# Supplementary material for: Single-nucleus gene and gene set expression-based similarity network fusion identifies autism molecular subtypes
Source: BMC Bioinformatics. 2023 Apr 11;24:142. doi: 10.1186/s12859-023-05278-0 (PMC10091652; doi:10.1186/s12859-023-05278-0)
Supplement: Supplementary file 1 — Additional file 1. Table S1: Molecular subtype-specific DEGs information, the enrichment with SFARI ASD genes, and the association with clinical scores. [file 12859_2023_5278_MOESM1_ESM.xlsx]

## Sheet: Supplementary Table 1
Supplementary Table 1
Molecular subtype-specific DEGs information, the enrichment with SFARI ASD genes, and the association with clinical scores.

## Sheet: Subtype I DEGs
Cell type	Ensemble ID	Entrez ID	Symbol	LogFC relative to other subtypes	Change relative to other subtypes	Fdr relative to other subtypes	LogFC relative to controls	Change relative to controls	Fdr relative to controls	SFARI gene
AST-FB	ENSG00000087250	4504	MT3	0.202767	up-regulated	0.000615011	0.775549	up-regulated	4.33268e-05	No
AST-FB	ENSG00000107317	5730	PTGDS	-0.694428	down-regulated	3.36336e-10	-0.456181	down-regulated	5.48855e-09	No
AST-FB	ENSG00000120594	84898	PLXDC2	0.308362	up-regulated	0.00914973	0.261563	up-regulated	0.0138564	No
AST-FB	ENSG00000135821	2752	GLUL	-0.985709	down-regulated	0.000220321	-0.505408	down-regulated	0.00152228	No
AST-FB	ENSG00000184226	5101	PCDH9	0.440889	up-regulated	0.00075294	1.32754	up-regulated	6.7643e-06	Yes
AST-FB	ENSG00000272865	NA	NA	-1.73291	down-regulated	1.03474e-07	-1.07085	down-regulated	0.0242441	No
AST-PP	ENSG00000033170	2530	FUT8	0.411813	up-regulated	0.00233671	0.280349	up-regulated	7.68316e-06	No
AST-PP	ENSG00000047365	116984	ARAP2	0.545937	up-regulated	4.7786e-08	0.213449	up-regulated	0.000651725	No
AST-PP	ENSG00000048740	10659	CELF2	0.481462	up-regulated	0.000398407	0.164363	up-regulated	1.69921e-06	Yes
AST-PP	ENSG00000052802	6307	MSMO1	-0.762402	down-regulated	1.24529e-11	-0.760404	down-regulated	3.06759e-28	No
AST-PP	ENSG00000058866	1608	DGKG	0.963497	up-regulated	1.33402e-24	0.325372	up-regulated	6.02165e-12	No
AST-PP	ENSG00000066468	2263	FGFR2	-0.355214	down-regulated	1.3315e-07	-0.154875	down-regulated	2.01383e-08	No
AST-PP	ENSG00000067715	6857	SYT1	-0.203807	down-regulated	1.89076e-31	-0.41759	down-regulated	1.18606e-14	Yes
AST-PP	ENSG00000068078	2261	FGFR3	-0.402777	down-regulated	2.88187e-17	-0.177825	down-regulated	7.71334e-11	No
AST-PP	ENSG00000069667	6095	RORA	0.233854	up-regulated	0.000448512	0.190002	up-regulated	4.36993e-09	Yes
AST-PP	ENSG00000074800	2023	ENO1	-0.355295	down-regulated	1.91651e-05	-0.253945	down-regulated	9.86572e-07	No
AST-PP	ENSG00000079459	2222	FDFT1	-0.495389	down-regulated	0.00593072	-0.243561	down-regulated	4.63082e-05	No
AST-PP	ENSG00000080493	8671	SLC4A4	-0.369781	down-regulated	7.42943e-05	-0.258136	down-regulated	1.47708e-08	No
AST-PP	ENSG00000080573	50509	COL5A3	-0.750647	down-regulated	1.29122e-12	-0.165915	down-regulated	2.26019e-07	No
AST-PP	ENSG00000087250	4504	MT3	1.41262	up-regulated	7.53342e-52	0.863019	up-regulated	7.08278e-80	No
AST-PP	ENSG00000099139	5125	PCSK5	0.41144	up-regulated	4.19345e-05	0.279129	up-regulated	3.37405e-08	No
AST-PP	ENSG00000099622	1153	CIRBP	-0.910427	down-regulated	6.91317e-13	-0.594444	down-regulated	3.53858e-85	No
AST-PP	ENSG00000101439	1471	CST3	-0.610631	down-regulated	3.1906e-22	-0.198574	down-regulated	1.15176e-07	No
AST-PP	ENSG00000104313	2138	EYA1	-0.217558	down-regulated	0.0408597	0.19985	up-regulated	6.31165e-05	No
AST-PP	ENSG00000104447	7227	TRPS1	0.487659	up-regulated	3.02568e-15	0.231172	up-regulated	2.38811e-06	No
AST-PP	ENSG00000104549	6713	SQLE	-0.733039	down-regulated	0.000577425	-0.503166	down-regulated	5.81535e-11	No
AST-PP	ENSG00000105088	93145	OLFM2	-0.615369	down-regulated	3.8635e-16	-0.265449	down-regulated	1.92397e-05	No
AST-PP	ENSG00000105855	3696	ITGB8	0.452504	up-regulated	4.85823e-10	0.30024	up-regulated	0.000109539	No
AST-PP	ENSG00000106415	113263	GLCCI1	0.242468	up-regulated	0.0071012	0.229251	up-regulated	0.000208212	No
AST-PP	ENSG00000107104	23189	KANK1	0.215756	up-regulated	2.70201e-05	0.189957	up-regulated	2.37082e-11	Yes
AST-PP	ENSG00000107249	169792	GLIS3	0.938847	up-regulated	8.969e-20	0.209873	up-regulated	0.000782441	No
AST-PP	ENSG00000107742	9806	SPOCK2	-0.377843	down-regulated	3.64552e-05	-0.279857	down-regulated	0.00106014	No
AST-PP	ENSG00000112902	9037	SEMA5A	-0.356655	down-regulated	0.0497648	-0.307689	down-regulated	3.77594e-06	Yes
AST-PP	ENSG00000112972	3157	HMGCS1	-0.392757	down-regulated	2.41341e-14	-0.2791	down-regulated	4.22696e-15	No
AST-PP	ENSG00000113721	5159	PDGFRB	-0.428504	down-regulated	3.42169e-13	-0.326343	down-regulated	9.45867e-07	No
AST-PP	ENSG00000114805	23007	PLCH1	-0.309615	down-regulated	0.0182823	-0.341904	down-regulated	1.6929e-07	No
AST-PP	ENSG00000115738	3398	ID2	-0.407494	down-regulated	4.55157e-06	-0.52073	down-regulated	2.10408e-18	No
AST-PP	ENSG00000116678	3953	LEPR	1.48365	up-regulated	2.17518e-23	0.182141	up-regulated	9.66725e-13	No
AST-PP	ENSG00000120437	39	ACAT2	-1.16996	down-regulated	6.39279e-08	-0.493319	down-regulated	2.95797e-05	No
AST-PP	ENSG00000120885	1191	CLU	0.586646	up-regulated	6.23652e-23	0.401406	up-regulated	2.86258e-16	No
AST-PP	ENSG00000124440	64344	HIF3A	0.983873	up-regulated	1.03687e-42	0.430803	up-regulated	1.80263e-31	No
AST-PP	ENSG00000125462	10485	C1orf61	-0.725748	down-regulated	3.09498e-29	-0.189326	down-regulated	2.76145e-06	No
AST-PP	ENSG00000129946	25759	SHC2	-0.264325	down-regulated	0.0270245	-0.354665	down-regulated	0.000225322	No
AST-PP	ENSG00000130203	348	APOE	-0.810825	down-regulated	2.47427e-29	-0.178782	down-regulated	2.93072e-48	No
AST-PP	ENSG00000130558	10439	OLFM1	-0.216119	down-regulated	2.89006e-08	-0.265838	down-regulated	1.78285e-05	No
AST-PP	ENSG00000134324	23175	LPIN1	0.23098	up-regulated	0.0285326	0.244402	up-regulated	0.000241295	No
AST-PP	ENSG00000134532	6660	SOX5	0.230568	up-regulated	0.0385315	0.198662	up-regulated	9.96577e-06	Yes
AST-PP	ENSG00000134533	85004	RERG	-0.21527	down-regulated	0.000129954	0.157712	up-regulated	0.000911047	No
AST-PP	ENSG00000134769	1837	DTNA	0.440655	up-regulated	3.42169e-13	-0.174319	down-regulated	3.15073e-08	No
AST-PP	ENSG00000134824	9415	FADS2	-0.398466	down-regulated	0.0287228	-0.300325	down-regulated	0.000936616	No
AST-PP	ENSG00000135365	51317	PHF21A	0.404405	up-regulated	0.00717041	0.158736	up-regulated	0.0172674	Yes
AST-PP	ENSG00000135540	57224	NHSL1	-0.251656	down-regulated	0.00137998	0.273508	up-regulated	6.84459e-06	No
AST-PP	ENSG00000135821	2752	GLUL	-0.791532	down-regulated	5.96099e-14	-0.278696	down-regulated	2.55581e-11	No
AST-PP	ENSG00000136295	80727	TTYH3	-0.377602	down-regulated	0.0292758	-0.351238	down-regulated	3.21882e-07	No
AST-PP	ENSG00000137267	7280	TUBB2A	-0.220129	down-regulated	1.87569e-08	-0.235927	down-regulated	1.07568e-06	No
AST-PP	ENSG00000137285	347733	TUBB2B	-0.340401	down-regulated	0.0010814	-0.427551	down-regulated	2.38457e-13	No
AST-PP	ENSG00000139971	145407	ARMH4	0.183656	up-regulated	0.0155001	0.161729	up-regulated	0.000904152	No
AST-PP	ENSG00000141441	64762	GAREM1	-0.330702	down-regulated	6.33184e-10	-0.222645	down-regulated	4.02208e-06	No
AST-PP	ENSG00000144366	51454	GULP1	-0.214988	down-regulated	0.00375292	-0.354472	down-regulated	0.00867956	No
AST-PP	ENSG00000145824	9547	CXCL14	-0.555615	down-regulated	0.0191686	-0.190375	down-regulated	0.00111208	No
AST-PP	ENSG00000145934	57451	TENM2	0.475071	up-regulated	0.00072258	0.808089	up-regulated	2.98499e-47	No
AST-PP	ENSG00000146122	23500	DAAM2	-0.321202	down-regulated	9.57368e-05	-0.240809	down-regulated	0.00175728	No
AST-PP	ENSG00000147274	27316	RBMX	0.358723	up-regulated	5.36044e-05	0.166756	up-regulated	0.00945275	No
AST-PP	ENSG00000147481	54212	SNTG1	-0.166239	down-regulated	0.00429247	-0.215822	down-regulated	8.91145e-05	No
AST-PP	ENSG00000152926	51351	ZNF117	0.574763	up-regulated	0.030961	0.225074	up-regulated	0.0136486	No
AST-PP	ENSG00000153707	5789	PTPRD	-0.243074	down-regulated	1.16493e-09	-0.247983	down-regulated	0.00433174	No
AST-PP	ENSG00000154146	4900	NRGN	-0.478372	down-regulated	2.38185e-13	-0.281493	down-regulated	8.58877e-21	No
AST-PP	ENSG00000154310	23043	TNIK	0.28824	up-regulated	0.00259195	0.165441	up-regulated	1.22741e-09	No
AST-PP	ENSG00000155886	25769	SLC24A2	-0.160662	down-regulated	0.00658099	-0.271615	down-regulated	0.00830815	Yes
AST-PP	ENSG00000156687	137970	UNC5D	-0.777927	down-regulated	1.26559e-15	-0.582356	down-regulated	6.55909e-14	Yes
AST-PP	ENSG00000160285	4047	LSS	-0.171287	down-regulated	1.39155e-08	-0.337796	down-regulated	0.000468555	No
AST-PP	ENSG00000163110	10611	PDLIM5	0.53688	up-regulated	1.86919e-05	0.254823	up-regulated	4.96311e-05	No
AST-PP	ENSG00000163285	2565	GABRG1	0.2045	up-regulated	0.00502096	0.416141	up-regulated	1.42754e-09	No
AST-PP	ENSG00000164292	22836	RHOBTB3	0.369987	up-regulated	0.000117738	0.473678	up-regulated	1.40591e-13	No
AST-PP	ENSG00000165802	26012	NSMF	-0.559293	down-regulated	0.00107253	-1.02939	down-regulated	6.14116e-22	No
AST-PP	ENSG00000166925	81628	TSC22D4	-0.328668	down-regulated	0.00341101	-0.69923	down-regulated	2.48542e-29	No
AST-PP	ENSG00000167508	4597	MVD	-0.374207	down-regulated	8.85679e-06	-0.149328	down-regulated	6.07284e-19	No
AST-PP	ENSG00000167978	23524	SRRM2	-0.465184	down-regulated	1.04247e-05	-0.270538	down-regulated	1.13255e-06	Yes
AST-PP	ENSG00000168309	11170	FAM107A	0.17329	up-regulated	0.00664496	0.170548	up-regulated	0.00530477	No
AST-PP	ENSG00000168702	53353	LRP1B	0.870496	up-regulated	2.42283e-59	0.257175	up-regulated	4.82465e-17	No
AST-PP	ENSG00000169715	4493	MT1E	0.465633	up-regulated	0.0156728	0.224506	up-regulated	0.000622521	No
AST-PP	ENSG00000169727	2873	GPS1	-0.280235	down-regulated	0.00464631	-0.28971	down-regulated	7.09717e-07	No
AST-PP	ENSG00000170525	5209	PFKFB3	-0.419272	down-regulated	0.0262611	-0.231005	down-regulated	3.29565e-15	No
AST-PP	ENSG00000170624	6444	SGCD	-0.508457	down-regulated	6.22107e-05	0.259851	up-regulated	3.89645e-05	No
AST-PP	ENSG00000171885	361	AQP4	0.789876	up-regulated	3.07314e-27	0.289938	up-regulated	6.7835e-10	No
AST-PP	ENSG00000176204	80059	LRRTM4	-0.216621	down-regulated	6.06781e-26	-0.297872	down-regulated	0.00677238	No
AST-PP	ENSG00000179915	9378	NRXN1	-0.282251	down-regulated	1.27552e-09	0.198341	up-regulated	8.51987e-14	Yes
AST-PP	ENSG00000180287	200150	PLD5	-1.09296	down-regulated	5.20219e-14	-0.343938	down-regulated	3.81486e-40	No
AST-PP	ENSG00000181790	575	ADGRB1	-0.699626	down-regulated	1.69067e-07	-0.688303	down-regulated	3.42631e-13	No
AST-PP	ENSG00000182087	91304	TMEM259	-0.341902	down-regulated	0.0251168	-0.326032	down-regulated	1.03458e-06	No
AST-PP	ENSG00000183036	5121	PCP4	-0.329816	down-regulated	0.0171242	-0.293196	down-regulated	0.000176986	No
AST-PP	ENSG00000183117	64478	CSMD1	-0.345096	down-regulated	0.0270245	-0.409315	down-regulated	6.57969e-16	Yes
AST-PP	ENSG00000184226	5101	PCDH9	0.792732	up-regulated	4.26659e-79	0.325416	up-regulated	6.93037e-24	Yes
AST-PP	ENSG00000184408	3751	KCND2	-0.397226	down-regulated	0.0104389	-0.295376	down-regulated	0.000361897	Yes
AST-PP	ENSG00000185942	286183	NKAIN3	-0.49989	down-regulated	1.11622e-09	0.150023	up-regulated	4.66861e-09	No
AST-PP	ENSG00000186480	3638	INSIG1	-0.18869	down-regulated	2.25483e-10	-0.202009	down-regulated	1.92066e-14	No
AST-PP	ENSG00000187514	5757	PTMA	-0.182889	down-regulated	4.55157e-06	-0.552662	down-regulated	6.84445e-16	No
AST-PP	ENSG00000188647	375743	PTAR1	0.413786	up-regulated	0.00386069	0.149016	up-regulated	0.0104918	No
AST-PP	ENSG00000196586	4646	MYO6	-0.45553	down-regulated	6.33184e-10	-0.34109	down-regulated	5.34754e-07	No
AST-PP	ENSG00000197360	148198	ZNF98	-0.466005	down-regulated	3.38645e-08	-0.283022	down-regulated	2.46658e-13	No
AST-PP	ENSG00000197563	23556	PIGN	0.422091	up-regulated	0.00700079	0.169719	up-regulated	0.000337898	No
AST-PP	ENSG00000198363	444	ASPH	0.925248	up-regulated	1.34042e-22	0.168185	up-regulated	1.94859e-05	No
AST-PP	ENSG00000198838	6263	RYR3	1.18573	up-regulated	2.93601e-30	-0.170668	down-regulated	7.97549e-06	No
AST-PP	ENSG00000198911	6721	SREBF2	-0.526054	down-regulated	2.32627e-20	-0.180556	down-regulated	0.0110256	No
AST-PP	ENSG00000202198	125050	RN7SK	0.796246	up-regulated	0.000187844	0.443001	up-regulated	0.00244674	No
AST-PP	ENSG00000223745	NA	NA	0.465644	up-regulated	0.00164046	0.23542	up-regulated	0.000407797	No
AST-PP	ENSG00000223750	NA	NA	0.208542	up-regulated	1.69129e-05	0.22749	up-regulated	3.22007e-08	No
AST-PP	ENSG00000228222	NA	NA	0.451304	up-regulated	0.000380218	0.215954	up-regulated	9.51687e-09	No
AST-PP	ENSG00000228300	55009	FAM174C	-0.210328	down-regulated	0.00306096	-0.748885	down-regulated	0.00111047	No
AST-PP	ENSG00000243069	100507524	ARHGEF26-AS1	0.189028	up-regulated	3.45883e-05	0.261268	up-regulated	1.27856e-06	No
AST-PP	ENSG00000245532	283131	NEAT1	0.932004	up-regulated	6.08856e-66	0.157008	up-regulated	0.000133997	No
AST-PP	ENSG00000245832	101928989	MIR4300HG	0.889788	up-regulated	7.85174e-09	-0.255418	down-regulated	7.52925e-09	No
AST-PP	ENSG00000247199	102546294	LOC102546294	0.205801	up-regulated	0.0435007	0.214425	up-regulated	0.00944531	No
AST-PP	ENSG00000248079	NA	NA	0.448257	up-regulated	2.00307e-06	0.538525	up-regulated	4.19558e-16	No
AST-PP	ENSG00000248309	101929423	MEF2C-AS1	0.538438	up-regulated	8.38681e-10	0.396307	up-regulated	1.47745e-16	No
AST-PP	ENSG00000249853	222537	HS3ST5	0.359871	up-regulated	0.00193086	0.333497	up-regulated	4.5794e-11	Yes
AST-PP	ENSG00000250938	NA	NA	0.449241	up-regulated	7.34064e-06	0.150567	up-regulated	6.15198e-09	No
AST-PP	ENSG00000258999	NA	NA	0.243684	up-regulated	0.0122258	0.428184	up-regulated	3.1962e-08	No
AST-PP	ENSG00000269124	NA	NA	0.147761	up-regulated	0.00217826	0.207006	up-regulated	0.0174571	No
AST-PP	ENSG00000272865	NA	NA	-0.804774	down-regulated	4.26304e-17	-0.291274	down-regulated	1.31583e-44	No
Endothelial	ENSG00000107317	5730	PTGDS	-0.72646	down-regulated	0.000258441	-1.36807	down-regulated	1.01254e-06	No
IN-PV	ENSG00000021645	9369	NRXN3	0.356494	up-regulated	1.10941e-08	0.286465	up-regulated	3.24705e-12	Yes
IN-PV	ENSG00000067715	6857	SYT1	0.352861	up-regulated	1.09683e-05	0.259964	up-regulated	1.33648e-06	Yes
IN-PV	ENSG00000080224	285220	EPHA6	0.437309	up-regulated	0.00519019	0.506237	up-regulated	2.19654e-09	No
IN-PV	ENSG00000100154	23331	TTC28	0.332802	up-regulated	0.00911123	0.193767	up-regulated	0.00192856	No
IN-PV	ENSG00000100852	394	ARHGAP5	0.389555	up-regulated	0.000936291	0.145002	up-regulated	3.94592e-06	Yes
IN-PV	ENSG00000101745	23253	ANKRD12	0.236936	up-regulated	0.00244702	0.159774	up-regulated	0.0321862	No
IN-PV	ENSG00000102466	2259	FGF14	0.38866	up-regulated	1.06745e-06	0.281213	up-regulated	2.45411e-09	Yes
IN-PV	ENSG00000103888	57214	CEMIP	-0.632328	down-regulated	1.10941e-08	-0.298605	down-regulated	0.00144174	No
IN-PV	ENSG00000107518	26033	ATRNL1	0.244215	up-regulated	0.0489891	0.164424	up-regulated	0.0248353	No
IN-PV	ENSG00000110693	55553	SOX6	0.522422	up-regulated	4.87922e-09	0.354023	up-regulated	6.9449e-11	Yes
IN-PV	ENSG00000112541	10846	PDE10A	-0.41527	down-regulated	0.000290665	-0.214864	down-regulated	0.000601642	No
IN-PV	ENSG00000113319	5924	RASGRF2	-0.401833	down-regulated	3.38675e-06	-0.203163	down-regulated	0.00174841	No
IN-PV	ENSG00000117114	23266	ADGRL2	0.26941	up-regulated	0.00911123	0.169807	up-regulated	0.0115941	No
IN-PV	ENSG00000122042	5412	UBL3	0.281431	up-regulated	2.72393e-06	0.226795	up-regulated	0.00078043	No
IN-PV	ENSG00000122584	30010	NXPH1	0.642398	up-regulated	0.0474887	0.362156	up-regulated	3.93565e-07	Yes
IN-PV	ENSG00000132334	5791	PTPRE	-0.619488	down-regulated	5.87271e-13	-0.215617	down-regulated	0.00044767	No
IN-PV	ENSG00000133107	7223	TRPC4	0.240211	up-regulated	0.00911123	0.179263	up-regulated	0.000275456	No
IN-PV	ENSG00000137267	7280	TUBB2A	-0.190394	down-regulated	4.47371e-05	-0.203771	down-regulated	1.1439e-08	No
IN-PV	ENSG00000139644	7009	TMBIM6	0.171452	up-regulated	0.000188413	0.197395	up-regulated	0.00157383	No
IN-PV	ENSG00000143248	8490	RGS5	0.451084	up-regulated	0.0428619	0.247882	up-regulated	0.000779259	No
IN-PV	ENSG00000144445	151050	KANSL1L	0.291192	up-regulated	0.020686	0.154007	up-regulated	0.0150429	No
IN-PV	ENSG00000144642	27303	RBMS3	0.312618	up-regulated	0.000236418	0.184905	up-regulated	0.000921633	No
IN-PV	ENSG00000145349	817	CAMK2D	0.428464	up-regulated	0.000202236	0.186195	up-regulated	0.00185208	No
IN-PV	ENSG00000145864	2561	GABRB2	0.528863	up-regulated	4.10467e-13	0.449841	up-regulated	5.69611e-21	Yes
IN-PV	ENSG00000152578	2893	GRIA4	0.44983	up-regulated	1.6513e-06	0.26909	up-regulated	3.07264e-13	No
IN-PV	ENSG00000152583	8404	SPARCL1	0.682003	up-regulated	5.93299e-13	0.421222	up-regulated	7.11971e-15	Yes
IN-PV	ENSG00000152932	115827	RAB3C	0.669262	up-regulated	0.00051694	0.232272	up-regulated	0.00173127	No
IN-PV	ENSG00000154217	26207	PITPNC1	-0.340513	down-regulated	0.0175091	-0.182282	down-regulated	0.0169965	No
IN-PV	ENSG00000162545	55450	CAMK2N1	0.219844	up-regulated	0.00823594	0.160686	up-regulated	0.00210404	No
IN-PV	ENSG00000162849	55083	KIF26B	-0.182463	down-regulated	1.08642e-06	-0.196694	down-regulated	0.00506153	No
IN-PV	ENSG00000163629	5783	PTPN13	0.30589	up-regulated	0.0232769	0.146213	up-regulated	0.0121879	No
IN-PV	ENSG00000166006	3747	KCNC2	0.337134	up-regulated	0.000934423	0.314372	up-regulated	1.79981e-09	Yes
IN-PV	ENSG00000169554	9839	ZEB2	0.31507	up-regulated	0.00248483	0.168003	up-regulated	0.0318797	No
IN-PV	ENSG00000170396	91752	ZNF804A	0.381925	up-regulated	0.00258683	0.565062	up-regulated	0.00285909	Yes
IN-PV	ENSG00000172260	257194	NEGR1	0.515273	up-regulated	1.62015e-06	0.485645	up-regulated	1.66424e-16	Yes
IN-PV	ENSG00000176204	80059	LRRTM4	0.308106	up-regulated	0.0486884	0.282867	up-regulated	5.19441e-05	No
IN-PV	ENSG00000178568	2066	ERBB4	0.498529	up-regulated	2.67606e-13	0.40001	up-regulated	2.51964e-21	No
IN-PV	ENSG00000182050	25834	MGAT4C	0.377333	up-regulated	0.00701594	0.283123	up-regulated	1.08183e-05	No
IN-PV	ENSG00000182836	345557	PLCXD3	0.351387	up-regulated	0.00972178	0.30487	up-regulated	0.00067675	No
IN-PV	ENSG00000183775	57528	KCTD16	0.425695	up-regulated	2.27572e-05	0.255106	up-regulated	0.00210404	No
IN-PV	ENSG00000183783	386617	KCTD8	0.363599	up-regulated	0.000934423	0.166212	up-regulated	0.00911586	No
IN-PV	ENSG00000184305	401145	CCSER1	0.292803	up-regulated	0.0012345	0.16204	up-regulated	0.00867751	Yes
IN-PV	ENSG00000184408	3751	KCND2	0.438856	up-regulated	2.75316e-05	0.317307	up-regulated	2.19654e-09	Yes
IN-PV	ENSG00000185070	23768	FLRT2	0.19901	up-regulated	0.00399256	0.31632	up-regulated	0.00200238	No
IN-PV	ENSG00000185532	5592	PRKG1	0.316107	up-regulated	0.0279521	0.284649	up-regulated	1.24427e-06	No
IN-PV	ENSG00000186472	27445	PCLO	0.247853	up-regulated	0.00897733	0.158808	up-regulated	0.00974488	No
IN-PV	ENSG00000188021	29978	UBQLN2	0.219703	up-regulated	6.81567e-05	0.218918	up-regulated	0.00992638	No
IN-PV	ENSG00000189241	7259	TSPYL1	0.219721	up-regulated	0.000229495	0.178838	up-regulated	0.00241267	No
IN-PV	ENSG00000189337	23254	KAZN	-0.677386	down-regulated	1.38366e-20	-0.280001	down-regulated	4.47182e-06	No
IN-PV	ENSG00000198673	338811	TAFA2	0.491871	up-regulated	2.22661e-05	0.312162	up-regulated	1.24427e-06	No
IN-PV	ENSG00000204389	3303	HSPA1A	0.250006	up-regulated	3.54511e-05	-0.14315	down-regulated	0.0328572	No
IN-PV	ENSG00000214548	55384	MEG3	-0.408173	down-regulated	1.00738e-09	-0.235876	down-regulated	7.18703e-09	No
IN-PV	ENSG00000224078	NA	NA	0.177082	up-regulated	0.0450461	0.1726	up-regulated	7.39445e-06	No
IN-PV	ENSG00000225972	NA	NA	-0.55785	down-regulated	0.00191826	-0.252081	down-regulated	0.00518054	No
IN-PV	ENSG00000228222	NA	NA	0.422933	up-regulated	3.91005e-08	0.311574	up-regulated	3.42217e-07	No
IN-PV	ENSG00000236824	618	BCYRN1	0.923191	up-regulated	1.28725e-22	0.394239	up-regulated	1.64436e-10	No
IN-PV	ENSG00000248309	101929423	MEF2C-AS1	0.853968	up-regulated	6.13939e-13	0.257417	up-regulated	1.43558e-09	No
IN-PV	ENSG00000248527	NA	NA	0.420959	up-regulated	2.69914e-05	0.157426	up-regulated	0.0417976	No
IN-SST	ENSG00000079102	862	RUNX1T1	0.349589	up-regulated	0.00579731	0.325887	up-regulated	0.000530796	No
IN-SST	ENSG00000102466	2259	FGF14	0.533753	up-regulated	1.58547e-09	0.313024	up-regulated	9.73505e-13	Yes
IN-SST	ENSG00000112531	9444	QKI	0.28138	up-regulated	0.0466009	0.190525	up-regulated	0.00810909	No
IN-SST	ENSG00000112541	10846	PDE10A	-0.404503	down-regulated	0.00485358	-0.24223	down-regulated	0.000105804	No
IN-SST	ENSG00000114279	2257	FGF12	0.316795	up-regulated	0.0108334	0.170597	up-regulated	0.0188513	No
IN-SST	ENSG00000115252	5136	PDE1A	0.433043	up-regulated	0.00226351	0.417833	up-regulated	9.70784e-08	No
IN-SST	ENSG00000122507	27241	BBS9	0.360159	up-regulated	0.0290476	0.152797	up-regulated	0.0113055	No
IN-SST	ENSG00000122584	30010	NXPH1	0.491803	up-regulated	9.66429e-08	0.278558	up-regulated	1.77615e-06	Yes
IN-SST	ENSG00000126970	55906	ZC4H2	0.757609	up-regulated	0.00331741	0.230593	up-regulated	0.00594958	No
IN-SST	ENSG00000137267	7280	TUBB2A	-0.211454	down-regulated	0.000918281	-0.158878	down-regulated	9.60794e-07	No
IN-SST	ENSG00000139915	161357	MDGA2	0.387361	up-regulated	0.00032971	0.194368	up-regulated	0.00492006	Yes
IN-SST	ENSG00000144445	151050	KANSL1L	0.461577	up-regulated	0.000843567	0.210125	up-regulated	0.00050778	No
IN-SST	ENSG00000145416	55016	MARCHF1	0.67906	up-regulated	6.99068e-05	0.351699	up-regulated	3.91186e-06	No
IN-SST	ENSG00000147481	54212	SNTG1	0.43947	up-regulated	0.00831561	0.228411	up-regulated	0.0195677	No
IN-SST	ENSG00000152208	2895	GRID2	0.506047	up-regulated	0.000822129	0.278809	up-regulated	5.54171e-05	Yes
IN-SST	ENSG00000152578	2893	GRIA4	0.445357	up-regulated	0.0346191	0.262998	up-regulated	0.0019343	No
IN-SST	ENSG00000152822	2911	GRM1	0.530878	up-regulated	0.00112784	0.238348	up-regulated	9.46368e-05	No
IN-SST	ENSG00000152932	115827	RAB3C	0.350344	up-regulated	0.00367172	0.193755	up-regulated	0.0065728	No
IN-SST	ENSG00000154146	4900	NRGN	-0.344265	down-regulated	0.00150979	-0.381331	down-regulated	2.36207e-09	No
IN-SST	ENSG00000154217	26207	PITPNC1	-0.551173	down-regulated	4.04146e-06	-0.266444	down-regulated	0.00310881	No
IN-SST	ENSG00000157005	6750	SST	-0.793108	down-regulated	6.33558e-18	-1.0687	down-regulated	6.05305e-48	No
IN-SST	ENSG00000164418	2898	GRIK2	0.371424	up-regulated	0.000625961	1.17735	up-regulated	1.52928e-06	Yes
IN-SST	ENSG00000164796	114788	CSMD3	0.585261	up-regulated	0.0287064	0.261289	up-regulated	0.0192405	Yes
IN-SST	ENSG00000165379	145581	LRFN5	0.164241	up-regulated	0.0279334	0.202567	up-regulated	0.0130243	Yes
IN-SST	ENSG00000166342	81832	NETO1	0.275268	up-regulated	0.000532218	0.208446	up-regulated	1.78034e-07	No
IN-SST	ENSG00000168081	5368	PNOC	-0.427102	down-regulated	0.000430317	-0.192577	down-regulated	0.00186484	No
IN-SST	ENSG00000168702	53353	LRP1B	0.519488	up-regulated	0.00198632	0.259398	up-regulated	0.00323702	No
IN-SST	ENSG00000168959	2915	GRM5	0.35558	up-regulated	0.00231063	0.280518	up-regulated	0.000138679	Yes
IN-SST	ENSG00000169306	11141	IL1RAPL1	0.381047	up-regulated	0.00830251	0.300489	up-regulated	3.38231e-07	Yes
IN-SST	ENSG00000174469	26047	CNTNAP2	0.361916	up-regulated	0.0466009	0.425214	up-regulated	7.92704e-13	Yes
IN-SST	ENSG00000176204	80059	LRRTM4	0.257207	up-regulated	5.63103e-06	0.282067	up-regulated	0.000396201	No
IN-SST	ENSG00000178568	2066	ERBB4	0.783321	up-regulated	0.000422583	0.522684	up-regulated	0.000277929	No
IN-SST	ENSG00000179915	9378	NRXN1	0.555425	up-regulated	3.78103e-06	0.365	up-regulated	4.5986e-07	Yes
IN-SST	ENSG00000181804	285195	SLC9A9	0.362532	up-regulated	0.0226742	0.242931	up-regulated	0.00224653	Yes
IN-SST	ENSG00000182050	25834	MGAT4C	0.421695	up-regulated	0.0226742	0.316511	up-regulated	2.36039e-06	No
IN-SST	ENSG00000183023	6546	SLC8A1	0.676903	up-regulated	0.000205397	0.246078	up-regulated	0.00173727	No
IN-SST	ENSG00000183117	64478	CSMD1	0.40573	up-regulated	0.00115321	0.322886	up-regulated	1.78034e-07	Yes
IN-SST	ENSG00000184305	401145	CCSER1	0.747407	up-regulated	1.34433e-15	0.370565	up-regulated	2.52095e-13	Yes
IN-SST	ENSG00000188580	154215	NKAIN2	0.263283	up-regulated	0.000288944	0.310888	up-regulated	0.00305909	No
IN-SST	ENSG00000214548	55384	MEG3	-0.64657	down-regulated	0.00214634	-0.154116	down-regulated	0.0227006	No
IN-SST	ENSG00000224078	NA	NA	0.326303	up-regulated	0.000205397	0.18269	up-regulated	1.35431e-06	No
IN-SST	ENSG00000225968	392617	ELFN1	-0.165164	down-regulated	0.0290476	-0.249193	down-regulated	0.000565702	No
IN-SST	ENSG00000228956	NA	NA	0.583997	up-regulated	1.2116e-05	0.188204	up-regulated	0.000309526	No
IN-SST	ENSG00000229989	NA	NA	0.299627	up-regulated	0.0257964	0.155332	up-regulated	0.0470334	No
IN-SST	ENSG00000236824	618	BCYRN1	1.06845	up-regulated	1.57393e-28	0.59957	up-regulated	5.78533e-30	No
IN-SST	ENSG00000244128	NA	NA	0.49958	up-regulated	3.0815e-06	0.344448	up-regulated	1.71251e-10	No
IN-SST	ENSG00000248049	550112	UBA6-AS1	0.189196	up-regulated	0.00027469	0.245027	up-regulated	0.000162781	No
IN-SST	ENSG00000250588	NA	NA	0.157758	up-regulated	0.00772971	0.404175	up-regulated	5.01449e-05	No
IN-SST	ENSG00000281508	NA	NA	0.285032	up-regulated	1.81214e-06	0.292378	up-regulated	0.00412377	No
IN-SV2C	ENSG00000021645	9369	NRXN3	0.544897	up-regulated	1.86223e-06	0.964852	up-regulated	1.13031e-11	Yes
IN-SV2C	ENSG00000107105	1993	ELAVL2	0.362351	up-regulated	0.00322405	0.142356	up-regulated	0.00242383	Yes
IN-SV2C	ENSG00000112531	9444	QKI	0.278018	up-regulated	0.011779	0.189704	up-regulated	0.00136438	No
IN-SV2C	ENSG00000117114	23266	ADGRL2	0.450449	up-regulated	0.0338855	0.668332	up-regulated	0.0221856	No
IN-SV2C	ENSG00000137267	7280	TUBB2A	-0.24005	down-regulated	0.0275335	-0.243426	down-regulated	0.000723311	No
IN-SV2C	ENSG00000144339	23671	TMEFF2	0.314519	up-regulated	0.0408991	0.344514	up-regulated	3.89182e-06	No
IN-SV2C	ENSG00000144642	27303	RBMS3	0.449574	up-regulated	0.020261	0.462956	up-regulated	0.000108426	No
IN-SV2C	ENSG00000145242	2044	EPHA5	0.467352	up-regulated	2.12973e-07	0.424963	up-regulated	0.00145653	No
IN-SV2C	ENSG00000150275	65217	PCDH15	0.368734	up-regulated	0.0168786	0.565312	up-regulated	0.00185452	Yes
IN-SV2C	ENSG00000152578	2893	GRIA4	0.579069	up-regulated	0.000118761	0.381181	up-regulated	3.30407e-05	No
IN-SV2C	ENSG00000164588	348980	HCN1	0.365577	up-regulated	0.0309837	0.478129	up-regulated	0.00486025	Yes
IN-SV2C	ENSG00000164796	114788	CSMD3	0.448308	up-regulated	0.0255249	0.365234	up-regulated	7.32889e-07	Yes
IN-SV2C	ENSG00000168702	53353	LRP1B	0.466606	up-regulated	0.0109427	0.364152	up-regulated	0.000149582	No
IN-SV2C	ENSG00000172260	257194	NEGR1	0.516877	up-regulated	4.1791e-05	0.571219	up-regulated	4.12862e-08	Yes
IN-SV2C	ENSG00000178568	2066	ERBB4	0.75273	up-regulated	1.5677e-05	0.675604	up-regulated	3.37011e-13	No
IN-SV2C	ENSG00000179915	9378	NRXN1	1.10986	up-regulated	0.0126363	0.420228	up-regulated	7.97813e-10	Yes
IN-SV2C	ENSG00000182168	8633	UNC5C	0.331941	up-regulated	0.0415236	0.249412	up-regulated	0.013263	No
IN-SV2C	ENSG00000185274	64409	GALNT17	-0.381798	down-regulated	0.00148858	-0.195487	down-regulated	0.0401056	No
IN-SV2C	ENSG00000214548	55384	MEG3	0.162095	up-regulated	0.000148396	-0.212612	down-regulated	0.00120036	No
IN-SV2C	ENSG00000236824	618	BCYRN1	0.6756	up-regulated	2.46318e-11	0.395033	up-regulated	1.80724e-05	No
IN-SV2C	ENSG00000248049	550112	UBA6-AS1	0.357812	up-regulated	0.00492926	0.230796	up-regulated	0.0445609	No
IN-SV2C	ENSG00000248309	101929423	MEF2C-AS1	0.402621	up-regulated	0.00430958	0.190015	up-regulated	0.00575855	No
IN-VIP	ENSG00000067715	6857	SYT1	-0.56529	down-regulated	0.0018702	0.158808	up-regulated	0.0196603	Yes
IN-VIP	ENSG00000080224	285220	EPHA6	0.452886	up-regulated	0.000231644	0.323755	up-regulated	1.66884e-13	No
IN-VIP	ENSG00000101333	5332	PLCB4	0.291346	up-regulated	0.0423785	0.161734	up-regulated	3.52397e-07	No
IN-VIP	ENSG00000107105	1993	ELAVL2	0.288311	up-regulated	0.0137867	0.216657	up-regulated	2.18761e-09	Yes
IN-VIP	ENSG00000112541	10846	PDE10A	-0.697296	down-regulated	2.23063e-12	-0.392999	down-regulated	1.56205e-20	No
IN-VIP	ENSG00000120738	1958	EGR1	-0.470203	down-regulated	6.70593e-08	-0.247952	down-regulated	0.0147207	No
IN-VIP	ENSG00000127955	2770	GNAI1	0.302677	up-regulated	0.0223989	0.215785	up-regulated	3.84016e-05	Yes
IN-VIP	ENSG00000128564	7425	VGF	-0.789109	down-regulated	1.54999e-07	-0.489093	down-regulated	3.24219e-19	No
IN-VIP	ENSG00000131116	126299	ZNF428	-0.244444	down-regulated	0.00718827	-0.168422	down-regulated	0.0372903	No
IN-VIP	ENSG00000132334	5791	PTPRE	-0.309088	down-regulated	0.00294746	-0.237844	down-regulated	0.000231211	No
IN-VIP	ENSG00000134352	3572	IL6ST	0.414847	up-regulated	2.38006e-08	0.148244	up-regulated	0.00189112	No
IN-VIP	ENSG00000134376	23418	CRB1	0.355907	up-regulated	0.000246727	0.255252	up-regulated	1.68979e-06	No
IN-VIP	ENSG00000137267	7280	TUBB2A	-0.318238	down-regulated	6.68196e-07	-0.161414	down-regulated	9.93939e-12	No
IN-VIP	ENSG00000140563	55784	MCTP2	-0.257269	down-regulated	0.00906633	-0.184468	down-regulated	0.00171046	No
IN-VIP	ENSG00000144445	151050	KANSL1L	0.150811	up-regulated	0.0137058	0.15563	up-regulated	1.62148e-07	No
IN-VIP	ENSG00000145526	1016	CDH18	0.219218	up-regulated	0.00327368	0.278445	up-regulated	4.14289e-06	No
IN-VIP	ENSG00000147481	54212	SNTG1	0.36512	up-regulated	0.00400678	0.24372	up-regulated	2.12974e-05	No
IN-VIP	ENSG00000147571	1392	CRH	-0.14564	down-regulated	5.53036e-09	-0.302402	down-regulated	9.3559e-09	No
IN-VIP	ENSG00000148082	53358	SHC3	-0.386628	down-regulated	0.000307956	-0.15708	down-regulated	0.000199339	No
IN-VIP	ENSG00000148660	818	CAMK2G	-0.166225	down-regulated	0.0162656	-0.147445	down-regulated	0.043589	No
IN-VIP	ENSG00000148948	57689	LRRC4C	0.281872	up-regulated	0.0249385	0.288792	up-regulated	1.56023e-12	Yes
IN-VIP	ENSG00000151322	64067	NPAS3	0.456732	up-regulated	0.00674356	0.345831	up-regulated	8.20022e-09	No
IN-VIP	ENSG00000152495	814	CAMK4	0.301118	up-regulated	0.00288811	0.293163	up-regulated	7.64291e-11	Yes
IN-VIP	ENSG00000154146	4900	NRGN	-0.575484	down-regulated	2.43459e-17	-0.154289	down-regulated	5.7533e-06	No
IN-VIP	ENSG00000159069	54461	FBXW5	-0.204858	down-regulated	0.00817212	-0.374836	down-regulated	0.00278156	No
IN-VIP	ENSG00000159788	6002	RGS12	-0.414546	down-regulated	0.000663929	-0.423238	down-regulated	2.85008e-27	No
IN-VIP	ENSG00000164418	2898	GRIK2	0.485153	up-regulated	5.54877e-05	0.422651	up-regulated	3.00411e-15	Yes
IN-VIP	ENSG00000164512	79722	ANKRD55	-0.426135	down-regulated	0.00356717	-0.228276	down-regulated	5.15008e-06	No
IN-VIP	ENSG00000164796	114788	CSMD3	0.229598	up-regulated	0.00696298	0.263246	up-regulated	2.90389e-12	Yes
IN-VIP	ENSG00000168843	56884	FSTL5	0.461846	up-regulated	0.00906633	0.271887	up-regulated	1.99776e-05	No
IN-VIP	ENSG00000170345	2353	FOS	-0.521975	down-regulated	0.00158596	-0.345597	down-regulated	1.40694e-06	No
IN-VIP	ENSG00000172260	257194	NEGR1	0.495558	up-regulated	1.58579e-08	0.372439	up-regulated	2.77657e-10	Yes
IN-VIP	ENSG00000174469	26047	CNTNAP2	0.436234	up-regulated	3.52127e-05	0.347248	up-regulated	2.52256e-10	Yes
IN-VIP	ENSG00000174482	158038	LINGO2	0.421309	up-regulated	0.0293342	0.35525	up-regulated	3.31097e-11	No
IN-VIP	ENSG00000176204	80059	LRRTM4	0.553979	up-regulated	0.00198938	0.237293	up-regulated	0.000518257	No
IN-VIP	ENSG00000178568	2066	ERBB4	0.503217	up-regulated	1.85955e-07	0.471608	up-regulated	3.50372e-19	No
IN-VIP	ENSG00000179915	9378	NRXN1	0.302536	up-regulated	3.34131e-05	0.39139	up-regulated	2.51786e-30	Yes
IN-VIP	ENSG00000180628	84333	PCGF5	0.258691	up-regulated	0.000135259	0.167058	up-regulated	0.00212471	No
IN-VIP	ENSG00000182256	2567	GABRG3	-0.439213	down-regulated	0.00130252	-0.184679	down-regulated	0.0270807	Yes
IN-VIP	ENSG00000184305	401145	CCSER1	0.328469	up-regulated	1.29426e-06	0.260773	up-regulated	9.48556e-14	Yes
IN-VIP	ENSG00000184408	3751	KCND2	0.282575	up-regulated	0.028081	0.167081	up-regulated	0.000331557	Yes
IN-VIP	ENSG00000184672	138046	RALYL	0.155702	up-regulated	0.0366799	0.371516	up-regulated	0.000294497	No
IN-VIP	ENSG00000185052	57419	SLC24A3	-0.333741	down-regulated	0.00151987	-0.15374	down-regulated	0.00107264	No
IN-VIP	ENSG00000185760	56479	KCNQ5	0.610223	up-regulated	3.16431e-06	0.274244	up-regulated	3.78991e-05	No
IN-VIP	ENSG00000188580	154215	NKAIN2	0.3949	up-regulated	0.023623	0.376677	up-regulated	3.12341e-11	No
IN-VIP	ENSG00000189337	23254	KAZN	-0.637909	down-regulated	7.69042e-17	-0.179871	down-regulated	0.000889329	No
IN-VIP	ENSG00000196104	50859	SPOCK3	0.374453	up-regulated	0.000227398	0.193114	up-regulated	0.00686984	No
IN-VIP	ENSG00000214548	55384	MEG3	-0.216978	down-regulated	9.993e-05	-0.180192	down-regulated	1.08312e-06	No
IN-VIP	ENSG00000227082	107985194	LINC02798	0.394381	up-regulated	0.00109512	0.149635	up-regulated	0.01624	No
IN-VIP	ENSG00000236824	618	BCYRN1	0.647876	up-regulated	1.51878e-15	0.473724	up-regulated	1.46149e-11	No
IN-VIP	ENSG00000244405	2119	ETV5	-0.204787	down-regulated	0.0293342	-0.184601	down-regulated	0.039639	No
L2/3	ENSG00000040731	1008	CDH10	0.446549	up-regulated	3.80019e-30	0.377981	up-regulated	5.08937e-84	Yes
L2/3	ENSG00000044524	2042	EPHA3	0.339826	up-regulated	6.24298e-14	0.188148	up-regulated	4.41582e-19	No
L2/3	ENSG00000048052	9734	HDAC9	0.243313	up-regulated	2.81474e-09	0.285185	up-regulated	9.87469e-48	No
L2/3	ENSG00000048991	23518	R3HDM1	0.206968	up-regulated	1.79032e-09	0.229308	up-regulated	4.52191e-35	No
L2/3	ENSG00000067715	6857	SYT1	0.342544	up-regulated	1.00452e-28	0.213549	up-regulated	3.54273e-33	Yes
L2/3	ENSG00000069667	6095	RORA	0.446652	up-regulated	5.1534e-31	0.372601	up-regulated	8.72778e-58	Yes
L2/3	ENSG00000069696	1815	DRD4	-0.213883	down-regulated	0.0158095	-0.326791	down-regulated	0.0102731	No
L2/3	ENSG00000072657	29953	TRHDE	0.503416	up-regulated	1.45783e-19	0.170249	up-regulated	1.82276e-08	No
L2/3	ENSG00000076641	55824	PAG1	0.210745	up-regulated	1.21986e-07	0.169444	up-regulated	4.94899e-19	No
L2/3	ENSG00000080224	285220	EPHA6	0.293905	up-regulated	2.17606e-09	0.279551	up-regulated	2.76309e-24	No
L2/3	ENSG00000080298	5991	RFX3	0.323495	up-regulated	2.68407e-19	0.367781	up-regulated	3.45344e-76	Yes
L2/3	ENSG00000081189	4208	MEF2C	0.313362	up-regulated	1.23567e-18	0.219081	up-regulated	2.17978e-30	Yes
L2/3	ENSG00000099622	1153	CIRBP	-0.254339	down-regulated	4.88883e-12	-0.260875	down-regulated	2.06606e-65	No
L2/3	ENSG00000102466	2259	FGF14	0.375483	up-regulated	5.45449e-37	0.323684	up-regulated	2.56735e-84	Yes
L2/3	ENSG00000104327	793	CALB1	0.297189	up-regulated	8.12801e-42	0.163243	up-regulated	2.80911e-17	No
L2/3	ENSG00000104722	4741	NEFM	0.211695	up-regulated	4.22082e-07	0.188415	up-regulated	1.87899e-08	No
L2/3	ENSG00000105404	10567	RABAC1	-0.160948	down-regulated	1.18909e-06	-0.261025	down-regulated	5.46592e-68	No
L2/3	ENSG00000105976	4233	MET	0.330132	up-regulated	6.70625e-08	0.156433	up-regulated	1.00433e-07	No
L2/3	ENSG00000106536	11281	POU6F2	-0.199619	down-regulated	0.00390731	0.260083	up-regulated	4.81829e-14	No
L2/3	ENSG00000107223	8721	EDF1	-0.168621	down-regulated	0.000797451	-0.205096	down-regulated	8.89719e-23	No
L2/3	ENSG00000112232	202559	KHDRBS2	0.327824	up-regulated	1.53188e-13	0.366344	up-regulated	2.56949e-67	Yes
L2/3	ENSG00000115896	5334	PLCL1	0.242437	up-regulated	2.86185e-15	0.317377	up-regulated	1.99549e-76	No
L2/3	ENSG00000117069	81849	ST6GALNAC5	0.394614	up-regulated	2.18183e-18	0.452104	up-regulated	4.49008e-95	No
L2/3	ENSG00000117114	23266	ADGRL2	0.24964	up-regulated	2.8099e-07	0.144342	up-regulated	3.22433e-07	No
L2/3	ENSG00000118733	118427	OLFM3	0.516116	up-regulated	1.59968e-32	0.433297	up-regulated	1.44141e-98	No
L2/3	ENSG00000120694	10808	HSPH1	0.318418	up-regulated	9.8539e-28	0.307301	up-regulated	1.84986e-23	No
L2/3	ENSG00000120885	1191	CLU	0.221685	up-regulated	3.19676e-08	0.161262	up-regulated	1.12667e-09	No
L2/3	ENSG00000128656	1123	CHN1	0.248594	up-regulated	3.23712e-12	1.65629	up-regulated	3.69733e-12	No
L2/3	ENSG00000130402	81	ACTN4	-0.167697	down-regulated	1.52742e-05	-0.152251	down-regulated	1.79009e-17	Yes
L2/3	ENSG00000131584	116983	ACAP3	-0.19094	down-regulated	4.51365e-05	-0.178725	down-regulated	1.28516e-28	No
L2/3	ENSG00000131773	10656	KHDRBS3	0.167628	up-regulated	2.55461e-06	0.198806	up-regulated	5.26355e-21	No
L2/3	ENSG00000133104	23111	SPART	0.231065	up-regulated	1.07294e-10	0.16552	up-regulated	1.18288e-17	No
L2/3	ENSG00000134532	6660	SOX5	0.198726	up-regulated	7.01178e-08	0.197934	up-regulated	7.50396e-24	Yes
L2/3	ENSG00000134986	9315	NREP	-0.241846	down-regulated	2.54337e-07	-0.264149	down-regulated	5.40712e-22	No
L2/3	ENSG00000135916	81618	ITM2C	-0.274584	down-regulated	1.20986e-13	-0.188658	down-regulated	1.27101e-08	No
L2/3	ENSG00000136267	1607	DGKB	0.186214	up-regulated	1.74846e-05	0.168761	up-regulated	5.91201e-14	No
L2/3	ENSG00000137267	7280	TUBB2A	-0.312488	down-regulated	1.2754e-28	-0.164663	down-regulated	4.81077e-37	No
L2/3	ENSG00000137672	7225	TRPC6	0.231311	up-regulated	0.000197578	0.230799	up-regulated	1.41708e-22	Yes
L2/3	ENSG00000137872	80031	SEMA6D	0.242094	up-regulated	0.000133534	0.263143	up-regulated	2.26932e-39	No
L2/3	ENSG00000138326	6229	RPS24	0.192251	up-regulated	1.93836e-07	0.178436	up-regulated	1.56421e-14	No
L2/3	ENSG00000139910	4857	NOVA1	0.182095	up-regulated	2.28794e-07	0.16567	up-regulated	2.00178e-08	No
L2/3	ENSG00000139915	161357	MDGA2	0.247517	up-regulated	1.37776e-11	0.181317	up-regulated	8.1685e-22	Yes
L2/3	ENSG00000140015	27133	KCNH5	0.185842	up-regulated	0.000278296	0.299418	up-regulated	9.49655e-29	No
L2/3	ENSG00000140600	6457	SH3GL3	0.195145	up-regulated	1.08294e-08	0.147505	up-regulated	8.38126e-12	No
L2/3	ENSG00000141404	2774	GNAL	-0.180568	down-regulated	2.22651e-16	-0.153197	down-regulated	6.07564e-15	No
L2/3	ENSG00000141668	147381	CBLN2	0.504751	up-regulated	1.52924e-27	0.140969	up-regulated	2.26304e-07	No
L2/3	ENSG00000144331	151126	ZNF385B	0.454796	up-regulated	8.75615e-19	0.189965	up-regulated	2.37477e-15	Yes
L2/3	ENSG00000144339	23671	TMEFF2	0.178977	up-regulated	2.97071e-05	0.213714	up-regulated	5.55471e-47	No
L2/3	ENSG00000144366	51454	GULP1	0.29781	up-regulated	2.75529e-13	0.230427	up-regulated	7.90824e-20	No
L2/3	ENSG00000144619	152330	CNTN4	0.162571	up-regulated	0.000528601	0.258383	up-regulated	2.1375e-29	Yes
L2/3	ENSG00000145147	9353	SLIT2	0.453793	up-regulated	8.24343e-38	0.2265	up-regulated	4.65234e-29	No
L2/3	ENSG00000145242	2044	EPHA5	0.390833	up-regulated	2.21435e-26	0.181685	up-regulated	4.20431e-18	No
L2/3	ENSG00000145416	55016	MARCHF1	0.314408	up-regulated	3.23993e-18	0.293373	up-regulated	2.71616e-43	No
L2/3	ENSG00000145526	1016	CDH18	0.648186	up-regulated	1.25903e-50	0.268214	up-regulated	1.02791e-28	No
L2/3	ENSG00000145864	2561	GABRB2	0.281153	up-regulated	1.18009e-15	0.327268	up-regulated	2.09431e-39	Yes
L2/3	ENSG00000145934	57451	TENM2	0.264186	up-regulated	1.74498e-11	0.242384	up-regulated	1.25237e-34	No
L2/3	ENSG00000147481	54212	SNTG1	0.471214	up-regulated	1.28905e-18	0.411835	up-regulated	1.52029e-59	No
L2/3	ENSG00000148516	6935	ZEB1	0.382098	up-regulated	1.28997e-20	0.23209	up-regulated	1.71243e-37	No
L2/3	ENSG00000148948	57689	LRRC4C	0.214727	up-regulated	4.98505e-05	0.502997	up-regulated	1.84595e-98	Yes
L2/3	ENSG00000149357	55004	LAMTOR1	-0.148119	down-regulated	0.000503031	-0.163451	down-regulated	5.41539e-10	No
L2/3	ENSG00000149970	22866	CNKSR2	0.338335	up-regulated	1.22396e-22	0.286876	up-regulated	4.25757e-38	Yes
L2/3	ENSG00000149972	53942	CNTN5	0.414508	up-regulated	8.21259e-13	0.344485	up-regulated	9.49655e-29	Yes
L2/3	ENSG00000151025	57512	GPR158	0.178936	up-regulated	3.57606e-05	0.163545	up-regulated	3.82937e-16	No
L2/3	ENSG00000151322	64067	NPAS3	0.267249	up-regulated	2.17606e-09	0.178026	up-regulated	9.59281e-14	No
L2/3	ENSG00000151474	55691	FRMD4A	-0.217484	down-regulated	5.8481e-12	0.27116	up-regulated	3.3922e-52	No
L2/3	ENSG00000152208	2895	GRID2	0.294163	up-regulated	1.72819e-06	0.533256	up-regulated	4.07817e-80	Yes
L2/3	ENSG00000152214	6014	RIT2	0.207476	up-regulated	0.0289805	0.373013	up-regulated	2.1199e-57	Yes
L2/3	ENSG00000152402	2977	GUCY1A2	0.173553	up-regulated	3.27251e-07	0.187444	up-regulated	3.09662e-21	Yes
L2/3	ENSG00000152413	9456	HOMER1	-0.629334	down-regulated	1.78684e-44	-0.227577	down-regulated	3.51744e-20	Yes
L2/3	ENSG00000152578	2893	GRIA4	0.358173	up-regulated	5.30092e-23	0.269641	up-regulated	4.54222e-22	No
L2/3	ENSG00000152583	8404	SPARCL1	0.400476	up-regulated	9.149e-14	0.272623	up-regulated	6.35721e-48	Yes
L2/3	ENSG00000152822	2911	GRM1	0.216914	up-regulated	1.71783e-07	0.145818	up-regulated	1.23291e-08	No
L2/3	ENSG00000152894	5796	PTPRK	0.353667	up-regulated	2.34798e-16	0.39076	up-regulated	8.07607e-66	No
L2/3	ENSG00000152932	115827	RAB3C	0.143028	up-regulated	9.3053e-05	0.320457	up-regulated	1.4996e-90	No
L2/3	ENSG00000153707	5789	PTPRD	0.355153	up-regulated	5.11912e-16	0.481588	up-regulated	4.46211e-113	No
L2/3	ENSG00000153956	781	CACNA2D1	0.246405	up-regulated	7.97695e-13	0.190978	up-regulated	8.30098e-22	Yes
L2/3	ENSG00000154146	4900	NRGN	-0.981838	down-regulated	0.00170871	-0.666633	down-regulated	1.10125e-223	No
L2/3	ENSG00000154162	1010	CDH12	0.250796	up-regulated	4.7547e-07	0.263344	up-regulated	1.40415e-24	No
L2/3	ENSG00000154556	8470	SORBS2	-0.16071	down-regulated	0.000389152	0.171511	up-regulated	6.3957e-19	No
L2/3	ENSG00000154975	56934	CA10	-0.176403	down-regulated	0.000924504	0.208053	up-regulated	7.17495e-25	No
L2/3	ENSG00000155897	114	ADCY8	0.159684	up-regulated	0.00014506	0.172322	up-regulated	5.36742e-12	No
L2/3	ENSG00000156687	137970	UNC5D	0.308044	up-regulated	2.63282e-06	0.3812	up-regulated	2.36238e-42	Yes
L2/3	ENSG00000157152	6854	SYN2	-0.148156	down-regulated	0.000467443	0.249968	up-regulated	1.10202e-43	Yes
L2/3	ENSG00000157168	3084	NRG1	0.218349	up-regulated	0.00104577	0.447954	up-regulated	1.74279e-73	No
L2/3	ENSG00000162631	22854	NTNG1	0.162613	up-regulated	3.24293e-11	0.223449	up-regulated	4.75392e-48	Yes
L2/3	ENSG00000162687	343450	KCNT2	0.347648	up-regulated	4.93238e-18	0.146637	up-regulated	6.92292e-13	No
L2/3	ENSG00000163536	5274	SERPINI1	0.155886	up-regulated	1.9197e-11	0.150668	up-regulated	3.88733e-05	No
L2/3	ENSG00000163618	8618	CADPS	0.232322	up-regulated	3.6734e-15	0.284154	up-regulated	5.37535e-55	Yes
L2/3	ENSG00000163629	5783	PTPN13	0.420354	up-regulated	3.46078e-34	0.153447	up-regulated	2.29903e-19	No
L2/3	ENSG00000163630	132204	SYNPR	0.217664	up-regulated	1.21949e-09	0.339135	up-regulated	1.44139e-70	No
L2/3	ENSG00000164418	2898	GRIK2	0.261242	up-regulated	1.59661e-12	0.27155	up-regulated	8.93828e-40	Yes
L2/3	ENSG00000164588	348980	HCN1	0.375154	up-regulated	2.80247e-22	0.263714	up-regulated	1.17303e-34	Yes
L2/3	ENSG00000164659	222223	KIAA1324L	0.188856	up-regulated	1.20039e-06	0.148369	up-regulated	1.60554e-15	No
L2/3	ENSG00000164684	619279	ZNF704	0.178348	up-regulated	6.44324e-07	0.186101	up-regulated	1.17228e-18	No
L2/3	ENSG00000164796	114788	CSMD3	0.252966	up-regulated	1.15594e-23	0.246484	up-regulated	3.43895e-36	Yes
L2/3	ENSG00000165323	120114	FAT3	0.15406	up-regulated	0.00245589	0.317533	up-regulated	1.20323e-38	No
L2/3	ENSG00000165379	145581	LRFN5	0.49109	up-regulated	1.5601e-49	0.280379	up-regulated	3.43992e-51	Yes
L2/3	ENSG00000166006	3747	KCNC2	0.457325	up-regulated	1.15827e-27	0.214067	up-regulated	3.99624e-29	Yes
L2/3	ENSG00000166501	5579	PRKCB	-0.485338	down-regulated	1.55005e-43	-0.171117	down-regulated	2.0865e-18	Yes
L2/3	ENSG00000167971	57524	CASKIN1	-0.171094	down-regulated	5.55165e-05	-0.164463	down-regulated	1.60633e-14	No
L2/3	ENSG00000168702	53353	LRP1B	0.326402	up-regulated	1.56457e-12	0.265807	up-regulated	2.41943e-26	No
L2/3	ENSG00000168772	80319	CXXC4	0.189086	up-regulated	1.76101e-07	0.171569	up-regulated	9.05942e-19	No
L2/3	ENSG00000168959	2915	GRM5	0.1941	up-regulated	1.61967e-07	0.309839	up-regulated	3.45642e-65	Yes
L2/3	ENSG00000169181	146395	GSG1L	-0.31933	down-regulated	2.42816e-15	-0.18577	down-regulated	7.06429e-24	No
L2/3	ENSG00000169306	11141	IL1RAPL1	0.29959	up-regulated	5.31885e-19	0.280969	up-regulated	3.98935e-57	Yes
L2/3	ENSG00000169432	6335	SCN9A	0.255861	up-regulated	9.58973e-09	0.170609	up-regulated	9.58715e-14	Yes
L2/3	ENSG00000169946	23414	ZFPM2	0.326741	up-regulated	1.56223e-15	0.192535	up-regulated	3.76146e-11	No
L2/3	ENSG00000170011	25924	MYRIP	0.196648	up-regulated	2.77407e-06	0.294277	up-regulated	1.50412e-39	No
L2/3	ENSG00000170390	166614	DCLK2	-0.4006	down-regulated	3.96279e-12	-0.184359	down-regulated	2.59797e-11	No
L2/3	ENSG00000170624	6444	SGCD	0.299018	up-regulated	8.53502e-05	0.247465	up-regulated	1.6951e-28	No
L2/3	ENSG00000171223	3726	JUNB	-0.253835	down-regulated	3.43933e-30	-0.195503	down-regulated	1.93227e-08	No
L2/3	ENSG00000172995	10777	ARPP21	0.259661	up-regulated	3.75175e-13	0.181168	up-regulated	5.72477e-21	No
L2/3	ENSG00000174469	26047	CNTNAP2	0.567751	up-regulated	8.27687e-33	0.610833	up-regulated	1.70182e-130	Yes
L2/3	ENSG00000174473	442117	GALNTL6	0.345443	up-regulated	2.59278e-14	0.305248	up-regulated	9.00634e-40	No
L2/3	ENSG00000174482	158038	LINGO2	0.334512	up-regulated	1.56457e-12	0.505113	up-regulated	1.34229e-96	No
L2/3	ENSG00000175497	57628	DPP10	0.4449	up-regulated	8.89105e-27	0.327154	up-regulated	3.00048e-49	Yes
L2/3	ENSG00000176204	80059	LRRTM4	0.207189	up-regulated	4.7547e-07	0.25836	up-regulated	2.08073e-34	No
L2/3	ENSG00000176406	9699	RIMS2	0.177761	up-regulated	1.23684e-06	0.267978	up-regulated	2.30133e-51	Yes
L2/3	ENSG00000176978	29952	DPP7	0.159161	up-regulated	4.66946e-05	-0.181862	down-regulated	9.50257e-08	No
L2/3	ENSG00000179094	5187	PER1	-0.143979	down-regulated	0.000868133	-0.14947	down-regulated	4.84699e-10	Yes
L2/3	ENSG00000179915	9378	NRXN1	0.370491	up-regulated	7.15355e-43	0.500884	up-regulated	2.15363e-228	Yes
L2/3	ENSG00000180881	84698	CAPS2	0.292958	up-regulated	2.73548e-14	0.160637	up-regulated	4.74025e-14	No
L2/3	ENSG00000182050	25834	MGAT4C	0.158353	up-regulated	0.00256122	0.304107	up-regulated	3.03786e-46	No
L2/3	ENSG00000182348	219578	ZNF804B	0.453602	up-regulated	5.12614e-16	0.196945	up-regulated	1.11425e-08	No
L2/3	ENSG00000182674	9312	KCNB2	0.205424	up-regulated	2.19839e-05	0.225668	up-regulated	8.53661e-38	No
L2/3	ENSG00000182732	9628	RGS6	0.264811	up-regulated	1.49691e-11	0.159125	up-regulated	3.04775e-15	No
L2/3	ENSG00000182871	80781	COL18A1	-0.157451	down-regulated	0.00462638	-0.161395	down-regulated	1.14319e-05	No
L2/3	ENSG00000183036	5121	PCP4	-0.150114	down-regulated	9.75142e-10	-0.165686	down-regulated	3.37291e-08	No
L2/3	ENSG00000183098	10082	GPC6	0.209076	up-regulated	0.00114297	0.311866	up-regulated	6.33956e-36	Yes
L2/3	ENSG00000183662	407738	TAFA1	0.157343	up-regulated	0.00184981	0.325843	up-regulated	7.55568e-53	No
L2/3	ENSG00000183722	10186	LHFPL6	0.2222	up-regulated	5.34457e-15	0.274687	up-regulated	1.54208e-36	No
L2/3	ENSG00000183775	57528	KCTD16	0.150251	up-regulated	0.000788777	0.269711	up-regulated	1.3906e-22	No
L2/3	ENSG00000184226	5101	PCDH9	0.439744	up-regulated	2.48514e-35	0.377702	up-regulated	2.30851e-82	Yes
L2/3	ENSG00000184305	401145	CCSER1	0.468577	up-regulated	6.55079e-44	0.252023	up-regulated	2.90315e-41	Yes
L2/3	ENSG00000184349	1946	EFNA5	0.273684	up-regulated	2.24288e-13	0.406157	up-regulated	1.52095e-49	No
L2/3	ENSG00000184408	3751	KCND2	0.294826	up-regulated	4.73453e-12	0.244718	up-regulated	1.78064e-26	Yes
L2/3	ENSG00000184611	90134	KCNH7	0.143756	up-regulated	1.29741e-05	0.455301	up-regulated	2.27984e-84	No
L2/3	ENSG00000184838	51334	PRR16	0.216602	up-regulated	1.79249e-10	0.231941	up-regulated	5.81237e-36	No
L2/3	ENSG00000184999	387775	SLC22A10	-0.171145	down-regulated	0.000304907	-0.230544	down-regulated	2.22961e-22	No
L2/3	ENSG00000185070	23768	FLRT2	0.692751	up-regulated	2.16166e-70	0.514756	up-regulated	4.10384e-127	No
L2/3	ENSG00000185305	54622	ARL15	0.493036	up-regulated	2.61729e-26	0.310548	up-regulated	6.07152e-44	No
L2/3	ENSG00000185352	266722	HS6ST3	0.17128	up-regulated	5.48676e-06	0.364466	up-regulated	3.96117e-81	No
L2/3	ENSG00000185532	5592	PRKG1	0.315067	up-regulated	1.32565e-11	0.224579	up-regulated	4.4929e-13	No
L2/3	ENSG00000185774	80333	KCNIP4	0.287885	up-regulated	1.59968e-32	0.309235	up-regulated	4.73835e-112	No
L2/3	ENSG00000186094	84871	AGBL4	0.268802	up-regulated	1.49487e-13	0.213858	up-regulated	6.03101e-31	Yes
L2/3	ENSG00000186472	27445	PCLO	0.206686	up-regulated	3.09022e-08	0.185275	up-regulated	5.71706e-25	No
L2/3	ENSG00000187094	885	CCK	-0.358403	down-regulated	1.81313e-20	-0.279803	down-regulated	2.09654e-39	No
L2/3	ENSG00000187164	57698	SHTN1	0.215904	up-regulated	7.42749e-14	0.203225	up-regulated	9.79549e-29	No
L2/3	ENSG00000188107	346007	EYS	0.456174	up-regulated	2.54937e-19	0.192395	up-regulated	5.03566e-15	No
L2/3	ENSG00000188580	154215	NKAIN2	0.271456	up-regulated	3.46686e-12	0.558185	up-regulated	1.24303e-177	No
L2/3	ENSG00000188641	1806	DPYD	0.259347	up-regulated	7.91626e-07	0.147078	up-regulated	1.72134e-13	Yes
L2/3	ENSG00000196277	2917	GRM7	0.147821	up-regulated	0.000693764	0.496133	up-regulated	1.80799e-115	Yes
L2/3	ENSG00000196950	57181	SLC39A10	0.145349	up-regulated	0.00022925	0.179062	up-regulated	1.05503e-22	No
L2/3	ENSG00000197756	6168	RPL37A	0.147522	up-regulated	0.00150529	0.22971	up-regulated	3.09662e-21	No
L2/3	ENSG00000198108	337876	CHSY3	0.224083	up-regulated	4.17733e-08	0.274778	up-regulated	1.78705e-50	No
L2/3	ENSG00000198673	338811	TAFA2	0.639257	up-regulated	0.000186562	0.364663	up-regulated	2.1855e-15	No
L2/3	ENSG00000198822	2913	GRM3	0.233879	up-regulated	1.12794e-07	0.230097	up-regulated	4.39998e-46	No
L2/3	ENSG00000198963	6096	RORB	0.400449	up-regulated	2.30981e-06	0.162451	up-regulated	1.73652e-10	Yes
L2/3	ENSG00000204262	1290	COL5A2	0.323681	up-regulated	5.18249e-07	0.320658	up-regulated	2.55518e-41	No
L2/3	ENSG00000206120	NA	NA	0.283261	up-regulated	7.19666e-05	0.187471	up-regulated	3.74496e-11	No
L2/3	ENSG00000216863	285780	LY86-AS1	0.149959	up-regulated	0.0107487	0.154321	up-regulated	9.31064e-20	No
L2/3	ENSG00000225206	400765	MIR137HG	0.188467	up-regulated	3.0154e-06	0.236546	up-regulated	1.64305e-42	No
L2/3	ENSG00000225972	NA	NA	-0.142975	down-regulated	0.000353767	-0.351292	down-regulated	1.32538e-20	No
L2/3	ENSG00000227008	NA	NA	0.185182	up-regulated	1.1742e-06	0.195034	up-regulated	1.17546e-17	No
L2/3	ENSG00000228956	NA	NA	0.166232	up-regulated	1.742e-09	0.160758	up-regulated	1.4751e-11	No
L2/3	ENSG00000229618	NA	NA	-0.171772	down-regulated	0.00306232	0.201376	up-regulated	7.52622e-13	No
L2/3	ENSG00000231121	NA	NA	0.201954	up-regulated	4.84975e-08	0.181687	up-regulated	2.10344e-16	No
L2/3	ENSG00000236824	618	BCYRN1	1.39639	up-regulated	1.79757e-124	0.662532	up-regulated	4.08025e-105	No
L2/3	ENSG00000237298	100506866	TTN-AS1	0.156909	up-regulated	0.000138069	0.144494	up-regulated	7.47314e-11	No
L2/3	ENSG00000239498	NA	NA	0.199494	up-regulated	0.000174178	0.292841	up-regulated	2.90884e-21	No
L2/3	ENSG00000240509	NA	NA	0.176685	up-regulated	8.445e-09	0.340596	up-regulated	6.34565e-59	No
L2/3	ENSG00000248079	NA	NA	0.281988	up-regulated	1.56223e-15	0.200771	up-regulated	3.13084e-55	No
L2/3	ENSG00000248905	342184	FMN1	0.237471	up-regulated	1.64819e-08	0.224408	up-regulated	4.1078e-38	No
L2/3	ENSG00000249853	222537	HS3ST5	0.142073	up-regulated	0.00241119	0.15673	up-regulated	4.58782e-12	Yes
L2/3	ENSG00000250588	NA	NA	0.332515	up-regulated	7.4797e-21	0.459479	up-regulated	2.6414e-138	No
L2/3	ENSG00000254101	107986980	LINC02055	0.384793	up-regulated	1.17737e-08	0.277226	up-regulated	3.13525e-31	No
L2/3	ENSG00000254349	441355	MIR2052HG	0.270611	up-regulated	1.22155e-38	0.241585	up-regulated	1.41314e-23	No
L2/3	ENSG00000254373	NA	NA	0.343358	up-regulated	4.01987e-12	0.204402	up-regulated	3.7622e-20	No
L2/3	ENSG00000255864	NA	NA	0.263529	up-regulated	6.49811e-12	0.29661	up-regulated	5.42508e-45	No
L2/3	ENSG00000257815	101928062	CNOT2-DT	0.15449	up-regulated	1.12349e-05	0.275823	up-regulated	5.25928e-39	No
L2/3	ENSG00000261645	101929222	DISC1FP1	0.161081	up-regulated	1.59968e-32	0.172918	up-regulated	3.04268e-28	No
L2/3	ENSG00000273079	2904	GRIN2B	-0.238769	down-regulated	8.03621e-12	0.227396	up-regulated	3.72436e-35	Yes
L2/3	ENSG00000276644	1602	DACH1	0.237559	up-regulated	2.3419e-07	0.247046	up-regulated	3.03303e-37	No
L4	ENSG00000040731	1008	CDH10	0.348718	up-regulated	2.34237e-05	0.203311	up-regulated	1.41293e-06	Yes
L4	ENSG00000048052	9734	HDAC9	0.583675	up-regulated	1.24408e-09	0.373073	up-regulated	1.80121e-16	No
L4	ENSG00000069667	6095	RORA	0.521697	up-regulated	1.75952e-07	0.467304	up-regulated	4.36347e-27	Yes
L4	ENSG00000079841	22999	RIMS1	0.239163	up-regulated	0.00833661	0.201558	up-regulated	3.06328e-10	Yes
L4	ENSG00000080224	285220	EPHA6	0.224904	up-regulated	2.84873e-08	0.492345	up-regulated	6.78479e-26	No
L4	ENSG00000083067	80036	TRPM3	0.236491	up-regulated	0.0222658	0.392061	up-regulated	2.9087e-16	No
L4	ENSG00000099622	1153	CIRBP	-0.285932	down-regulated	4.17722e-07	-0.341055	down-regulated	7.24739e-35	No
L4	ENSG00000101210	1917	EEF1A2	0.152331	up-regulated	0.00651881	-0.175433	down-regulated	0.000110762	Yes
L4	ENSG00000101542	28316	CDH20	0.485855	up-regulated	1.7299e-08	0.314876	up-regulated	4.43471e-22	No
L4	ENSG00000102466	2259	FGF14	0.432004	up-regulated	2.52819e-11	0.363344	up-regulated	2.6336e-33	Yes
L4	ENSG00000109911	26610	ELP4	0.224161	up-regulated	0.00940366	0.140443	up-regulated	0.000587373	Yes
L4	ENSG00000115896	5334	PLCL1	0.337795	up-regulated	0.000246594	0.213733	up-regulated	2.6144e-08	No
L4	ENSG00000117114	23266	ADGRL2	0.274477	up-regulated	0.027987	0.216413	up-regulated	0.00761351	No
L4	ENSG00000118733	118427	OLFM3	0.46526	up-regulated	5.70308e-10	0.297528	up-regulated	2.54838e-24	No
L4	ENSG00000120694	10808	HSPH1	0.405903	up-regulated	4.26228e-15	0.155028	up-regulated	0.00128162	No
L4	ENSG00000123358	3164	NR4A1	-0.231917	down-regulated	1.95299e-09	-0.160956	down-regulated	0.000163789	No
L4	ENSG00000125247	84899	TMTC4	-0.230259	down-regulated	0.0383968	-0.154839	down-regulated	0.0309775	No
L4	ENSG00000128656	1123	CHN1	0.706838	up-regulated	4.49751e-27	0.163579	up-regulated	2.00504e-06	No
L4	ENSG00000134532	6660	SOX5	0.256168	up-regulated	0.0096977	0.219612	up-regulated	4.29542e-07	Yes
L4	ENSG00000134986	9315	NREP	-0.360776	down-regulated	1.04904e-05	-0.294114	down-regulated	1.06758e-13	No
L4	ENSG00000136267	1607	DGKB	0.293565	up-regulated	0.00102607	0.311835	up-regulated	2.26649e-12	No
L4	ENSG00000137267	7280	TUBB2A	-0.266772	down-regulated	3.81242e-07	-0.251751	down-regulated	7.24665e-22	No
L4	ENSG00000144331	151126	ZNF385B	0.186067	up-regulated	0.0300751	0.248479	up-regulated	1.46122e-11	Yes
L4	ENSG00000144339	23671	TMEFF2	0.293141	up-regulated	0.00246736	0.384099	up-regulated	2.18675e-31	No
L4	ENSG00000144366	51454	GULP1	0.454057	up-regulated	0.000581033	0.381681	up-regulated	9.23446e-16	No
L4	ENSG00000144893	116931	MED12L	0.20754	up-regulated	0.00849677	0.17539	up-regulated	5.33823e-06	Yes
L4	ENSG00000145526	1016	CDH18	0.609924	up-regulated	6.09153e-16	0.193424	up-regulated	1.65459e-08	No
L4	ENSG00000145864	2561	GABRB2	0.309642	up-regulated	4.12073e-05	0.159264	up-regulated	0.0144838	Yes
L4	ENSG00000145934	57451	TENM2	0.429993	up-regulated	0.00019346	0.412427	up-regulated	1.59418e-16	No
L4	ENSG00000147044	8573	CASK	0.267699	up-regulated	0.00900289	0.148136	up-regulated	0.000106787	Yes
L4	ENSG00000147202	1730	DIAPH2	0.334074	up-regulated	0.000761611	0.152151	up-regulated	0.00311703	No
L4	ENSG00000147481	54212	SNTG1	0.44409	up-regulated	1.40788e-07	0.159568	up-regulated	0.00110604	No
L4	ENSG00000148948	57689	LRRC4C	0.558228	up-regulated	8.18517e-06	0.597946	up-regulated	1.8793e-19	Yes
L4	ENSG00000149970	22866	CNKSR2	0.384127	up-regulated	3.01484e-07	0.152927	up-regulated	1.63749e-05	Yes
L4	ENSG00000150394	1006	CDH8	0.304026	up-regulated	0.0015619	0.200174	up-regulated	1.87262e-06	Yes
L4	ENSG00000151474	55691	FRMD4A	-0.191387	down-regulated	0.000841546	0.215016	up-regulated	1.00862e-13	No
L4	ENSG00000152578	2893	GRIA4	0.335938	up-regulated	4.53576e-05	0.260165	up-regulated	2.88761e-13	No
L4	ENSG00000152932	115827	RAB3C	0.27545	up-regulated	0.00061435	0.325322	up-regulated	2.17656e-19	No
L4	ENSG00000153707	5789	PTPRD	-0.248899	down-regulated	0.00134853	-0.486801	down-regulated	1.30861e-48	No
L4	ENSG00000153956	781	CACNA2D1	0.236799	up-regulated	0.000118152	0.14007	up-regulated	0.000771445	Yes
L4	ENSG00000154027	26289	AK5	0.379369	up-regulated	0.00706478	0.347245	up-regulated	1.34586e-11	No
L4	ENSG00000155052	129684	CNTNAP5	0.281724	up-regulated	0.0393482	0.365428	up-regulated	3.44535e-19	Yes
L4	ENSG00000156687	137970	UNC5D	0.26561	up-regulated	0.0463187	0.204003	up-regulated	3.2045e-07	Yes
L4	ENSG00000157152	6854	SYN2	-0.481042	down-regulated	0.000861658	0.24509	up-regulated	4.22562e-12	Yes
L4	ENSG00000157445	55799	CACNA2D3	0.238165	up-regulated	0.000154141	0.182163	up-regulated	8.54133e-08	Yes
L4	ENSG00000162670	339479	BRINP3	0.40213	up-regulated	3.88848e-05	0.18765	up-regulated	0.0184468	Yes
L4	ENSG00000162687	343450	KCNT2	0.384856	up-regulated	3.70742e-05	0.193509	up-regulated	3.03533e-06	No
L4	ENSG00000163602	23429	RYBP	0.18168	up-regulated	0.0297138	0.141762	up-regulated	0.00298166	No
L4	ENSG00000163618	8618	CADPS	0.251098	up-regulated	0.000686288	0.359887	up-regulated	3.76877e-14	Yes
L4	ENSG00000163629	5783	PTPN13	0.280316	up-regulated	0.00117058	0.190848	up-regulated	4.72994e-08	No
L4	ENSG00000164418	2898	GRIK2	0.395974	up-regulated	0.00415102	0.360242	up-regulated	9.59766e-09	Yes
L4	ENSG00000164588	348980	HCN1	0.441614	up-regulated	5.16313e-11	0.176541	up-regulated	3.83144e-07	Yes
L4	ENSG00000164796	114788	CSMD3	0.335028	up-regulated	8.53047e-07	0.250601	up-regulated	7.49105e-14	Yes
L4	ENSG00000165323	120114	FAT3	0.345331	up-regulated	0.0394204	0.359471	up-regulated	3.2353e-18	No
L4	ENSG00000165379	145581	LRFN5	0.611869	up-regulated	2.80209e-19	0.288364	up-regulated	2.87192e-16	Yes
L4	ENSG00000167552	7846	TUBA1A	-0.225822	down-regulated	0.00466722	-0.165764	down-regulated	7.27677e-07	No
L4	ENSG00000168772	80319	CXXC4	0.245413	up-regulated	2.30062e-05	0.238759	up-regulated	1.89532e-23	No
L4	ENSG00000168959	2915	GRM5	0.352881	up-regulated	0.000171046	0.315476	up-regulated	3.73551e-23	Yes
L4	ENSG00000169306	11141	IL1RAPL1	0.451966	up-regulated	3.81148e-09	0.409138	up-regulated	1.38719e-32	Yes
L4	ENSG00000169933	9758	FRMPD4	0.432133	up-regulated	9.52442e-07	0.332063	up-regulated	5.17184e-17	Yes
L4	ENSG00000169946	23414	ZFPM2	0.339023	up-regulated	0.00130706	0.157014	up-regulated	0.0138585	No
L4	ENSG00000170011	25924	MYRIP	0.251457	up-regulated	0.00589672	0.196099	up-regulated	1.15324e-07	No
L4	ENSG00000170345	2353	FOS	-0.374108	down-regulated	0.000185666	-0.204185	down-regulated	2.27178e-06	No
L4	ENSG00000171223	3726	JUNB	-0.171799	down-regulated	2.46714e-07	-0.361947	down-regulated	1.46167e-07	No
L4	ENSG00000172260	257194	NEGR1	0.399795	up-regulated	4.89293e-08	0.361793	up-regulated	8.41462e-29	Yes
L4	ENSG00000174469	26047	CNTNAP2	0.425417	up-regulated	7.19637e-11	0.432232	up-regulated	5.18021e-40	Yes
L4	ENSG00000174749	132720	FAM241A	0.226047	up-regulated	0.0473552	0.184206	up-regulated	0.00262355	No
L4	ENSG00000175471	79772	MCTP1	0.473217	up-regulated	7.13676e-09	0.224223	up-regulated	1.99714e-14	No
L4	ENSG00000175497	57628	DPP10	0.277374	up-regulated	0.00635495	0.627097	up-regulated	7.18321e-42	Yes
L4	ENSG00000176204	80059	LRRTM4	0.451398	up-regulated	3.07434e-07	0.536546	up-regulated	5.0727e-43	No
L4	ENSG00000176406	9699	RIMS2	0.355522	up-regulated	0.000171046	0.165806	up-regulated	0.00027061	Yes
L4	ENSG00000176697	627	BDNF	-0.260673	down-regulated	0.0222917	-0.144878	down-regulated	0.0151874	No
L4	ENSG00000177606	3725	JUN	0.224245	up-regulated	0.0220751	0.143439	up-regulated	0.0385381	No
L4	ENSG00000177707	25945	NECTIN3	0.246804	up-regulated	0.00535919	0.198743	up-regulated	5.95193e-06	No
L4	ENSG00000179915	9378	NRXN1	0.272064	up-regulated	0.000199096	0.432205	up-regulated	6.135e-55	Yes
L4	ENSG00000182050	25834	MGAT4C	0.639596	up-regulated	0.000182131	0.325703	up-regulated	1.76781e-11	No
L4	ENSG00000182168	8633	UNC5C	0.449303	up-regulated	5.99822e-10	0.202888	up-regulated	3.8848e-09	No
L4	ENSG00000182674	9312	KCNB2	0.269412	up-regulated	0.00484917	0.277264	up-regulated	6.81994e-16	No
L4	ENSG00000182732	9628	RGS6	0.378048	up-regulated	0.00051896	0.262789	up-regulated	3.91898e-10	No
L4	ENSG00000183117	64478	CSMD1	0.417066	up-regulated	3.90652e-11	0.323783	up-regulated	1.63539e-30	Yes
L4	ENSG00000184005	256435	ST6GALNAC3	0.26992	up-regulated	0.0129361	0.249619	up-regulated	8.61182e-09	No
L4	ENSG00000184408	3751	KCND2	0.37865	up-regulated	0.00836361	0.381384	up-regulated	5.85012e-15	Yes
L4	ENSG00000184611	90134	KCNH7	0.258523	up-regulated	0.0277302	0.45402	up-regulated	1.41648e-32	No
L4	ENSG00000184672	138046	RALYL	0.557454	up-regulated	1.26543e-18	0.468986	up-regulated	6.84296e-56	No
L4	ENSG00000185070	23768	FLRT2	0.362711	up-regulated	7.41745e-07	0.45892	up-regulated	2.87426e-11	No
L4	ENSG00000185305	54622	ARL15	0.200766	up-regulated	0.041952	0.50807	up-regulated	4.46579e-23	No
L4	ENSG00000185352	266722	HS6ST3	0.543002	up-regulated	6.63688e-06	0.214385	up-regulated	1.21495e-08	No
L4	ENSG00000185760	56479	KCNQ5	0.253224	up-regulated	0.00814635	0.194238	up-regulated	9.83459e-07	No
L4	ENSG00000185774	80333	KCNIP4	0.365167	up-regulated	1.86077e-10	0.459097	up-regulated	5.30409e-43	No
L4	ENSG00000186094	84871	AGBL4	0.261332	up-regulated	0.00589672	0.23148	up-regulated	8.72854e-12	Yes
L4	ENSG00000187094	885	CCK	-0.8158	down-regulated	2.19383e-08	-0.805917	down-regulated	2.61981e-36	No
L4	ENSG00000188580	154215	NKAIN2	0.388343	up-regulated	1.72913e-08	0.507542	up-regulated	2.13695e-60	No
L4	ENSG00000196277	2917	GRM7	0.259448	up-regulated	0.0137811	0.460974	up-regulated	4.2062e-42	Yes
L4	ENSG00000198108	337876	CHSY3	0.375506	up-regulated	0.00061435	0.358388	up-regulated	2.33361e-23	No
L4	ENSG00000198822	2913	GRM3	0.230226	up-regulated	0.0115559	0.270149	up-regulated	1.92113e-17	No
L4	ENSG00000224078	NA	NA	1.3876	up-regulated	1.76928e-06	0.31739	up-regulated	5.31192e-32	No
L4	ENSG00000225206	400765	MIR137HG	0.299123	up-regulated	0.000219404	0.340016	up-regulated	1.55912e-25	No
L4	ENSG00000227082	107985194	LINC02798	0.203974	up-regulated	0.0409511	0.182488	up-regulated	0.00298488	No
L4	ENSG00000229989	NA	NA	0.283448	up-regulated	5.8551e-05	0.214019	up-regulated	7.49413e-11	No
L4	ENSG00000231121	NA	NA	0.207586	up-regulated	0.042674	0.259698	up-regulated	6.99615e-09	No
L4	ENSG00000236824	618	BCYRN1	1.07316	up-regulated	6.59e-29	0.765347	up-regulated	1.2233e-57	No
L4	ENSG00000237298	100506866	TTN-AS1	0.362413	up-regulated	4.90612e-05	0.250581	up-regulated	8.16174e-14	No
L4	ENSG00000241956	102546299	LOC102546299	0.941854	up-regulated	5.64441e-09	0.516597	up-regulated	2.95669e-17	No
L4	ENSG00000250588	NA	NA	0.218676	up-regulated	0.0160454	0.412885	up-regulated	2.73188e-40	No
L4	ENSG00000253693	NA	NA	0.543944	up-regulated	3.06009e-05	0.391188	up-regulated	4.21047e-20	No
L4	ENSG00000277363	80725	SRCIN1	-0.432272	down-regulated	6.47506e-06	-0.146721	down-regulated	1.67863e-08	No
L5/6	ENSG00000067715	6857	SYT1	0.280589	up-regulated	1.52907e-06	0.2875	up-regulated	3.18381e-09	Yes
L5/6	ENSG00000069667	6095	RORA	0.215347	up-regulated	0.0174936	0.211426	up-regulated	0.00101177	Yes
L5/6	ENSG00000099622	1153	CIRBP	-0.272796	down-regulated	0.0383153	-0.204549	down-regulated	2.32464e-06	No
L5/6	ENSG00000102466	2259	FGF14	0.441266	up-regulated	3.0649e-06	0.294196	up-regulated	2.10932e-07	Yes
L5/6	ENSG00000112232	202559	KHDRBS2	0.24381	up-regulated	0.0148995	0.199532	up-regulated	0.0198936	Yes
L5/6	ENSG00000114279	2257	FGF12	0.358045	up-regulated	0.0106281	0.282406	up-regulated	2.11418e-06	No
L5/6	ENSG00000128656	1123	CHN1	0.50348	up-regulated	5.32836e-08	0.2257	up-regulated	0.000645471	No
L5/6	ENSG00000137267	7280	TUBB2A	-0.308873	down-regulated	4.24081e-05	-0.168615	down-regulated	0.000645471	No
L5/6	ENSG00000139910	4857	NOVA1	0.387046	up-regulated	1.81731e-05	0.22787	up-regulated	0.000659401	No
L5/6	ENSG00000139915	161357	MDGA2	0.326652	up-regulated	0.00546426	0.184676	up-regulated	0.0233215	Yes
L5/6	ENSG00000144339	23671	TMEFF2	0.517278	up-regulated	1.52907e-06	0.277793	up-regulated	0.000337824	No
L5/6	ENSG00000145526	1016	CDH18	0.543794	up-regulated	2.7209e-07	0.442779	up-regulated	7.75646e-13	No
L5/6	ENSG00000145864	2561	GABRB2	0.300413	up-regulated	0.0247564	0.183012	up-regulated	4.64663e-06	Yes
L5/6	ENSG00000148516	6935	ZEB1	0.282634	up-regulated	0.000527217	0.192018	up-regulated	0.0245834	No
L5/6	ENSG00000148660	818	CAMK2G	-0.419416	down-regulated	2.08513e-05	-0.160379	down-regulated	0.0106335	No
L5/6	ENSG00000150275	65217	PCDH15	0.459084	up-regulated	0.0499795	0.214796	up-regulated	0.0273989	Yes
L5/6	ENSG00000150991	7316	UBC	-0.15474	down-regulated	3.68577e-08	-0.201614	down-regulated	0.0161131	No
L5/6	ENSG00000152402	2977	GUCY1A2	0.268875	up-regulated	0.000253572	0.313483	up-regulated	1.2704e-06	Yes
L5/6	ENSG00000155052	129684	CNTNAP5	0.615711	up-regulated	0.00066721	0.271394	up-regulated	0.0344478	Yes
L5/6	ENSG00000163618	8618	CADPS	0.435933	up-regulated	5.95025e-08	0.183632	up-regulated	0.00570995	Yes
L5/6	ENSG00000165966	29951	PDZRN4	0.625889	up-regulated	3.99145e-09	0.176707	up-regulated	0.00221541	No
L5/6	ENSG00000166006	3747	KCNC2	0.347183	up-regulated	0.0422869	0.324963	up-regulated	0.00110784	Yes
L5/6	ENSG00000167552	7846	TUBA1A	-0.437106	down-regulated	0.00209806	-0.212908	down-regulated	0.0301515	No
L5/6	ENSG00000168702	53353	LRP1B	0.25909	up-regulated	0.0268201	0.273663	up-regulated	4.14368e-05	No
L5/6	ENSG00000169306	11141	IL1RAPL1	0.359112	up-regulated	0.0222038	0.40803	up-regulated	9.69561e-09	Yes
L5/6	ENSG00000169855	6091	ROBO1	0.570091	up-regulated	2.74009e-08	0.426931	up-regulated	1.11551e-09	No
L5/6	ENSG00000176406	9699	RIMS2	0.285653	up-regulated	0.0146044	0.23506	up-regulated	2.51801e-05	Yes
L5/6	ENSG00000179915	9378	NRXN1	0.438295	up-regulated	5.85e-09	0.453626	up-regulated	3.737e-27	Yes
L5/6	ENSG00000182168	8633	UNC5C	0.357877	up-regulated	0.0101542	0.430849	up-regulated	2.10412e-11	No
L5/6	ENSG00000184672	138046	RALYL	0.502434	up-regulated	0.00684307	0.286933	up-regulated	0.0375593	No
L5/6	ENSG00000185008	6092	ROBO2	0.560487	up-regulated	0.00934013	0.384159	up-regulated	0.0411768	Yes
L5/6	ENSG00000185532	5592	PRKG1	0.470035	up-regulated	1.81731e-05	0.334021	up-regulated	7.41679e-05	No
L5/6	ENSG00000188580	154215	NKAIN2	0.287096	up-regulated	0.00424949	0.366231	up-regulated	5.28657e-13	No
L5/6	ENSG00000224078	NA	NA	0.41272	up-regulated	2.54211e-07	0.287804	up-regulated	9.70014e-11	No
L5/6	ENSG00000225206	400765	MIR137HG	0.363871	up-regulated	0.000601739	0.455006	up-regulated	1.0696e-08	No
L5/6	ENSG00000236824	618	BCYRN1	0.932427	up-regulated	2.1161e-14	0.447114	up-regulated	2.07846e-08	No
L5/6	ENSG00000237298	100506866	TTN-AS1	0.336134	up-regulated	0.0246592	0.179926	up-regulated	0.026954	No
L5/6	ENSG00000248049	550112	UBA6-AS1	0.412682	up-regulated	0.000361682	0.253646	up-regulated	3.33374e-08	No
L5/6	ENSG00000248079	NA	NA	0.171129	up-regulated	0.00677138	0.199956	up-regulated	4.46285e-11	No
L5/6	ENSG00000248309	101929423	MEF2C-AS1	0.52787	up-regulated	0.000288438	0.204551	up-regulated	2.51801e-05	No
L5/6	ENSG00000255794	196475	RMST	0.285198	up-regulated	0.0301072	0.205301	up-regulated	0.00293909	No
L5/6-CC	ENSG00000040731	1008	CDH10	0.275336	up-regulated	0.00030222	0.369548	up-regulated	5.79322e-09	Yes
L5/6-CC	ENSG00000048052	9734	HDAC9	0.368773	up-regulated	1.83927e-05	0.371833	up-regulated	7.89158e-07	No
L5/6-CC	ENSG00000067715	6857	SYT1	0.288799	up-regulated	3.32896e-06	0.253922	up-regulated	1.13155e-05	Yes
L5/6-CC	ENSG00000074706	26034	IPCEF1	0.240343	up-regulated	0.02282	0.22595	up-regulated	0.00580174	No
L5/6-CC	ENSG00000080298	5991	RFX3	0.1503	up-regulated	0.00279298	0.173997	up-regulated	0.000697863	Yes
L5/6-CC	ENSG00000099622	1153	CIRBP	-0.197025	down-regulated	0.0272005	-0.140696	down-regulated	1.11487e-05	No
L5/6-CC	ENSG00000101745	23253	ANKRD12	0.268155	up-regulated	9.68781e-07	0.166888	up-regulated	0.00051959	No
L5/6-CC	ENSG00000102466	2259	FGF14	0.390728	up-regulated	3.92472e-12	0.39262	up-regulated	2.07728e-18	Yes
L5/6-CC	ENSG00000104722	4741	NEFM	0.192765	up-regulated	0.0175936	0.261341	up-regulated	0.000579446	No
L5/6-CC	ENSG00000105810	1021	CDK6	0.224674	up-regulated	0.000560569	0.147105	up-regulated	0.027812	No
L5/6-CC	ENSG00000106459	4899	NRF1	0.151492	up-regulated	0.00211133	0.182461	up-regulated	0.000855805	No
L5/6-CC	ENSG00000109911	26610	ELP4	0.250969	up-regulated	4.70205e-05	0.157323	up-regulated	0.0149811	Yes
L5/6-CC	ENSG00000112541	10846	PDE10A	-0.31627	down-regulated	0.0023031	-0.334082	down-regulated	2.19437e-05	No
L5/6-CC	ENSG00000115896	5334	PLCL1	0.324294	up-regulated	1.64894e-05	0.267438	up-regulated	0.000477744	No
L5/6-CC	ENSG00000118733	118427	OLFM3	0.483239	up-regulated	2.66868e-12	0.202113	up-regulated	0.0335733	No
L5/6-CC	ENSG00000118985	22936	ELL2	0.205033	up-regulated	0.039837	0.149685	up-regulated	0.0299646	No
L5/6-CC	ENSG00000120694	10808	HSPH1	0.18088	up-regulated	0.00449374	0.581473	up-regulated	3.24325e-08	No
L5/6-CC	ENSG00000128656	1123	CHN1	0.405241	up-regulated	9.6399e-07	0.395251	up-regulated	1.03005e-09	No
L5/6-CC	ENSG00000136111	9882	TBC1D4	0.257047	up-regulated	0.00566836	0.144924	up-regulated	0.0253789	No
L5/6-CC	ENSG00000136267	1607	DGKB	0.252052	up-regulated	0.0119233	0.289572	up-regulated	0.000781373	No
L5/6-CC	ENSG00000137267	7280	TUBB2A	-0.392213	down-regulated	1.17504e-06	-0.153857	down-regulated	1.84885e-05	No
L5/6-CC	ENSG00000137642	6653	SORL1	0.186748	up-regulated	0.0350617	0.195259	up-regulated	0.0014727	No
L5/6-CC	ENSG00000137968	204962	SLC44A5	0.316984	up-regulated	2.40739e-05	0.260677	up-regulated	0.00587888	No
L5/6-CC	ENSG00000138640	10144	FAM13A	0.254058	up-regulated	0.000185151	0.196622	up-regulated	7.05997e-05	No
L5/6-CC	ENSG00000145526	1016	CDH18	0.558399	up-regulated	2.32477e-14	0.3482	up-regulated	4.01317e-11	No
L5/6-CC	ENSG00000145730	5066	PAM	0.361392	up-regulated	0.000121623	0.264753	up-regulated	0.00429356	No
L5/6-CC	ENSG00000145864	2561	GABRB2	0.378058	up-regulated	1.27123e-08	0.397985	up-regulated	1.51389e-14	Yes
L5/6-CC	ENSG00000147481	54212	SNTG1	0.379738	up-regulated	5.34729e-05	0.357907	up-regulated	1.37738e-06	No
L5/6-CC	ENSG00000149970	22866	CNKSR2	0.328643	up-regulated	4.22331e-07	0.241452	up-regulated	1.11487e-05	Yes
L5/6-CC	ENSG00000152583	8404	SPARCL1	0.302642	up-regulated	0.000124312	0.390183	up-regulated	4.05971e-06	Yes
L5/6-CC	ENSG00000156103	4325	MMP16	0.216256	up-regulated	0.0307616	0.259252	up-regulated	0.000102028	No
L5/6-CC	ENSG00000157152	6854	SYN2	-0.270562	down-regulated	0.00212254	0.203124	up-regulated	0.00468499	Yes
L5/6-CC	ENSG00000163618	8618	CADPS	0.318316	up-regulated	0.000332007	0.203757	up-regulated	0.0140816	Yes
L5/6-CC	ENSG00000163629	5783	PTPN13	0.250927	up-regulated	2.28664e-07	0.151088	up-regulated	0.000115356	No
L5/6-CC	ENSG00000164588	348980	HCN1	0.371771	up-regulated	9.49416e-07	0.32093	up-regulated	2.87918e-06	Yes
L5/6-CC	ENSG00000165323	120114	FAT3	0.251866	up-regulated	0.0219738	0.314444	up-regulated	6.66096e-06	No
L5/6-CC	ENSG00000165379	145581	LRFN5	0.273745	up-regulated	0.00027156	0.632117	up-regulated	1.86721e-15	Yes
L5/6-CC	ENSG00000166006	3747	KCNC2	0.480746	up-regulated	3.39243e-08	0.217933	up-regulated	2.36056e-05	Yes
L5/6-CC	ENSG00000168772	80319	CXXC4	0.156068	up-regulated	0.0266055	0.344603	up-regulated	2.2268e-05	No
L5/6-CC	ENSG00000168852	NA	NA	0.24586	up-regulated	6.73301e-05	0.171262	up-regulated	0.00364763	No
L5/6-CC	ENSG00000169306	11141	IL1RAPL1	0.380269	up-regulated	9.49416e-07	0.233989	up-regulated	0.000703327	Yes
L5/6-CC	ENSG00000169946	23414	ZFPM2	0.273445	up-regulated	0.00155197	0.284712	up-regulated	3.7711e-05	No
L5/6-CC	ENSG00000170345	2353	FOS	-0.329507	down-regulated	6.57554e-08	-0.305452	down-regulated	0.00132023	No
L5/6-CC	ENSG00000172667	64393	ZMAT3	0.157126	up-regulated	0.0193577	0.230759	up-regulated	5.56346e-05	No
L5/6-CC	ENSG00000173852	23333	DPY19L1	0.196874	up-regulated	0.00262694	0.193049	up-regulated	0.0100203	No
L5/6-CC	ENSG00000177301	3737	KCNA2	0.183366	up-regulated	0.00118876	0.150195	up-regulated	0.0183808	Yes
L5/6-CC	ENSG00000177853	9849	ZNF518A	0.187505	up-regulated	0.0195239	0.186942	up-regulated	2.04072e-06	No
L5/6-CC	ENSG00000179915	9378	NRXN1	0.162223	up-regulated	0.0348068	0.412284	up-regulated	2.60336e-20	Yes
L5/6-CC	ENSG00000179981	10194	TSHZ1	0.215326	up-regulated	0.00725203	0.161553	up-regulated	0.000342826	No
L5/6-CC	ENSG00000183023	6546	SLC8A1	0.408603	up-regulated	1.29666e-07	0.27744	up-regulated	0.00281328	No
L5/6-CC	ENSG00000184226	5101	PCDH9	0.71921	up-regulated	0.00434314	0.276426	up-regulated	0.00103249	Yes
L5/6-CC	ENSG00000184349	1946	EFNA5	0.229242	up-regulated	0.0384727	0.358417	up-regulated	0.000216241	No
L5/6-CC	ENSG00000184408	3751	KCND2	0.348383	up-regulated	0.000298908	0.255204	up-regulated	0.000105452	Yes
L5/6-CC	ENSG00000185070	23768	FLRT2	0.277288	up-regulated	0.00399422	0.308069	up-regulated	1.69649e-08	No
L5/6-CC	ENSG00000185774	80333	KCNIP4	0.462427	up-regulated	1.19952e-09	0.402449	up-regulated	2.19547e-10	No
L5/6-CC	ENSG00000186094	84871	AGBL4	0.301956	up-regulated	0.00030222	0.292343	up-regulated	1.03131e-06	Yes
L5/6-CC	ENSG00000186472	27445	PCLO	0.342444	up-regulated	1.18822e-08	0.227938	up-regulated	9.94441e-05	No
L5/6-CC	ENSG00000187094	885	CCK	-0.636292	down-regulated	8.2321e-05	-0.181162	down-regulated	0.00182915	No
L5/6-CC	ENSG00000187672	26059	ERC2	0.266802	up-regulated	0.00796438	0.201802	up-regulated	0.0399045	No
L5/6-CC	ENSG00000198108	337876	CHSY3	0.283696	up-regulated	0.00110485	0.327403	up-regulated	1.8857e-07	No
L5/6-CC	ENSG00000198822	2913	GRM3	0.314538	up-regulated	0.00072408	0.234285	up-regulated	0.0115605	No
L5/6-CC	ENSG00000224078	NA	NA	0.278892	up-regulated	2.52192e-06	0.421266	up-regulated	6.10163e-28	No
L5/6-CC	ENSG00000231121	NA	NA	0.213098	up-regulated	0.0186922	0.241243	up-regulated	5.61403e-05	No
L5/6-CC	ENSG00000236824	618	BCYRN1	0.789896	up-regulated	4.68285e-17	0.745434	up-regulated	9.80123e-22	No
L5/6-CC	ENSG00000236922	NA	NA	0.381084	up-regulated	0.00271354	0.304351	up-regulated	0.000363432	No
L5/6-CC	ENSG00000241956	102546299	LOC102546299	0.812025	up-regulated	0.0126497	0.577793	up-regulated	0.00640646	No
L5/6-CC	ENSG00000248049	550112	UBA6-AS1	0.263326	up-regulated	6.67189e-06	0.228759	up-regulated	6.5545e-07	No
L5/6-CC	ENSG00000248079	NA	NA	0.230135	up-regulated	0.00185378	0.214275	up-regulated	1.91602e-09	No
L5/6-CC	ENSG00000248527	NA	NA	-0.308146	down-regulated	0.0106093	0.248974	up-regulated	0.00207057	No
L5/6-CC	ENSG00000251562	378938	MALAT1	-0.303819	down-regulated	0.00030222	-0.233548	down-regulated	0.00280211	No
L5/6-CC	ENSG00000271383	101060226	NBPF19	0.254037	up-regulated	0.000297794	0.238211	up-regulated	3.6509e-06	No
L5/6-CC	ENSG00000274422	NA	NA	0.397736	up-regulated	1.16305e-22	0.305186	up-regulated	4.16472e-05	No
Microglia	ENSG00000048052	9734	HDAC9	0.58831	up-regulated	0.0346104	0.32516	up-regulated	1.09577e-09	No
Microglia	ENSG00000079215	6507	SLC1A3	2.24966	up-regulated	1.80408e-10	0.418688	up-regulated	6.97128e-13	No
Microglia	ENSG00000128512	9732	DOCK4	-0.927544	down-regulated	0.000605939	-1.14768	down-regulated	7.30325e-11	Yes
Microglia	ENSG00000145685	10184	LHFPL2	0.435362	up-regulated	0.0279248	0.343141	up-regulated	2.65097e-05	No
Microglia	ENSG00000168329	1524	CX3CR1	-0.794484	down-regulated	0.0385342	-0.200451	down-regulated	0.0223337	Yes
Microglia	ENSG00000228651	NA	NA	0.522917	up-regulated	3.43308e-09	0.362833	up-regulated	0.00121047	No
Microglia	ENSG00000273409	101929497	LINC02712	-2.21742	down-regulated	4.79689e-07	-0.345359	down-regulated	5.74269e-08	No
Neu-mat	ENSG00000154146	4900	NRGN	-0.593113	down-regulated	0.0468204	-0.211354	down-regulated	6.09843e-12	No
Neu-mat	ENSG00000236824	618	BCYRN1	1.18581	up-regulated	2.29831e-10	0.488095	up-regulated	0.00229904	No
Neu-mat	ENSG00000250588	NA	NA	0.785066	up-regulated	0.0468204	0.405544	up-regulated	0.00383158	No
Oligodendrocytes	ENSG00000005893	3920	LAMP2	0.198304	up-regulated	0.00800243	-0.199246	down-regulated	0.0221815	No
Oligodendrocytes	ENSG00000006831	79602	ADIPOR2	0.797291	up-regulated	5.20188e-07	0.276556	up-regulated	8.55705e-13	No
Oligodendrocytes	ENSG00000013297	5010	CLDN11	0.372179	up-regulated	0.039761	0.393937	up-regulated	8.02997e-28	No
Oligodendrocytes	ENSG00000039319	9765	ZFYVE16	-0.312732	down-regulated	1.3262e-05	-0.152575	down-regulated	0.000904209	No
Oligodendrocytes	ENSG00000081479	4036	LRP2	0.745601	up-regulated	0.0194192	0.2589	up-regulated	0.000113826	Yes
Oligodendrocytes	ENSG00000099194	6319	SCD	-0.43588	down-regulated	3.0719e-07	-0.221292	down-regulated	4.31456e-21	No
Oligodendrocytes	ENSG00000099622	1153	CIRBP	-0.542953	down-regulated	0.000842226	-0.908626	down-regulated	5.33301e-41	No
Oligodendrocytes	ENSG00000106829	7091	TLE4	0.614405	up-regulated	9.81414e-06	0.393011	up-regulated	1.63351e-22	No
Oligodendrocytes	ENSG00000112893	4124	MAN2A1	0.774752	up-regulated	1.09771e-10	0.301448	up-regulated	3.6758e-09	No
Oligodendrocytes	ENSG00000115896	5334	PLCL1	0.483428	up-regulated	2.51447e-05	0.214335	up-regulated	1.88417e-07	No
Oligodendrocytes	ENSG00000134243	6272	SORT1	0.592936	up-regulated	0.0177143	0.365859	up-regulated	1.75651e-13	No
Oligodendrocytes	ENSG00000134851	55858	TMEM165	0.564029	up-regulated	3.64029e-05	0.172116	up-regulated	0.00051691	No
Oligodendrocytes	ENSG00000148123	54886	PLPPR1	-0.314966	down-regulated	0.00207226	-0.272751	down-regulated	4.76019e-05	No
Oligodendrocytes	ENSG00000149557	9638	FEZ1	-0.322854	down-regulated	0.0165832	-0.239146	down-regulated	0.00382026	No
Oligodendrocytes	ENSG00000150867	5305	PIP4K2A	0.982982	up-regulated	1.2313e-29	0.249347	up-regulated	3.44302e-08	No
Oligodendrocytes	ENSG00000157916	11079	RER1	-0.394581	down-regulated	0.0402245	-0.146515	down-regulated	0.0258167	No
Oligodendrocytes	ENSG00000164124	55314	TMEM144	0.974016	up-regulated	3.62761e-07	0.181719	up-regulated	2.96945e-11	No
Oligodendrocytes	ENSG00000167123	51148	CERCAM	-0.81434	down-regulated	2.63088e-09	-0.25143	down-regulated	1.00503e-15	No
Oligodendrocytes	ENSG00000167552	7846	TUBA1A	-0.607975	down-regulated	0.00292625	-0.312108	down-regulated	7.94425e-05	No
Oligodendrocytes	ENSG00000168702	53353	LRP1B	-0.337895	down-regulated	1.44555e-08	-0.175112	down-regulated	2.01026e-06	No
Oligodendrocytes	ENSG00000169306	11141	IL1RAPL1	0.403118	up-regulated	8.97849e-07	2.1698	up-regulated	2.36464e-30	Yes
Oligodendrocytes	ENSG00000170915	85315	PAQR8	0.739676	up-regulated	0.000516017	0.465187	up-regulated	2.75758e-13	No
Oligodendrocytes	ENSG00000180776	253832	ZDHHC20	0.62353	up-regulated	0.000629596	0.522601	up-regulated	5.1121e-21	No
Oligodendrocytes	ENSG00000183230	29119	CTNNA3	0.431069	up-regulated	4.99688e-06	0.168947	up-regulated	5.37245e-07	Yes
Oligodendrocytes	ENSG00000185053	137868	SGCZ	-0.266133	down-regulated	2.14479e-05	0.448851	up-regulated	0.00011734	No
Oligodendrocytes	ENSG00000187164	57698	SHTN1	0.702521	up-regulated	3.44298e-06	0.298871	up-regulated	9.10392e-08	No
Oligodendrocytes	ENSG00000187514	5757	PTMA	-0.345038	down-regulated	0.0350009	-0.922466	down-regulated	9.93534e-59	No
Oligodendrocytes	ENSG00000188641	1806	DPYD	0.243076	up-regulated	0.00149841	0.199889	up-regulated	0.00107619	Yes
Oligodendrocytes	ENSG00000197971	4155	MBP	-0.338112	down-regulated	0.000428619	-0.175649	down-regulated	7.18622e-09	No
Oligodendrocytes	ENSG00000198740	22834	ZNF652	0.400843	up-regulated	1.64916e-05	0.212421	up-regulated	1.13606e-08	No
Oligodendrocytes	ENSG00000198822	2913	GRM3	0.378803	up-regulated	0.0221976	0.237098	up-regulated	0.000256964	No
Oligodendrocytes	ENSG00000207955	NA	NA	-0.506082	down-regulated	0.0439704	-0.308569	down-regulated	3.12989e-11	No
Oligodendrocytes	ENSG00000251562	378938	MALAT1	0.33666	up-regulated	2.50814e-10	0.158313	up-regulated	8.54135e-16	No
OPC	ENSG00000006607	9855	FARP2	-0.516489	down-regulated	0.0159016	-0.358853	down-regulated	1.78126e-06	No
OPC	ENSG00000015592	81551	STMN4	-0.376114	down-regulated	1.2752e-05	-0.402665	down-regulated	3.45602e-08	No
OPC	ENSG00000038427	1462	VCAN	0.628996	up-regulated	4.06926e-15	0.396587	up-regulated	2.08974e-20	No
OPC	ENSG00000040731	1008	CDH10	0.570093	up-regulated	1.82077e-08	0.284264	up-regulated	1.9196e-05	Yes
OPC	ENSG00000049089	1298	COL9A2	-0.203112	down-regulated	0.000139851	-0.500976	down-regulated	2.31774e-08	No
OPC	ENSG00000061938	10188	TNK2	-0.475263	down-regulated	0.000735553	-0.234	down-regulated	2.41979e-11	No
OPC	ENSG00000066382	744	MPPED2	0.314805	up-regulated	0.00786254	0.180519	up-regulated	0.000128804	No
OPC	ENSG00000067715	6857	SYT1	-0.159684	down-regulated	1.701e-14	-0.224906	down-regulated	0.000491803	Yes
OPC	ENSG00000075461	27092	CACNG4	-0.193257	down-regulated	0.00011765	-0.175133	down-regulated	0.038354	No
OPC	ENSG00000078328	54715	RBFOX1	-0.176883	down-regulated	0.00154612	-0.234925	down-regulated	0.00245811	Yes
OPC	ENSG00000079482	4983	OPHN1	0.471347	up-regulated	7.83223e-05	0.521476	up-regulated	3.45812e-15	Yes
OPC	ENSG00000099622	1153	CIRBP	-0.224895	down-regulated	9.38083e-07	-0.736574	down-regulated	1.27502e-27	No
OPC	ENSG00000101203	57642	COL20A1	-0.716676	down-regulated	7.34658e-09	-0.147148	down-regulated	1.14921e-17	No
OPC	ENSG00000101311	55612	FERMT1	0.174412	up-regulated	0.0125047	0.196567	up-regulated	1.48728e-05	No
OPC	ENSG00000101542	28316	CDH20	0.711039	up-regulated	2.43683e-17	0.439208	up-regulated	2.62449e-22	No
OPC	ENSG00000102466	2259	FGF14	0.783531	up-regulated	1.52014e-22	0.291907	up-regulated	0.036957	Yes
OPC	ENSG00000103489	64131	XYLT1	-0.767299	down-regulated	8.17924e-33	-0.385257	down-regulated	1.82306e-17	No
OPC	ENSG00000105088	93145	OLFM2	-0.410959	down-regulated	5.14651e-06	-0.181186	down-regulated	0.00819859	No
OPC	ENSG00000105894	5764	PTN	-0.286129	down-regulated	0.0141844	-0.151356	down-regulated	0.00397361	No
OPC	ENSG00000106278	5803	PTPRZ1	-0.258888	down-regulated	0.000216289	-0.382175	down-regulated	2.51879e-38	No
OPC	ENSG00000106665	7461	CLIP2	-0.36956	down-regulated	0.0159016	-0.180739	down-regulated	0.0138725	Yes
OPC	ENSG00000109458	2549	GAB1	0.401461	up-regulated	0.000342169	0.205126	up-regulated	7.7795e-06	No
OPC	ENSG00000110092	595	CCND1	-0.728279	down-regulated	0.00409999	-0.650318	down-regulated	3.8052e-06	No
OPC	ENSG00000112531	9444	QKI	0.278622	up-regulated	2.61696e-05	0.156428	up-regulated	7.62328e-05	No
OPC	ENSG00000114166	8850	KAT2B	0.425908	up-regulated	0.00172515	0.299871	up-regulated	7.31763e-07	Yes
OPC	ENSG00000114646	10675	CSPG5	-0.518951	down-regulated	4.34403e-10	-0.409504	down-regulated	2.88284e-08	No
OPC	ENSG00000118515	6446	SGK1	0.486119	up-regulated	9.85438e-12	0.767861	up-regulated	1.93515e-45	No
OPC	ENSG00000120738	1958	EGR1	-0.423418	down-regulated	0.00121515	-0.498783	down-regulated	2.31287e-05	No
OPC	ENSG00000125462	10485	C1orf61	-0.742583	down-regulated	3.55039e-13	-0.191	down-regulated	1.22038e-05	No
OPC	ENSG00000130203	348	APOE	-0.429788	down-regulated	0.0199089	-0.279931	down-regulated	0.000836378	No
OPC	ENSG00000131584	116983	ACAP3	-0.399081	down-regulated	0.00245206	-0.512784	down-regulated	1.73553e-08	No
OPC	ENSG00000133401	23037	PDZD2	0.351074	up-regulated	2.03613e-07	0.638873	up-regulated	4.32285e-22	No
OPC	ENSG00000134532	6660	SOX5	0.358947	up-regulated	5.28266e-05	0.305359	up-regulated	1.48728e-05	Yes
OPC	ENSG00000135540	57224	NHSL1	0.330707	up-regulated	0.0142689	0.2692	up-regulated	3.43049e-05	No
OPC	ENSG00000136297	221938	MMD2	-0.334872	down-regulated	4.70409e-20	-0.177499	down-regulated	0.000847907	No
OPC	ENSG00000137267	7280	TUBB2A	-0.166624	down-regulated	8.33328e-09	-0.411819	down-regulated	0.00017803	No
OPC	ENSG00000137449	132864	CPEB2	0.493676	up-regulated	0.00409543	0.198517	up-regulated	0.000418642	No
OPC	ENSG00000139737	122060	SLAIN1	0.356306	up-regulated	0.000281399	0.280074	up-regulated	1.09213e-05	No
OPC	ENSG00000139915	161357	MDGA2	0.247414	up-regulated	0.0191427	0.19574	up-regulated	1.89088e-07	Yes
OPC	ENSG00000144278	114805	GALNT13	0.986967	up-regulated	1.75243e-25	0.192721	up-regulated	2.54176e-10	Yes
OPC	ENSG00000144445	151050	KANSL1L	0.50761	up-regulated	2.34747e-05	0.219636	up-regulated	8.71811e-08	No
OPC	ENSG00000146966	27147	DENND2A	-0.461181	down-regulated	0.00646682	-0.163482	down-regulated	0.0424911	No
OPC	ENSG00000148082	53358	SHC3	-0.490997	down-regulated	0.000236556	-0.165364	down-regulated	0.0108067	No
OPC	ENSG00000148700	120	ADD3	0.320432	up-regulated	0.0151827	0.265704	up-regulated	1.9776e-06	No
OPC	ENSG00000148948	57689	LRRC4C	0.339288	up-regulated	1.82077e-08	0.615736	up-regulated	2.11609e-09	Yes
OPC	ENSG00000151322	64067	NPAS3	0.449711	up-regulated	5.53791e-12	0.307099	up-regulated	0.0347094	No
OPC	ENSG00000152208	2895	GRID2	0.272191	up-regulated	0.000210731	0.423639	up-regulated	0.0123682	Yes
OPC	ENSG00000153707	5789	PTPRD	-0.239541	down-regulated	0.0257673	-0.145127	down-regulated	0.00081308	No
OPC	ENSG00000156103	4325	MMP16	0.273451	up-regulated	0.000396994	0.266669	up-regulated	0.000837434	No
OPC	ENSG00000157985	116987	AGAP1	-0.766844	down-regulated	4.44956e-30	-0.168956	down-regulated	7.76051e-07	Yes
OPC	ENSG00000160214	8568	RRP1	-1.47234	down-regulated	0.0286975	-0.268131	down-regulated	0.0267457	No
OPC	ENSG00000162670	339479	BRINP3	0.395012	up-regulated	2.98081e-08	0.441139	up-regulated	6.45015e-08	Yes
OPC	ENSG00000162944	130132	RFTN2	0.14691	up-regulated	0.00633358	0.342604	up-regulated	9.79758e-11	No
OPC	ENSG00000163520	2199	FBLN2	-0.609412	down-regulated	0.0012476	-0.354619	down-regulated	2.88322e-06	No
OPC	ENSG00000164796	114788	CSMD3	0.319002	up-regulated	3.28133e-05	0.183904	up-regulated	0.00206568	Yes
OPC	ENSG00000165895	143872	ARHGAP42	0.49375	up-regulated	2.61696e-05	0.165389	up-regulated	0.0330884	No
OPC	ENSG00000165966	29951	PDZRN4	0.223999	up-regulated	0.00011765	0.281842	up-regulated	4.1209e-05	No
OPC	ENSG00000167526	6137	RPL13	-1.02738	down-regulated	1.29679e-33	-0.19732	down-regulated	5.62752e-12	No
OPC	ENSG00000169306	11141	IL1RAPL1	0.283154	up-regulated	2.62627e-05	0.204413	up-regulated	6.52506e-06	Yes
OPC	ENSG00000169851	5099	PCDH7	0.334282	up-regulated	2.63243e-06	0.241736	up-regulated	2.46846e-07	No
OPC	ENSG00000170017	214	ALCAM	0.454647	up-regulated	9.78114e-06	0.158884	up-regulated	0.00306533	No
OPC	ENSG00000170075	9283	GPR37L1	-0.30313	down-regulated	0.00349275	-0.25942	down-regulated	1.59354e-09	No
OPC	ENSG00000171310	50515	CHST11	-0.477009	down-regulated	2.26583e-07	-0.145506	down-regulated	0.00773409	No
OPC	ENSG00000174469	26047	CNTNAP2	-0.380906	down-regulated	1.09817e-05	-0.291443	down-regulated	7.90343e-23	Yes
OPC	ENSG00000178568	2066	ERBB4	0.710441	up-regulated	2.87892e-34	0.476789	up-regulated	8.90285e-21	No
OPC	ENSG00000178764	22882	ZHX2	0.231697	up-regulated	0.00356689	0.325463	up-regulated	1.30008e-08	No
OPC	ENSG00000179399	2262	GPC5	-0.577193	down-regulated	0.00591339	0.415187	up-regulated	1.08676e-06	Yes
OPC	ENSG00000179915	9378	NRXN1	0.23427	up-regulated	0.000558057	0.319188	up-regulated	9.98951e-19	Yes
OPC	ENSG00000181722	26137	ZBTB20	0.408996	up-regulated	5.53791e-12	0.346534	up-regulated	9.43623e-12	Yes
OPC	ENSG00000181790	575	ADGRB1	-0.39072	down-regulated	0.0100989	-0.231164	down-regulated	0.000743702	No
OPC	ENSG00000184221	116448	OLIG1	-0.293331	down-regulated	0.0202871	-0.882486	down-regulated	9.14894e-85	No
OPC	ENSG00000184226	5101	PCDH9	0.713828	up-regulated	5.13883e-44	0.307552	up-regulated	4.28683e-28	Yes
OPC	ENSG00000184408	3751	KCND2	0.56122	up-regulated	8.49852e-13	0.173866	up-regulated	0.00171226	Yes
OPC	ENSG00000184588	5142	PDE4B	0.323089	up-regulated	0.000449709	0.218131	up-regulated	0.000158872	No
OPC	ENSG00000185008	6092	ROBO2	-0.18228	down-regulated	5.28266e-05	-0.187415	down-regulated	0.0253461	Yes
OPC	ENSG00000185070	23768	FLRT2	0.305611	up-regulated	6.97921e-06	0.17039	up-regulated	9.23504e-06	No
OPC	ENSG00000185818	339983	NAT8L	-0.275793	down-regulated	0.0383257	-0.515428	down-regulated	0.000224774	No
OPC	ENSG00000187514	5757	PTMA	-0.366019	down-regulated	0.0367905	-0.315066	down-regulated	6.4003e-28	No
OPC	ENSG00000189337	23254	KAZN	-0.393294	down-regulated	0.0086551	0.195118	up-regulated	2.63931e-09	No
OPC	ENSG00000198732	64093	SMOC1	1.1225	up-regulated	1.75243e-25	0.217172	up-regulated	1.33153e-15	No
OPC	ENSG00000215030	NA	NA	-0.278791	down-regulated	9.29749e-24	-0.429565	down-regulated	2.16868e-05	No
OPC	ENSG00000236824	618	BCYRN1	0.744058	up-regulated	2.079e-08	0.27617	up-regulated	0.000149179	No
OPC	ENSG00000255571	254559	MIR9-3HG	-0.176487	down-regulated	0.000292958	-0.243054	down-regulated	0.00765601	No
OPC	ENSG00000264015	NA	NA	-0.429751	down-regulated	0.00570632	-0.190668	down-regulated	1.38712e-07	No

## Sheet: Subtype II DEGs
Cell type	Ensemble ID	Entrez ID	Symbol	LogFC relative to other subtypes	Change relative to other subtypes	Fdr relative to other subtypes	LogFC relative to controls	Change relative to controls	Fdr relative to controls	SFARI gene
AST-FB	ENSG00000080573	50509	COL5A3	0.59236	up-regulated	0.000434361	0.181449	up-regulated	0.00013378	No
AST-FB	ENSG00000101439	1471	CST3	0.466759	up-regulated	0.00305485	-0.911899	down-regulated	1.2617e-06	No
AST-FB	ENSG00000236824	618	BCYRN1	-0.59118	down-regulated	0.00907556	-0.191263	down-regulated	0.0151208	No
AST-PP	ENSG00000048740	10659	CELF2	-0.212747	down-regulated	0.0359809	0.42286	up-regulated	0.00945173	Yes
AST-PP	ENSG00000058866	1608	DGKG	-0.149238	down-regulated	2.50607e-23	0.219238	up-regulated	2.33685e-06	No
AST-PP	ENSG00000074800	2023	ENO1	0.471598	up-regulated	0.000151773	-0.311749	down-regulated	0.000134565	No
AST-PP	ENSG00000080493	8671	SLC4A4	0.2412	up-regulated	0.000241692	0.213824	up-regulated	0.0010775	No
AST-PP	ENSG00000080573	50509	COL5A3	0.866231	up-regulated	9.62616e-22	0.27482	up-regulated	2.69171e-05	No
AST-PP	ENSG00000087250	4504	MT3	-0.18879	down-regulated	1.818e-76	-0.35122	down-regulated	7.3042e-06	No
AST-PP	ENSG00000101439	1471	CST3	0.494398	up-regulated	4.80176e-21	-0.765619	down-regulated	5.50822e-22	No
AST-PP	ENSG00000103175	58189	WFDC1	0.905178	up-regulated	2.42425e-22	0.218904	up-regulated	3.02444e-06	No
AST-PP	ENSG00000117525	2152	F3	-0.516762	down-regulated	1.26586e-17	-0.344101	down-regulated	0.000667433	No
AST-PP	ENSG00000120885	1191	CLU	-0.899861	down-regulated	5.12927e-36	-0.441679	down-regulated	1.72442e-12	No
AST-PP	ENSG00000130203	348	APOE	0.432601	up-regulated	2.29738e-08	-0.411235	down-regulated	1.01864e-14	No
AST-PP	ENSG00000132669	54453	RIN2	0.359315	up-regulated	0.00331982	0.311402	up-regulated	0.0120552	No
AST-PP	ENSG00000135919	5270	SERPINE2	-0.149874	down-regulated	0.00451896	-0.160683	down-regulated	8.44395e-06	No
AST-PP	ENSG00000136297	221938	MMD2	2.02329	up-regulated	2.28544e-92	0.484051	up-regulated	0.000370845	No
AST-PP	ENSG00000144868	66000	TMEM108	0.544231	up-regulated	8.93426e-08	0.146124	up-regulated	0.00122844	No
AST-PP	ENSG00000145934	57451	TENM2	-0.504206	down-regulated	1.78136e-13	-0.396437	down-regulated	0.00220855	No
AST-PP	ENSG00000151012	23657	SLC7A11	-0.272931	down-regulated	0.0055131	-0.299105	down-regulated	0.0378288	No
AST-PP	ENSG00000151474	55691	FRMD4A	0.710528	up-regulated	7.60166e-16	0.400041	up-regulated	0.0218829	No
AST-PP	ENSG00000151834	2555	GABRA2	-0.3025	down-regulated	7.22369e-05	-0.258771	down-regulated	0.000404119	No
AST-PP	ENSG00000152661	2697	GJA1	-0.485108	down-regulated	2.11049e-28	-0.193711	down-regulated	0.000141612	No
AST-PP	ENSG00000174306	23051	ZHX3	0.234597	up-regulated	0.000195837	0.33113	up-regulated	0.000195762	No
AST-PP	ENSG00000176204	80059	LRRTM4	0.706386	up-regulated	2.48543e-12	0.522739	up-regulated	0.000370845	No
AST-PP	ENSG00000179399	2262	GPC5	0.184561	up-regulated	0.000280362	0.196205	up-regulated	0.0483412	Yes
AST-PP	ENSG00000197360	148198	ZNF98	0.475135	up-regulated	6.45891e-13	0.480124	up-regulated	1.24827e-06	No
AST-PP	ENSG00000198822	2913	GRM3	0.433234	up-regulated	2.16141e-15	0.320466	up-regulated	1.01076e-09	No
IN-PV	ENSG00000067715	6857	SYT1	-0.289284	down-regulated	8.9162e-05	0.165677	up-regulated	0.0128942	Yes
IN-PV	ENSG00000145864	2561	GABRB2	-0.506065	down-regulated	2.40253e-15	0.253056	up-regulated	1.3623e-05	Yes
IN-PV	ENSG00000154529	728577	CNTNAP3B	0.353232	up-regulated	2.85546e-05	0.4325	up-regulated	0.00879277	No
IN-SST	ENSG00000122584	30010	NXPH1	-0.344044	down-regulated	0.020688	0.182705	up-regulated	0.00839217	Yes
IN-SST	ENSG00000128656	1123	CHN1	-0.444285	down-regulated	0.0343765	-0.181138	down-regulated	0.00542522	No
IN-SST	ENSG00000145349	817	CAMK2D	-0.236168	down-regulated	1.36183e-06	-0.159053	down-regulated	0.00138296	No
IN-SST	ENSG00000145730	5066	PAM	-0.362245	down-regulated	0.00054729	-0.222725	down-regulated	0.0328516	No
IN-SST	ENSG00000148948	57689	LRRC4C	-0.198348	down-regulated	0.0310535	-0.174779	down-regulated	0.00310594	Yes
IN-SST	ENSG00000156508	1915	EEF1A1	-0.432774	down-regulated	0.00152712	-0.163558	down-regulated	0.00324333	No
IN-SST	ENSG00000163873	2899	GRIK3	0.595937	up-regulated	3.11415e-06	0.30651	up-regulated	0.0034653	Yes
IN-SST	ENSG00000168092	5049	PAFAH1B2	-0.395093	down-regulated	0.00259473	-0.176609	down-regulated	0.000597514	Yes
IN-SST	ENSG00000170144	220988	HNRNPA3	-0.226746	down-regulated	0.0236559	-0.144768	down-regulated	0.0448525	No
IN-SST	ENSG00000171189	2897	GRIK1	-0.686209	down-regulated	0.0375479	0.312567	up-regulated	1.44991e-06	No
IN-SST	ENSG00000179915	9378	NRXN1	-0.437114	down-regulated	0.00108044	0.187874	up-regulated	0.027522	Yes
IN-SST	ENSG00000185236	9230	RAB11B	-0.259308	down-regulated	0.0447574	-0.143539	down-regulated	0.0351818	No
IN-SST	ENSG00000189241	7259	TSPYL1	-0.47008	down-regulated	5.11487e-11	-0.163333	down-regulated	0.0030241	No
IN-SST	ENSG00000236824	618	BCYRN1	-1.06433	down-regulated	4.37701e-38	-0.281714	down-regulated	0.000188419	No
IN-SST	ENSG00000248527	NA	NA	-0.391768	down-regulated	5.14837e-13	-0.244926	down-regulated	0.00629819	No
IN-SV2C	ENSG00000138759	80144	FRAS1	0.550307	up-regulated	0.00126322	0.527988	up-regulated	0.00721712	No
IN-SV2C	ENSG00000189337	23254	KAZN	0.732316	up-regulated	4.19804e-12	0.333873	up-regulated	7.34023e-06	No
IN-VIP	ENSG00000145864	2561	GABRB2	-0.338864	down-regulated	0.0318099	0.156797	up-regulated	0.000124017	Yes
IN-VIP	ENSG00000166501	5579	PRKCB	0.591777	up-regulated	2.27075e-09	0.311186	up-regulated	7.68774e-07	Yes
IN-VIP	ENSG00000189337	23254	KAZN	0.720034	up-regulated	1.27476e-25	0.178185	up-regulated	0.0411848	No
IN-VIP	ENSG00000248527	NA	NA	-0.33686	down-regulated	4.83116e-11	-0.196694	down-regulated	0.00378337	No
L2/3	ENSG00000002746	23072	HECW1	0.254771	up-regulated	2.29851e-09	0.153674	up-regulated	1.88803e-12	No
L2/3	ENSG00000080224	285220	EPHA6	-0.292079	down-regulated	6.58937e-10	0.462501	up-regulated	9.00897e-59	No
L2/3	ENSG00000080298	5991	RFX3	-0.420106	down-regulated	1.41118e-39	0.247856	up-regulated	1.24287e-28	Yes
L2/3	ENSG00000089041	5027	P2RX7	0.287077	up-regulated	3.10273e-20	0.152735	up-regulated	4.82555e-15	No
L2/3	ENSG00000100095	23544	SEZ6L	0.306572	up-regulated	1.97398e-25	0.183403	up-regulated	1.57846e-32	No
L2/3	ENSG00000101134	55816	DOK5	0.204979	up-regulated	2.25562e-10	0.195715	up-regulated	3.68368e-09	No
L2/3	ENSG00000101210	1917	EEF1A2	-0.256938	down-regulated	3.29961e-33	-0.206073	down-regulated	8.87402e-42	Yes
L2/3	ENSG00000102466	2259	FGF14	-0.333147	down-regulated	8.60716e-38	0.195081	up-regulated	5.12821e-26	Yes
L2/3	ENSG00000103489	64131	XYLT1	0.498635	up-regulated	1.10698e-60	0.151478	up-regulated	1.00886e-11	No
L2/3	ENSG00000104722	4741	NEFM	-0.395123	down-regulated	2.51202e-20	-0.454949	down-regulated	1.81636e-61	No
L2/3	ENSG00000104833	10382	TUBB4A	-0.156213	down-regulated	4.32564e-17	-0.187658	down-regulated	4.55329e-33	No
L2/3	ENSG00000104888	57030	SLC17A7	-0.533215	down-regulated	6.33624e-63	-0.148407	down-regulated	2.96287e-12	No
L2/3	ENSG00000107105	1993	ELAVL2	-0.331135	down-regulated	1.23739e-12	-0.176357	down-regulated	7.26987e-20	Yes
L2/3	ENSG00000107372	7763	ZFAND5	-0.292704	down-regulated	1.00847e-42	-0.278483	down-regulated	1.38571e-68	No
L2/3	ENSG00000107742	9806	SPOCK2	-0.183939	down-regulated	3.22559e-08	-0.265465	down-regulated	1.81605e-42	No
L2/3	ENSG00000110328	374378	GALNT18	0.283556	up-regulated	3.38824e-16	0.145544	up-regulated	2.47341e-19	No
L2/3	ENSG00000111249	23316	CUX2	0.505136	up-regulated	3.11884e-38	0.209824	up-regulated	1.05103e-27	Yes
L2/3	ENSG00000111885	4121	MAN1A1	0.184539	up-regulated	0.000138495	0.337176	up-regulated	1.48554e-25	No
L2/3	ENSG00000112137	221692	PHACTR1	0.466986	up-regulated	4.4218e-62	0.294755	up-regulated	5.22393e-73	No
L2/3	ENSG00000113231	8622	PDE8B	0.16719	up-regulated	1.27234e-09	0.328585	up-regulated	1.89567e-20	No
L2/3	ENSG00000114279	2257	FGF12	-0.280133	down-regulated	5.67833e-22	0.145767	up-regulated	1.40587e-13	No
L2/3	ENSG00000114757	51555	PEX5L	-0.178603	down-regulated	0.00297091	-0.179359	down-regulated	2.39417e-06	No
L2/3	ENSG00000116147	7143	TNR	0.282225	up-regulated	4.24398e-17	0.161154	up-regulated	1.39003e-15	No
L2/3	ENSG00000117114	23266	ADGRL2	-0.150449	down-regulated	0.000469433	0.226038	up-regulated	4.78742e-18	No
L2/3	ENSG00000120694	10808	HSPH1	-0.352583	down-regulated	2.5485e-37	-0.305871	down-regulated	5.09407e-29	No
L2/3	ENSG00000120885	1191	CLU	-0.426333	down-regulated	4.18541e-25	-0.382074	down-regulated	7.64677e-62	No
L2/3	ENSG00000123119	64168	NECAB1	-0.599986	down-regulated	6.90999e-60	-0.14701	down-regulated	2.13446e-10	No
L2/3	ENSG00000125851	5126	PCSK2	0.143789	up-regulated	0.000780024	0.199979	up-regulated	2.09258e-22	No
L2/3	ENSG00000127022	821	CANX	-0.165147	down-regulated	1.17894e-16	-0.143534	down-regulated	3.72238e-23	No
L2/3	ENSG00000128656	1123	CHN1	-0.684192	down-regulated	1.58631e-130	-0.91377	down-regulated	3.09303e-128	No
L2/3	ENSG00000128989	10776	ARPP19	-0.270353	down-regulated	4.0812e-16	-0.155739	down-regulated	1.11448e-10	No
L2/3	ENSG00000130226	1804	DPP6	0.187653	up-regulated	7.00838e-09	0.170243	up-regulated	2.62757e-18	Yes
L2/3	ENSG00000130522	3727	JUND	-0.248377	down-regulated	1.23078e-27	-0.238157	down-regulated	3.20301e-52	No
L2/3	ENSG00000131773	10656	KHDRBS3	-0.325978	down-regulated	7.04538e-22	-0.261555	down-regulated	1.60945e-12	No
L2/3	ENSG00000132471	23558	WBP2	-0.146149	down-regulated	2.77944e-09	-0.184598	down-regulated	1.53087e-41	No
L2/3	ENSG00000133195	201266	SLC39A11	0.382325	up-regulated	4.49836e-33	0.156093	up-regulated	2.12097e-14	No
L2/3	ENSG00000133401	23037	PDZD2	0.375366	up-regulated	6.2005e-13	0.310108	up-regulated	4.73225e-30	No
L2/3	ENSG00000134138	4212	MEIS2	0.38389	up-regulated	3.2675e-28	0.170909	up-regulated	5.47607e-32	Yes
L2/3	ENSG00000137575	6386	SDCBP	-0.151792	down-regulated	1.39676e-17	-0.146537	down-regulated	4.05998e-37	No
L2/3	ENSG00000139910	4857	NOVA1	-0.173342	down-regulated	6.65768e-08	0.168281	up-regulated	0.000900401	No
L2/3	ENSG00000139915	161357	MDGA2	-0.146452	down-regulated	5.35013e-05	0.15831	up-regulated	1.85184e-14	Yes
L2/3	ENSG00000140015	27133	KCNH5	-0.378789	down-regulated	4.29678e-16	-0.176512	down-regulated	2.17784e-08	No
L2/3	ENSG00000140945	1012	CDH13	0.568404	up-regulated	6.36178e-17	0.409364	up-regulated	4.26223e-73	Yes
L2/3	ENSG00000141404	2774	GNAL	0.336378	up-regulated	4.04458e-22	0.194134	up-regulated	6.28501e-12	No
L2/3	ENSG00000141639	5596	MAPK4	0.335993	up-regulated	1.00961e-22	0.161437	up-regulated	1.14911e-08	No
L2/3	ENSG00000143013	8543	LMO4	-0.346067	down-regulated	2.15407e-32	-0.338566	down-regulated	1.59678e-62	No
L2/3	ENSG00000143878	388	RHOB	-0.154198	down-regulated	6.46011e-07	-0.157253	down-regulated	1.92309e-20	No
L2/3	ENSG00000144619	152330	CNTN4	-0.197821	down-regulated	2.6555e-07	0.195476	up-regulated	1.32502e-13	Yes
L2/3	ENSG00000144746	10550	ARL6IP5	-0.152965	down-regulated	4.73011e-06	-0.192147	down-regulated	8.35925e-27	No
L2/3	ENSG00000146555	221935	SDK1	0.216317	up-regulated	5.4303e-05	0.221547	up-regulated	2.38243e-23	No
L2/3	ENSG00000147408	55790	CSGALNACT1	0.207314	up-regulated	1.21586e-08	0.142725	up-regulated	3.58476e-10	No
L2/3	ENSG00000148948	57689	LRRC4C	-0.227813	down-regulated	1.39195e-07	0.166132	up-regulated	1.17258e-08	Yes
L2/3	ENSG00000149972	53942	CNTN5	-0.408655	down-regulated	1.42353e-14	-0.277621	down-regulated	6.49984e-15	Yes
L2/3	ENSG00000151474	55691	FRMD4A	0.209399	up-regulated	5.60111e-13	0.220611	up-regulated	8.6379e-37	No
L2/3	ENSG00000152208	2895	GRID2	-0.207097	down-regulated	0.000511727	0.283347	up-regulated	7.84808e-22	Yes
L2/3	ENSG00000152495	814	CAMK4	0.207234	up-regulated	1.41388e-08	0.149063	up-regulated	3.73715e-08	Yes
L2/3	ENSG00000152578	2893	GRIA4	-0.182717	down-regulated	3.38329e-07	0.36914	up-regulated	3.70421e-55	No
L2/3	ENSG00000152583	8404	SPARCL1	-0.432335	down-regulated	9.32154e-18	-0.7586	down-regulated	8.53511e-77	Yes
L2/3	ENSG00000152822	2911	GRM1	-0.185405	down-regulated	3.11928e-07	0.236217	up-regulated	1.48569e-48	No
L2/3	ENSG00000153956	781	CACNA2D1	-0.34271	down-regulated	1.14358e-30	0.155572	up-regulated	1.59076e-13	Yes
L2/3	ENSG00000154146	4900	NRGN	-0.698793	down-regulated	7.90473e-73	-0.62857	down-regulated	1.07692e-155	No
L2/3	ENSG00000155511	2890	GRIA1	0.183712	up-regulated	1.14713e-07	0.296182	up-regulated	1.69265e-35	Yes
L2/3	ENSG00000156298	7102	TSPAN7	-0.247725	down-regulated	1.57579e-23	-0.256534	down-regulated	1.90908e-28	Yes
L2/3	ENSG00000159692	1487	CTBP1	-0.14381	down-regulated	3.32252e-13	-0.197815	down-regulated	1.77472e-32	No
L2/3	ENSG00000160131	203547	VMA21	-0.145257	down-regulated	9.28309e-23	-0.15785	down-regulated	1.57233e-15	No
L2/3	ENSG00000162631	22854	NTNG1	-0.386939	down-regulated	2.34959e-17	-0.486626	down-regulated	2.81768e-25	Yes
L2/3	ENSG00000162670	339479	BRINP3	-0.229281	down-regulated	6.02205e-08	0.140739	up-regulated	9.51115e-07	Yes
L2/3	ENSG00000163536	5274	SERPINI1	-0.246887	down-regulated	1.02676e-18	-0.233576	down-regulated	4.82717e-26	No
L2/3	ENSG00000164100	9348	NDST3	0.159274	up-regulated	9.00686e-08	0.185962	up-regulated	3.66435e-22	No
L2/3	ENSG00000164796	114788	CSMD3	-1.16943	down-regulated	9.85037e-41	0.186492	up-regulated	2.21806e-20	Yes
L2/3	ENSG00000165119	3190	HNRNPK	-0.144571	down-regulated	9.16925e-15	-0.203301	down-regulated	9.54501e-42	Yes
L2/3	ENSG00000165995	783	CACNB2	0.207087	up-regulated	2.60193e-06	0.314674	up-regulated	4.19606e-22	Yes
L2/3	ENSG00000168481	203190	LGI3	-0.213539	down-regulated	1.73289e-10	-0.140724	down-regulated	1.06542e-19	No
L2/3	ENSG00000168490	9796	PHYHIP	-0.429422	down-regulated	1.17637e-56	-0.287453	down-regulated	5.89058e-61	No
L2/3	ENSG00000168952	29091	STXBP6	0.310189	up-regulated	3.86674e-13	0.309491	up-regulated	8.83831e-43	No
L2/3	ENSG00000168959	2915	GRM5	-0.242331	down-regulated	6.78811e-16	0.209758	up-regulated	3.84409e-15	Yes
L2/3	ENSG00000169306	11141	IL1RAPL1	-0.185495	down-regulated	1.18292e-09	0.266255	up-regulated	2.60363e-39	Yes
L2/3	ENSG00000170396	91752	ZNF804A	0.150204	up-regulated	0.000250168	0.289902	up-regulated	8.48371e-29	Yes
L2/3	ENSG00000170624	6444	SGCD	-0.314743	down-regulated	1.83473e-17	0.262334	up-regulated	1.04585e-21	No
L2/3	ENSG00000172260	257194	NEGR1	-0.260158	down-regulated	4.92894e-14	0.232035	up-regulated	1.87494e-23	Yes
L2/3	ENSG00000173406	1600	DAB1	0.326389	up-regulated	1.87797e-11	0.575978	up-regulated	2.65209e-119	No
L2/3	ENSG00000174473	442117	GALNTL6	-0.318549	down-regulated	6.19752e-16	0.397562	up-regulated	1.20364e-58	No
L2/3	ENSG00000176204	80059	LRRTM4	-0.140343	down-regulated	0.00026681	0.413453	up-regulated	1.77231e-72	No
L2/3	ENSG00000177103	57453	DSCAML1	0.417751	up-regulated	1.7559e-36	0.234093	up-regulated	6.88912e-27	No
L2/3	ENSG00000179915	9378	NRXN1	-0.465486	down-regulated	1.19261e-90	0.184948	up-regulated	6.03625e-27	Yes
L2/3	ENSG00000183049	57118	CAMK1D	0.235695	up-regulated	1.19831e-13	0.191239	up-regulated	1.45184e-20	No
L2/3	ENSG00000183098	10082	GPC6	-0.274612	down-regulated	1.72955e-05	0.180892	up-regulated	5.31897e-08	Yes
L2/3	ENSG00000183117	64478	CSMD1	-0.178525	down-regulated	8.54263e-15	0.283933	up-regulated	1.58468e-68	Yes
L2/3	ENSG00000183662	407738	TAFA1	-0.142526	down-regulated	0.00753378	0.332916	up-regulated	7.57777e-46	No
L2/3	ENSG00000184347	6586	SLIT3	0.273111	up-regulated	7.59753e-19	0.250564	up-regulated	5.07291e-41	No
L2/3	ENSG00000184611	90134	KCNH7	-0.365691	down-regulated	1.15332e-08	0.282536	up-regulated	2.51155e-26	No
L2/3	ENSG00000184672	138046	RALYL	-0.8768	down-regulated	1.2662e-62	0.360807	up-regulated	3.02991e-10	No
L2/3	ENSG00000185008	6092	ROBO2	0.184542	up-regulated	0.00309672	0.298277	up-regulated	4.34928e-16	Yes
L2/3	ENSG00000185774	80333	KCNIP4	-0.217819	down-regulated	5.58342e-24	0.221105	up-regulated	7.07731e-47	No
L2/3	ENSG00000185818	339983	NAT8L	-0.263112	down-regulated	4.57693e-27	-0.272261	down-regulated	3.71881e-55	No
L2/3	ENSG00000188580	154215	NKAIN2	-0.397433	down-regulated	1.26127e-24	0.253739	up-regulated	5.73526e-31	No
L2/3	ENSG00000188641	1806	DPYD	-0.379595	down-regulated	2.35955e-10	0.208729	up-regulated	1.28222e-20	Yes
L2/3	ENSG00000189241	7259	TSPYL1	-0.452373	down-regulated	1.87578e-80	-0.290526	down-regulated	1.55305e-54	No
L2/3	ENSG00000196090	11122	PTPRT	-0.238566	down-regulated	1.2709e-07	-0.28463	down-regulated	6.38987e-09	Yes
L2/3	ENSG00000196376	222553	SLC35F1	0.15224	up-regulated	0.000124399	0.188924	up-regulated	2.42803e-05	No
L2/3	ENSG00000196950	57181	SLC39A10	-0.324628	down-regulated	1.04049e-31	-0.16401	down-regulated	8.39829e-17	No
L2/3	ENSG00000198216	777	CACNA1E	0.178905	up-regulated	1.56588e-11	0.24596	up-regulated	5.34543e-32	Yes
L2/3	ENSG00000198673	338811	TAFA2	-0.560275	down-regulated	4.82439e-15	0.149647	up-regulated	1.2324e-05	No
L2/3	ENSG00000204262	1290	COL5A2	-0.421808	down-regulated	1.42353e-14	-0.339377	down-regulated	2.3112e-42	No
L2/3	ENSG00000206052	220164	DOK6	0.194255	up-regulated	1.6029e-05	0.431293	up-regulated	4.88811e-61	No
L2/3	ENSG00000221866	91584	PLXNA4	0.341045	up-regulated	1.96686e-24	0.150683	up-regulated	0.00513037	Yes
L2/3	ENSG00000224957	101927215	LINC01266	0.250161	up-regulated	4.88393e-13	0.248839	up-regulated	6.0607e-21	No
L2/3	ENSG00000225206	400765	MIR137HG	-0.332668	down-regulated	7.95826e-25	0.220526	up-regulated	2.79444e-37	No
L2/3	ENSG00000229618	NA	NA	-0.337193	down-regulated	1.04661e-13	0.505016	up-regulated	1.9803e-70	No
L2/3	ENSG00000233668	NA	NA	-0.245801	down-regulated	0.0020063	-0.168948	down-regulated	0.00221555	No
L2/3	ENSG00000236922	NA	NA	-0.49543	down-regulated	1.4106e-21	0.256373	up-regulated	2.35269e-20	No
L2/3	ENSG00000237515	729993	SHISA9	0.336447	up-regulated	5.75189e-23	0.241549	up-regulated	1.18027e-26	No
L2/3	ENSG00000237647	NA	NA	0.281094	up-regulated	2.55903e-23	0.265007	up-regulated	6.24695e-41	No
L2/3	ENSG00000248527	NA	NA	-0.28971	down-regulated	3.27799e-55	-0.363104	down-regulated	9.00897e-59	No
L2/3	ENSG00000248905	342184	FMN1	-0.464761	down-regulated	6.03628e-24	-0.150552	down-regulated	6.41515e-19	No
L2/3	ENSG00000250588	NA	NA	-0.209589	down-regulated	2.26429e-10	0.187569	up-regulated	1.56512e-19	No
L2/3	ENSG00000251562	378938	MALAT1	0.814274	up-regulated	1.12674e-202	0.17795	up-regulated	2.05393e-20	No
L2/3	ENSG00000254101	107986980	LINC02055	-0.33035	down-regulated	5.45692e-13	0.270097	up-regulated	4.14791e-11	No
L2/3	ENSG00000273079	2904	GRIN2B	0.168931	up-regulated	1.1047e-07	0.342134	up-regulated	4.78805e-70	Yes
L2/3	ENSG00000277586	4747	NEFL	-0.264488	down-regulated	2.42624e-17	-0.611781	down-regulated	7.75097e-105	No
L2/3	ENSG00000281508	NA	NA	-0.204159	down-regulated	4.51226e-11	-0.184379	down-regulated	2.34095e-14	No
L4	ENSG00000002746	23072	HECW1	0.330683	up-regulated	1.21624e-08	0.224912	up-regulated	2.33785e-07	No
L4	ENSG00000038427	1462	VCAN	0.307789	up-regulated	0.000105116	0.233131	up-regulated	0.0232137	No
L4	ENSG00000062725	10513	APPBP2	-0.224739	down-regulated	0.000118445	-0.16189	down-regulated	0.00681919	No
L4	ENSG00000071205	79658	ARHGAP10	0.239606	up-regulated	6.64014e-05	0.204794	up-regulated	5.49404e-05	No
L4	ENSG00000074706	26034	IPCEF1	-0.85537	down-regulated	2.06287e-32	-0.317508	down-regulated	2.85268e-13	No
L4	ENSG00000081803	93664	CADPS2	-0.200908	down-regulated	0.0109458	-0.381605	down-regulated	0.0026664	Yes
L4	ENSG00000104833	10382	TUBB4A	-0.205845	down-regulated	6.54008e-10	-0.165559	down-regulated	0.0010145	No
L4	ENSG00000106069	1124	CHN2	0.282871	up-regulated	2.40935e-07	0.196223	up-regulated	9.45596e-06	No
L4	ENSG00000107372	7763	ZFAND5	-0.262571	down-regulated	1.09084e-19	-0.22412	down-regulated	4.37383e-08	No
L4	ENSG00000112541	10846	PDE10A	0.420305	up-regulated	8.58989e-14	0.274899	up-regulated	1.32275e-07	No
L4	ENSG00000113645	23286	WWC1	0.286316	up-regulated	5.04325e-05	0.146252	up-regulated	0.0170986	No
L4	ENSG00000120594	84898	PLXDC2	0.21324	up-regulated	0.0138993	0.149668	up-regulated	0.000276488	No
L4	ENSG00000120885	1191	CLU	-0.1931	down-regulated	0.00281747	-0.144246	down-regulated	0.000867549	No
L4	ENSG00000128656	1123	CHN1	-1.03016	down-regulated	6.12172e-96	-0.341089	down-regulated	1.36789e-21	No
L4	ENSG00000128989	10776	ARPP19	-0.332752	down-regulated	1.25926e-12	-0.1627	down-regulated	0.025378	No
L4	ENSG00000130522	3727	JUND	-0.318168	down-regulated	7.99072e-17	-0.166055	down-regulated	4.29428e-08	No
L4	ENSG00000142634	79180	EFHD2	-0.217552	down-regulated	0.00121176	-0.19082	down-regulated	0.00618464	No
L4	ENSG00000143013	8543	LMO4	-0.330529	down-regulated	4.64564e-12	-0.196227	down-regulated	4.44643e-07	No
L4	ENSG00000145242	2044	EPHA5	-0.31118	down-regulated	2.66477e-05	-0.211986	down-regulated	0.00680068	No
L4	ENSG00000145335	6622	SNCA	-0.40104	down-regulated	3.26007e-07	-0.228166	down-regulated	0.00264971	No
L4	ENSG00000149403	2900	GRIK4	0.255977	up-regulated	1.6967e-07	0.156154	up-regulated	0.0276351	Yes
L4	ENSG00000149970	22866	CNKSR2	-0.615691	down-regulated	1.37602e-19	-0.154582	down-regulated	0.00343013	Yes
L4	ENSG00000151474	55691	FRMD4A	0.449823	up-regulated	8.56459e-14	-0.429758	down-regulated	4.44643e-07	No
L4	ENSG00000152894	5796	PTPRK	-0.317812	down-regulated	0.00126779	-0.298375	down-regulated	4.51132e-09	No
L4	ENSG00000154146	4900	NRGN	-0.826863	down-regulated	1.95118e-43	-0.173789	down-regulated	5.33761e-30	No
L4	ENSG00000156298	7102	TSPAN7	-0.519062	down-regulated	2.07867e-18	-0.2726	down-regulated	2.56314e-11	Yes
L4	ENSG00000162545	55450	CAMK2N1	-0.449561	down-regulated	8.61507e-24	-0.212451	down-regulated	0.00102273	No
L4	ENSG00000163536	5274	SERPINI1	-0.272147	down-regulated	2.7301e-07	-0.435658	down-regulated	0.0144648	No
L4	ENSG00000165023	54769	DIRAS2	-0.244583	down-regulated	0.00488529	-0.175276	down-regulated	0.000200029	No
L4	ENSG00000165119	3190	HNRNPK	-0.182009	down-regulated	1.05095e-06	-0.214652	down-regulated	7.28283e-05	Yes
L4	ENSG00000165973	4745	NELL1	0.423139	up-regulated	1.87696e-05	0.181404	up-regulated	1.06455e-06	No
L4	ENSG00000166006	3747	KCNC2	-0.350492	down-regulated	4.50888e-09	-0.145052	down-regulated	4.56509e-06	Yes
L4	ENSG00000168702	53353	LRP1B	0.233671	up-regulated	0.00271838	-0.379622	down-regulated	8.92199e-06	No
L4	ENSG00000178177	254251	LCORL	-0.196941	down-regulated	0.0331863	0.212439	up-regulated	0.00666144	No
L4	ENSG00000182256	2567	GABRG3	0.261359	up-regulated	0.000223994	0.202905	up-regulated	0.00039034	Yes
L4	ENSG00000182901	6000	RGS7	0.24731	up-regulated	0.000166592	-0.170388	down-regulated	0.00020497	Yes
L4	ENSG00000183049	57118	CAMK1D	0.355845	up-regulated	6.31546e-10	0.183766	up-regulated	5.33171e-05	No
L4	ENSG00000183780	148641	SLC35F3	0.269751	up-regulated	0.00012702	0.177785	up-regulated	0.000803533	No
L4	ENSG00000184156	3786	KCNQ3	0.228548	up-regulated	2.79845e-06	0.140282	up-regulated	0.00542908	Yes
L4	ENSG00000184305	401145	CCSER1	-0.341606	down-regulated	1.33336e-08	-0.175044	down-regulated	0.000423618	Yes
L4	ENSG00000185818	339983	NAT8L	-0.186554	down-regulated	0.000515766	-0.191038	down-regulated	0.00114099	No
L4	ENSG00000189241	7259	TSPYL1	-0.494504	down-regulated	1.34435e-40	-0.405928	down-regulated	4.79002e-13	No
L4	ENSG00000198673	338811	TAFA2	-0.389771	down-regulated	6.89456e-05	-0.148839	down-regulated	3.98911e-05	No
L4	ENSG00000198797	57795	BRINP2	0.238957	up-regulated	0.00398592	0.185394	up-regulated	3.98911e-05	No
L4	ENSG00000221866	91584	PLXNA4	0.392613	up-regulated	9.95814e-13	0.206361	up-regulated	4.76094e-05	Yes
L4	ENSG00000226179	NA	NA	0.154158	up-regulated	0.00564885	0.157974	up-regulated	0.000355211	No
L4	ENSG00000237647	NA	NA	0.216719	up-regulated	8.18966e-07	0.203458	up-regulated	1.76521e-07	No
L4	ENSG00000251562	378938	MALAT1	0.813491	up-regulated	1.02577e-75	0.143195	up-regulated	0.000558507	No
L4	ENSG00000253553	NA	NA	0.429781	up-regulated	5.88686e-07	0.394398	up-regulated	2.77529e-11	No
L4	ENSG00000255794	196475	RMST	-0.222213	down-regulated	0.00493631	0.204026	up-regulated	3.04835e-05	No
L5/6	ENSG00000034510	9168	TMSB10	0.185036	up-regulated	0.0263197	-0.179411	down-regulated	5.28037e-08	No
L5/6	ENSG00000102290	27328	PCDH11X	-0.247317	down-regulated	0.0490586	0.582472	up-regulated	0.00278218	Yes
L5/6	ENSG00000112137	221692	PHACTR1	-0.600406	down-regulated	5.29003e-05	0.144024	up-regulated	0.0468025	No
L5/6	ENSG00000150991	7316	UBC	0.332148	up-regulated	0.00611082	-0.14413	down-regulated	8.33417e-07	No
L5/6	ENSG00000154146	4900	NRGN	-0.426716	down-regulated	0.00127767	-0.209603	down-regulated	1.09544e-05	No
L5/6	ENSG00000174482	158038	LINGO2	-0.424506	down-regulated	0.0142163	-0.319265	down-regulated	0.000229615	No
L5/6	ENSG00000244879	NA	NA	0.141333	up-regulated	4.36991e-06	-0.155018	down-regulated	6.97488e-05	No
L5/6	ENSG00000248527	NA	NA	-0.265649	down-regulated	1.99938e-08	-0.140284	down-regulated	0.000269253	No
L5/6-CC	ENSG00000034510	9168	TMSB10	0.493549	up-regulated	1.67947e-06	-0.225242	down-regulated	1.9964e-17	No
L5/6-CC	ENSG00000048740	10659	CELF2	-0.16947	down-regulated	0.00716796	0.202469	up-regulated	8.10849e-14	Yes
L5/6-CC	ENSG00000080224	285220	EPHA6	-0.410213	down-regulated	0.00328937	-0.223309	down-regulated	0.0490988	No
L5/6-CC	ENSG00000104722	4741	NEFM	-0.301753	down-regulated	2.95243e-06	-0.19177	down-regulated	1.62105e-11	No
L5/6-CC	ENSG00000106536	11281	POU6F2	0.316153	up-regulated	1.12702e-07	0.19335	up-regulated	3.53244e-07	No
L5/6-CC	ENSG00000113231	8622	PDE8B	0.296614	up-regulated	2.50737e-05	0.142548	up-regulated	8.63391e-05	No
L5/6-CC	ENSG00000120694	10808	HSPH1	-0.305108	down-regulated	1.93173e-09	-0.202007	down-regulated	5.00929e-08	No
L5/6-CC	ENSG00000120738	1958	EGR1	-0.150559	down-regulated	0.015008	-0.161808	down-regulated	8.92523e-09	No
L5/6-CC	ENSG00000125851	5126	PCSK2	0.194521	up-regulated	0.0322822	0.182788	up-regulated	2.4797e-06	No
L5/6-CC	ENSG00000128656	1123	CHN1	-0.825977	down-regulated	1.68225e-41	-0.29051	down-regulated	7.15874e-17	No
L5/6-CC	ENSG00000130522	3727	JUND	-0.411796	down-regulated	4.54696e-26	-0.175046	down-regulated	2.39772e-13	No
L5/6-CC	ENSG00000133019	1131	CHRM3	0.187041	up-regulated	0.0197879	0.395136	up-regulated	1.25742e-05	Yes
L5/6-CC	ENSG00000137267	7280	TUBB2A	-0.151708	down-regulated	0.0169809	-0.333575	down-regulated	3.7556e-29	No
L5/6-CC	ENSG00000144285	6323	SCN1A	-0.235535	down-regulated	2.52932e-05	-0.180478	down-regulated	1.20332e-10	Yes
L5/6-CC	ENSG00000144619	152330	CNTN4	0.389871	up-regulated	0.0120249	0.182347	up-regulated	2.57858e-05	Yes
L5/6-CC	ENSG00000145349	817	CAMK2D	-0.571111	down-regulated	2.27451e-09	-0.348697	down-regulated	1.35317e-06	No
L5/6-CC	ENSG00000147862	4781	NFIB	-0.521923	down-regulated	1.20024e-10	-0.167007	down-regulated	0.00032165	Yes
L5/6-CC	ENSG00000148516	6935	ZEB1	-0.24154	down-regulated	0.000276332	-0.151788	down-regulated	0.00118016	No
L5/6-CC	ENSG00000151474	55691	FRMD4A	0.365996	up-regulated	3.86075e-15	0.176121	up-regulated	2.05063e-13	No
L5/6-CC	ENSG00000151952	121256	TMEM132D	0.286387	up-regulated	0.000460469	0.156989	up-regulated	1.0716e-07	No
L5/6-CC	ENSG00000154146	4900	NRGN	-0.613957	down-regulated	1.05072e-14	-0.223529	down-regulated	5.69427e-08	No
L5/6-CC	ENSG00000154162	1010	CDH12	0.184227	up-regulated	0.000277177	0.295416	up-regulated	1.53901e-06	No
L5/6-CC	ENSG00000155511	2890	GRIA1	0.366217	up-regulated	6.13221e-10	0.159116	up-regulated	3.07401e-06	Yes
L5/6-CC	ENSG00000156298	7102	TSPAN7	-0.674422	down-regulated	4.22669e-21	-0.158523	down-regulated	9.47058e-07	Yes
L5/6-CC	ENSG00000160131	203547	VMA21	-0.158182	down-regulated	5.96244e-08	-0.158739	down-regulated	2.10618e-08	No
L5/6-CC	ENSG00000162599	4774	NFIA	0.631934	up-regulated	1.76239e-08	0.235595	up-regulated	5.55647e-08	Yes
L5/6-CC	ENSG00000168490	9796	PHYHIP	-0.424752	down-regulated	1.4267e-19	-0.153221	down-regulated	1.62772e-09	No
L5/6-CC	ENSG00000169554	9839	ZEB2	0.176755	up-regulated	0.0322451	0.208734	up-regulated	8.08646e-12	No
L5/6-CC	ENSG00000176406	9699	RIMS2	-0.274053	down-regulated	0.00170136	0.144157	up-regulated	0.00195047	Yes
L5/6-CC	ENSG00000179603	2918	GRM8	-0.314486	down-regulated	0.000126953	-0.171605	down-regulated	0.00633796	No
L5/6-CC	ENSG00000179915	9378	NRXN1	-0.189323	down-regulated	0.000487484	0.166433	up-regulated	1.28295e-09	Yes
L5/6-CC	ENSG00000182168	8633	UNC5C	-0.24937	down-regulated	0.00876048	0.22846	up-regulated	5.69427e-08	No
L5/6-CC	ENSG00000182348	219578	ZNF804B	0.281004	up-regulated	0.00168963	0.369542	up-regulated	7.32318e-12	No
L5/6-CC	ENSG00000183049	57118	CAMK1D	0.286571	up-regulated	3.20199e-05	0.163747	up-regulated	0.00089595	No
L5/6-CC	ENSG00000183166	83698	CALN1	0.24185	up-regulated	0.00101735	0.202208	up-regulated	2.10178e-09	No
L5/6-CC	ENSG00000183775	57528	KCTD16	0.275916	up-regulated	0.0105474	0.337252	up-regulated	1.33862e-13	No
L5/6-CC	ENSG00000185053	137868	SGCZ	0.498505	up-regulated	3.36263e-05	0.209275	up-regulated	0.00116973	No
L5/6-CC	ENSG00000185070	23768	FLRT2	-0.237399	down-regulated	0.0017502	0.243463	up-regulated	0.00195937	No
L5/6-CC	ENSG00000186094	84871	AGBL4	-0.402038	down-regulated	1.85161e-10	-0.153099	down-regulated	0.000268872	Yes
L5/6-CC	ENSG00000187094	885	CCK	0.629772	up-regulated	2.47227e-06	0.380569	up-regulated	8.14449e-06	No
L5/6-CC	ENSG00000187514	5757	PTMA	-0.300659	down-regulated	2.00372e-09	-0.194559	down-regulated	1.76816e-10	No
L5/6-CC	ENSG00000198216	777	CACNA1E	0.21334	up-regulated	0.00219029	0.17413	up-regulated	0.00211031	Yes
L5/6-CC	ENSG00000198673	338811	TAFA2	-0.459336	down-regulated	8.39658e-08	-0.226314	down-regulated	0.0203516	No
L5/6-CC	ENSG00000198797	57795	BRINP2	0.341704	up-regulated	1.41005e-07	0.151018	up-regulated	0.00157671	No
L5/6-CC	ENSG00000204262	1290	COL5A2	-0.210763	down-regulated	0.000971608	-0.21436	down-regulated	0.00473912	No
L5/6-CC	ENSG00000221866	91584	PLXNA4	0.353678	up-regulated	9.47877e-09	0.190201	up-regulated	1.53371e-08	Yes
L5/6-CC	ENSG00000236824	618	BCYRN1	-1.5755	down-regulated	4.54696e-26	-0.176998	down-regulated	0.00357637	No
L5/6-CC	ENSG00000248527	NA	NA	-0.251196	down-regulated	1.01593e-12	-0.278709	down-regulated	5.72588e-14	No
L5/6-CC	ENSG00000253553	NA	NA	0.655909	up-regulated	0.00064958	0.25308	up-regulated	1.15361e-08	No
L5/6-CC	ENSG00000277586	4747	NEFL	-0.399384	down-regulated	1.45627e-13	-0.323152	down-regulated	4.20004e-23	No
Microglia	ENSG00000101463	79953	SYNDIG1	1.682	up-regulated	1.38438e-05	-0.360481	down-regulated	3.09861e-06	No
Microglia	ENSG00000168918	3635	INPP5D	0.815693	up-regulated	0.000104243	0.238394	up-regulated	0.0364689	No
Neu-mat	ENSG00000021645	9369	NRXN3	0.401357	up-regulated	0.035538	0.516246	up-regulated	0.00660972	Yes
Neu-mat	ENSG00000172260	257194	NEGR1	-0.409397	down-regulated	0.0222589	0.261704	up-regulated	0.0103152	Yes
Neu-mat	ENSG00000176204	80059	LRRTM4	-0.509545	down-regulated	0.0241232	0.312194	up-regulated	0.0488188	No
Oligodendrocytes	ENSG00000047365	116984	ARAP2	-0.550333	down-regulated	6.85168e-06	-0.20433	down-regulated	0.0059145	No
Oligodendrocytes	ENSG00000078328	54715	RBFOX1	0.529436	up-regulated	1.09044e-05	0.230865	up-regulated	0.00841544	Yes
Oligodendrocytes	ENSG00000150867	5305	PIP4K2A	-0.857819	down-regulated	2.70689e-15	-0.213906	down-regulated	0.0127559	No
Oligodendrocytes	ENSG00000178568	2066	ERBB4	-0.618076	down-regulated	8.66989e-08	-0.151972	down-regulated	0.000516316	No
Oligodendrocytes	ENSG00000180776	253832	ZDHHC20	-0.487803	down-regulated	0.000356489	0.213637	up-regulated	0.00348963	No
Oligodendrocytes	ENSG00000183230	29119	CTNNA3	-0.532055	down-regulated	0.000110546	-0.165647	down-regulated	2.13954e-07	Yes
Oligodendrocytes	ENSG00000236824	618	BCYRN1	-0.665153	down-regulated	1.94524e-08	-0.140569	down-regulated	0.00164454	No
OPC	ENSG00000067715	6857	SYT1	0.458122	up-regulated	2.24517e-07	0.216006	up-regulated	0.00400388	Yes
OPC	ENSG00000114279	2257	FGF12	0.194846	up-regulated	0.0427916	0.302119	up-regulated	4.41874e-11	No
OPC	ENSG00000136297	221938	MMD2	0.929301	up-regulated	3.03584e-24	0.304074	up-regulated	1.12735e-05	No
OPC	ENSG00000151474	55691	FRMD4A	0.454349	up-regulated	0.00229595	0.338506	up-regulated	0.0259537	No
OPC	ENSG00000174469	26047	CNTNAP2	0.308875	up-regulated	8.74635e-07	-0.286774	down-regulated	0.000153084	Yes
OPC	ENSG00000185774	80333	KCNIP4	0.218399	up-regulated	0.000405533	0.14032	up-regulated	0.00494274	No
OPC	ENSG00000189337	23254	KAZN	0.55337	up-regulated	4.27918e-07	0.26916	up-regulated	1.50194e-08	No
OPC	ENSG00000236383	100874261	CCDC200	1.29482	up-regulated	1.07167e-36	0.41303	up-regulated	3.53544e-16	No
OPC	ENSG00000262943	245	ALOX12P2	0.1815	up-regulated	2.54269e-05	0.218772	up-regulated	0.000315707	No

## Sheet: Subtype III DEGs
Cell type	Ensemble ID	Entrez ID	Symbol	LogFC relative to other subtypes	Change relative to other subtypes	Fdr relative to other subtypes	LogFC relative to controls	Change relative to controls	Fdr relative to controls	SFARI gene
AST-FB	ENSG00000079215	6507	SLC1A3	1.81889	up-regulated	1.78816e-05	1.07504	up-regulated	3.0353e-17	No
AST-FB	ENSG00000110436	6506	SLC1A2	2.65112	up-regulated	1.02432e-06	0.551093	up-regulated	1.17141e-11	Yes
AST-FB	ENSG00000117525	2152	F3	0.781846	up-regulated	0.0450642	0.821728	up-regulated	1.9497e-11	No
AST-FB	ENSG00000130203	348	APOE	1.70695	up-regulated	2.02837e-10	0.943931	up-regulated	3.37769e-12	No
AST-FB	ENSG00000135919	5270	SERPINE2	0.630593	up-regulated	0.00220632	0.603062	up-regulated	0.00138534	No
AST-FB	ENSG00000138639	83478	ARHGAP24	1.1298	up-regulated	0.0423172	0.73405	up-regulated	0.00171824	No
AST-FB	ENSG00000152583	8404	SPARCL1	-0.319725	down-regulated	7.40239e-05	-0.149859	down-regulated	0.00881764	Yes
AST-FB	ENSG00000178568	2066	ERBB4	0.768974	up-regulated	0.0423172	0.363025	up-regulated	1.12241e-07	No
AST-FB	ENSG00000179915	9378	NRXN1	1.06711	up-regulated	4.13092e-07	0.49064	up-regulated	6.56048e-08	Yes
AST-FB	ENSG00000185818	339983	NAT8L	1.45391	up-regulated	3.37425e-10	0.835978	up-regulated	2.20685e-10	No
AST-FB	ENSG00000248527	NA	NA	1.02765	up-regulated	0.0191431	0.178486	up-regulated	1.41677e-12	No
AST-FB	ENSG00000251562	378938	MALAT1	-1.26121	down-regulated	2.21816e-43	-1.08591	down-regulated	3.83179e-107	No
AST-PP	ENSG00000048540	55885	LMO3	0.14713	up-regulated	0.000344276	0.162173	up-regulated	0.0227082	No
AST-PP	ENSG00000079215	6507	SLC1A3	2.2898	up-regulated	8.4169e-09	0.304851	up-regulated	0.000768454	No
AST-PP	ENSG00000099139	5125	PCSK5	0.183607	up-regulated	0.0462357	0.187032	up-regulated	0.00202431	No
AST-PP	ENSG00000099954	27443	CECR2	-0.194405	down-regulated	0.0119739	-0.488011	down-regulated	0.0119127	Yes
AST-PP	ENSG00000109501	7466	WFS1	0.529621	up-regulated	0.0328859	0.532645	up-regulated	0.000993987	No
AST-PP	ENSG00000112531	9444	QKI	0.318906	up-regulated	0.00620168	0.384562	up-regulated	3.43494e-06	No
AST-PP	ENSG00000112576	896	CCND3	-0.298328	down-regulated	0.0317934	-0.323418	down-regulated	0.00419019	No
AST-PP	ENSG00000112972	3157	HMGCS1	0.226188	up-regulated	0.00620168	-0.391384	down-regulated	0.0443035	No
AST-PP	ENSG00000113721	5159	PDGFRB	-0.357049	down-regulated	0.00160283	-0.195201	down-regulated	0.0370126	No
AST-PP	ENSG00000117525	2152	F3	1.00035	up-regulated	5.19268e-15	0.770161	up-regulated	9.58528e-24	No
AST-PP	ENSG00000120885	1191	CLU	0.699043	up-regulated	5.56031e-08	0.465844	up-regulated	0.000325992	No
AST-PP	ENSG00000124145	6385	SDC4	0.651335	up-regulated	0.000123935	0.663884	up-regulated	0.000491509	No
AST-PP	ENSG00000127022	821	CANX	0.238733	up-regulated	0.0159609	0.259041	up-regulated	0.00216687	No
AST-PP	ENSG00000129244	482	ATP1B2	0.687105	up-regulated	0.0035818	0.441736	up-regulated	2.94514e-07	No
AST-PP	ENSG00000130175	5589	PRKCSH	0.272976	up-regulated	0.0266536	0.552164	up-regulated	0.00226344	No
AST-PP	ENSG00000130203	348	APOE	0.661474	up-regulated	5.37808e-07	0.497657	up-regulated	4.82708e-06	No
AST-PP	ENSG00000134352	3572	IL6ST	0.181483	up-regulated	0.00463457	0.369742	up-regulated	0.000182273	No
AST-PP	ENSG00000134532	6660	SOX5	0.718576	up-regulated	2.07512e-05	0.466513	up-regulated	0.000319834	Yes
AST-PP	ENSG00000135919	5270	SERPINE2	0.664007	up-regulated	8.4169e-09	0.66345	up-regulated	1.62445e-16	No
AST-PP	ENSG00000137486	408	ARRB1	-0.299898	down-regulated	0.00883354	-0.272464	down-regulated	0.0083629	No
AST-PP	ENSG00000139155	53919	SLCO1C1	0.254124	up-regulated	8.5005e-06	0.531661	up-regulated	2.30921e-07	No
AST-PP	ENSG00000139644	7009	TMBIM6	0.634291	up-regulated	2.01028e-05	0.515803	up-regulated	8.02795e-10	No
AST-PP	ENSG00000141068	8844	KSR1	-0.375134	down-regulated	0.0209463	-0.706855	down-regulated	0.0292809	No
AST-PP	ENSG00000146247	55023	PHIP	-0.23305	down-regulated	0.0315194	-0.142561	down-regulated	0.0152386	Yes
AST-PP	ENSG00000147274	27316	RBMX	0.314035	up-regulated	0.00287964	0.770235	up-regulated	7.21957e-11	No
AST-PP	ENSG00000148660	818	CAMK2G	-0.572244	down-regulated	0.0122215	-0.379196	down-regulated	0.0359828	No
AST-PP	ENSG00000151834	2555	GABRA2	0.819115	up-regulated	9.6646e-10	0.44758	up-regulated	0.00021728	No
AST-PP	ENSG00000152583	8404	SPARCL1	-0.966362	down-regulated	1.64753e-08	-1.04432	down-regulated	1.61678e-07	Yes
AST-PP	ENSG00000152661	2697	GJA1	0.511805	up-regulated	9.89504e-05	0.482573	up-regulated	2.09423e-10	No
AST-PP	ENSG00000153944	124540	MSI2	-0.55666	down-regulated	0.0122274	-0.783174	down-regulated	0.00155761	No
AST-PP	ENSG00000157445	55799	CACNA2D3	-0.809756	down-regulated	0.000587528	-0.142123	down-regulated	1.26862e-08	Yes
AST-PP	ENSG00000160145	8997	KALRN	-0.190572	down-regulated	0.0321184	-0.357751	down-regulated	0.0384169	No
AST-PP	ENSG00000162390	26027	ACOT11	-0.283899	down-regulated	0.0100149	-0.305713	down-regulated	0.00310352	No
AST-PP	ENSG00000162545	55450	CAMK2N1	0.404694	up-regulated	2.87711e-06	0.199232	up-regulated	0.00295692	No
AST-PP	ENSG00000162840	NA	NA	0.472043	up-regulated	0.0453726	0.579199	up-regulated	6.00851e-05	No
AST-PP	ENSG00000164089	64850	ETNPPL	-0.697536	down-regulated	0.000151929	-0.305629	down-regulated	0.0408052	No
AST-PP	ENSG00000165478	220296	HEPACAM	0.400559	up-regulated	0.0152191	0.515269	up-regulated	0.00021892	Yes
AST-PP	ENSG00000167615	114823	LENG8	0.346219	up-regulated	0.000906192	0.356812	up-regulated	0.000325992	No
AST-PP	ENSG00000170075	9283	GPR37L1	0.320296	up-regulated	0.0462357	0.32835	up-regulated	0.0156162	No
AST-PP	ENSG00000172270	682	BSG	0.485402	up-regulated	0.00653828	0.411553	up-regulated	0.0342703	No
AST-PP	ENSG00000175497	57628	DPP10	-1.53936	down-regulated	3.94476e-06	-1.27296	down-regulated	9.86923e-05	Yes
AST-PP	ENSG00000176204	80059	LRRTM4	0.273476	up-regulated	0.0240648	0.280112	up-regulated	0.00398775	No
AST-PP	ENSG00000178568	2066	ERBB4	0.749288	up-regulated	1.68746e-05	0.241597	up-regulated	0.032753	No
AST-PP	ENSG00000179104	160335	TMTC2	0.289719	up-regulated	0.035488	0.21503	up-regulated	0.019647	No
AST-PP	ENSG00000185818	339983	NAT8L	0.443799	up-regulated	8.4169e-09	0.437456	up-regulated	4.19772e-13	No
AST-PP	ENSG00000188039	284434	NWD1	-0.4538	down-regulated	0.00883354	-0.490934	down-regulated	0.019647	No
AST-PP	ENSG00000188130	6300	MAPK12	0.290516	up-regulated	0.0232646	0.309634	up-regulated	0.0445311	No
AST-PP	ENSG00000198053	140885	SIRPA	0.267486	up-regulated	0.0378331	0.305345	up-regulated	0.0400087	No
AST-PP	ENSG00000198911	6721	SREBF2	-0.164148	down-regulated	0.0231173	-0.354156	down-regulated	0.0342703	No
AST-PP	ENSG00000227036	400619	LINC00511	-0.348767	down-regulated	0.0206523	-0.402073	down-regulated	0.00919187	No
AST-PP	ENSG00000236824	618	BCYRN1	0.320284	up-regulated	0.0404857	1.02296	up-regulated	1.78897e-08	No
AST-PP	ENSG00000248527	NA	NA	0.294037	up-regulated	8.4169e-09	0.895979	up-regulated	7.56572e-32	No
AST-PP	ENSG00000251562	378938	MALAT1	-0.816425	down-regulated	1.08949e-46	-1.35897	down-regulated	7.29498e-225	No
Endothelial	ENSG00000251562	378938	MALAT1	-1.05268	down-regulated	9.68181e-13	-1.31056	down-regulated	1.10608e-51	No
IN-PV	ENSG00000006128	6863	TAC1	0.846902	up-regulated	0.000762571	0.266628	up-regulated	0.00145482	No
IN-PV	ENSG00000006704	9569	GTF2IRD1	-0.722964	down-regulated	7.38151e-07	-0.221787	down-regulated	0.00128921	No
IN-PV	ENSG00000041515	23026	MYO16	-0.383899	down-regulated	0.0231107	0.171867	up-regulated	0.0352078	Yes
IN-PV	ENSG00000070961	490	ATP2B1	0.327717	up-regulated	0.022593	0.314392	up-regulated	2.33838e-12	Yes
IN-PV	ENSG00000079805	1785	DNM2	-0.446486	down-regulated	0.0166313	-0.148541	down-regulated	0.047481	No
IN-PV	ENSG00000081377	8555	CDC14B	-0.396396	down-regulated	0.020683	-0.245841	down-regulated	0.000318499	No
IN-PV	ENSG00000101210	1917	EEF1A2	0.633361	up-regulated	0.000530494	0.197759	up-regulated	3.12016e-17	Yes
IN-PV	ENSG00000103489	64131	XYLT1	-0.486935	down-regulated	0.0149277	-0.156043	down-regulated	3.2394e-06	No
IN-PV	ENSG00000105290	333	APLP1	0.541954	up-regulated	0.0259351	0.143904	up-regulated	1.3238e-06	No
IN-PV	ENSG00000107105	1993	ELAVL2	0.768293	up-regulated	0.0316329	0.548549	up-regulated	1.55878e-07	Yes
IN-PV	ENSG00000107372	7763	ZFAND5	0.456957	up-regulated	0.0316329	0.221457	up-regulated	3.57938e-05	No
IN-PV	ENSG00000111276	1027	CDKN1B	0.194218	up-regulated	0.0102501	0.248434	up-regulated	0.00437456	No
IN-PV	ENSG00000111540	5869	RAB5B	0.316082	up-regulated	0.0081128	0.168683	up-regulated	0.0223229	No
IN-PV	ENSG00000112137	221692	PHACTR1	-0.459225	down-regulated	0.0365898	-0.306355	down-regulated	1.48792e-05	No
IN-PV	ENSG00000113532	7903	ST8SIA4	0.830912	up-regulated	0.000604593	0.344948	up-regulated	1.26729e-11	No
IN-PV	ENSG00000115295	79745	CLIP4	0.408497	up-regulated	0.039217	0.143061	up-regulated	0.0304479	No
IN-PV	ENSG00000115963	390	RND3	0.512826	up-regulated	0.00743453	0.402946	up-regulated	1.23593e-10	No
IN-PV	ENSG00000119138	687	KLF9	0.424684	up-regulated	0.0153082	0.486655	up-regulated	3.27459e-05	No
IN-PV	ENSG00000120802	7112	TMPO	0.327445	up-regulated	0.0437738	0.23061	up-regulated	0.0304479	No
IN-PV	ENSG00000122042	5412	UBL3	0.372451	up-regulated	0.022593	0.360253	up-regulated	0.000368415	No
IN-PV	ENSG00000128564	7425	VGF	0.701674	up-regulated	0.000969036	0.813122	up-regulated	2.09378e-27	No
IN-PV	ENSG00000128683	2571	GAD1	0.962619	up-regulated	3.14155e-09	0.357288	up-regulated	2.0775e-07	No
IN-PV	ENSG00000130522	3727	JUND	0.359588	up-regulated	0.000779355	0.217926	up-regulated	9.87145e-11	No
IN-PV	ENSG00000133401	23037	PDZD2	-0.553479	down-regulated	0.00346263	-0.324091	down-regulated	4.47729e-07	No
IN-PV	ENSG00000134352	3572	IL6ST	0.445534	up-regulated	0.0126186	0.442833	up-regulated	8.89681e-12	No
IN-PV	ENSG00000134369	89796	NAV1	-0.205464	down-regulated	0.020683	-0.215432	down-regulated	0.000634686	No
IN-PV	ENSG00000134986	9315	NREP	0.657186	up-regulated	0.0102501	0.466846	up-regulated	3.32974e-09	No
IN-PV	ENSG00000136750	2572	GAD2	0.75466	up-regulated	4.49008e-06	0.616512	up-regulated	6.17309e-29	No
IN-PV	ENSG00000138759	80144	FRAS1	-0.829493	down-regulated	0.00150924	-0.329951	down-regulated	5.2836e-09	No
IN-PV	ENSG00000139514	6541	SLC7A1	0.182699	up-regulated	0.0404446	0.175564	up-regulated	0.00236647	No
IN-PV	ENSG00000140470	170691	ADAMTS17	-0.681159	down-regulated	0.000188792	-0.302921	down-regulated	0.000618184	No
IN-PV	ENSG00000140859	3801	KIFC3	-0.37753	down-regulated	0.0433496	-0.208303	down-regulated	0.0126878	No
IN-PV	ENSG00000143248	8490	RGS5	0.366275	up-regulated	0.00360033	0.142144	up-regulated	0.0378324	No
IN-PV	ENSG00000147027	83604	TMEM47	0.500749	up-regulated	0.00230035	0.384221	up-regulated	1.0257e-11	No
IN-PV	ENSG00000148408	774	CACNA1B	-0.373351	down-regulated	0.0473042	-0.262224	down-regulated	4.68709e-05	Yes
IN-PV	ENSG00000152402	2977	GUCY1A2	0.321182	up-regulated	0.0345994	0.348187	up-regulated	0.00013516	Yes
IN-PV	ENSG00000156298	7102	TSPAN7	0.300384	up-regulated	0.00743453	0.358786	up-regulated	3.01366e-13	Yes
IN-PV	ENSG00000156508	1915	EEF1A1	0.640318	up-regulated	0.000737149	0.509345	up-regulated	1.52651e-13	No
IN-PV	ENSG00000157168	3084	NRG1	-0.427159	down-regulated	0.039315	-0.152601	down-regulated	1.27983e-07	No
IN-PV	ENSG00000159692	1487	CTBP1	0.295959	up-regulated	0.022593	0.204832	up-regulated	3.64756e-05	No
IN-PV	ENSG00000162545	55450	CAMK2N1	0.716822	up-regulated	2.06073e-12	0.563604	up-regulated	2.92218e-33	No
IN-PV	ENSG00000162688	178	AGL	0.358317	up-regulated	0.013438	0.143971	up-regulated	0.0487673	No
IN-PV	ENSG00000162849	55083	KIF26B	-0.353337	down-regulated	0.0462825	-0.307012	down-regulated	1.09264e-09	No
IN-PV	ENSG00000166006	3747	KCNC2	0.486414	up-regulated	0.00135511	0.423074	up-regulated	2.64661e-14	Yes
IN-PV	ENSG00000167216	83473	KATNAL2	-0.411936	down-regulated	0.0434999	-0.181217	down-regulated	0.0137782	Yes
IN-PV	ENSG00000167658	1938	EEF2	0.382485	up-regulated	0.0153082	0.246038	up-regulated	0.00368014	No
IN-PV	ENSG00000168490	9796	PHYHIP	0.351039	up-regulated	0.00142577	0.330028	up-regulated	1.76185e-08	No
IN-PV	ENSG00000168959	2915	GRM5	0.498486	up-regulated	3.08193e-05	0.459446	up-regulated	2.58957e-20	Yes
IN-PV	ENSG00000169851	5099	PCDH7	0.620736	up-regulated	0.0303368	0.429293	up-regulated	0.0146954	No
IN-PV	ENSG00000171105	3643	INSR	-0.204522	down-regulated	0.0153082	-0.188785	down-regulated	0.00289693	No
IN-PV	ENSG00000172270	682	BSG	0.58235	up-regulated	0.00155908	0.220275	up-regulated	0.000112394	No
IN-PV	ENSG00000172667	64393	ZMAT3	0.531253	up-regulated	0.00183715	0.400201	up-regulated	1.09264e-09	No
IN-PV	ENSG00000176533	2788	GNG7	-0.609644	down-regulated	0.00100036	-0.209917	down-regulated	0.0477104	No
IN-PV	ENSG00000177103	57453	DSCAML1	-0.422543	down-regulated	0.0166313	-0.238807	down-regulated	1.29171e-07	No
IN-PV	ENSG00000178567	9852	EPM2AIP1	0.32306	up-regulated	0.000118637	0.220839	up-regulated	1.93823e-10	No
IN-PV	ENSG00000178573	4094	MAF	0.517995	up-regulated	0.000688791	0.230208	up-regulated	2.60198e-08	No
IN-PV	ENSG00000179292	256472	TMEM151A	0.209826	up-regulated	0.0153082	0.295266	up-regulated	0.000425167	No
IN-PV	ENSG00000180287	200150	PLD5	-0.548437	down-regulated	0.000192428	-0.171382	down-regulated	0.00508457	No
IN-PV	ENSG00000181744	205428	DIPK2A	0.279474	up-regulated	0.0153082	0.23826	up-regulated	0.000106636	Yes
IN-PV	ENSG00000182901	6000	RGS7	-0.305394	down-regulated	0.0146269	-0.216141	down-regulated	5.50662e-05	Yes
IN-PV	ENSG00000183098	10082	GPC6	0.745816	up-regulated	0.00965061	0.36764	up-regulated	0.0232375	Yes
IN-PV	ENSG00000183283	9802	DAZAP2	0.429162	up-regulated	0.020683	0.226127	up-regulated	0.00970184	No
IN-PV	ENSG00000185236	9230	RAB11B	0.450865	up-regulated	0.0227367	0.215776	up-regulated	1.30151e-05	No
IN-PV	ENSG00000185774	80333	KCNIP4	-0.927342	down-regulated	0.000940818	-0.416553	down-regulated	0.0177748	No
IN-PV	ENSG00000188021	29978	UBQLN2	0.290889	up-regulated	0.00231878	0.296605	up-regulated	0.00125507	No
IN-PV	ENSG00000188042	10123	ARL4C	0.549077	up-regulated	0.00743453	0.232833	up-regulated	1.31589e-07	No
IN-PV	ENSG00000189241	7259	TSPYL1	0.349954	up-regulated	4.58714e-12	0.501413	up-regulated	4.96634e-07	No
IN-PV	ENSG00000197111	5094	PCBP2	0.341542	up-regulated	0.0406863	0.177543	up-regulated	0.0128313	No
IN-PV	ENSG00000198642	55958	KLHL9	0.741957	up-regulated	0.0012606	0.331751	up-regulated	7.2147e-08	No
IN-PV	ENSG00000204929	101927533	LOC101927533	-0.495295	down-regulated	0.0166313	-0.176251	down-regulated	0.000472264	No
IN-PV	ENSG00000213626	81606	LBH	0.465145	up-regulated	0.0102501	0.2742	up-regulated	0.000711684	No
IN-PV	ENSG00000218336	55714	TENM3	1.02379	up-regulated	6.50568e-06	0.48723	up-regulated	1.37218e-12	No
IN-PV	ENSG00000245532	283131	NEAT1	-0.615985	down-regulated	0.0102501	-0.244372	down-regulated	5.43636e-06	No
IN-PV	ENSG00000248527	NA	NA	0.799767	up-regulated	2.06073e-12	0.675727	up-regulated	2.26027e-44	No
IN-PV	ENSG00000251562	378938	MALAT1	-1.01833	down-regulated	3.73514e-31	-0.860386	down-regulated	6.00201e-70	No
IN-PV	ENSG00000259628	NA	NA	-0.758867	down-regulated	4.92709e-05	-0.161262	down-regulated	0.000752408	No
IN-SST	ENSG00000072657	29953	TRHDE	0.859242	up-regulated	0.0148903	0.706212	up-regulated	7.52407e-08	No
IN-SST	ENSG00000104833	10382	TUBB4A	0.619582	up-regulated	0.00412857	0.398675	up-regulated	1.31084e-10	No
IN-SST	ENSG00000128564	7425	VGF	0.718534	up-regulated	0.00274966	1.25765	up-regulated	1.07794e-34	No
IN-SST	ENSG00000130522	3727	JUND	0.413197	up-regulated	7.31997e-08	0.35021	up-regulated	3.58451e-20	No
IN-SST	ENSG00000133687	83857	TMTC1	0.444208	up-regulated	0.000203698	0.436568	up-regulated	1.71177e-09	No
IN-SST	ENSG00000136750	2572	GAD2	0.590477	up-regulated	0.00296925	0.527499	up-regulated	1.08742e-13	No
IN-SST	ENSG00000137285	347733	TUBB2B	0.67633	up-regulated	0.00662116	0.263586	up-regulated	0.00344588	No
IN-SST	ENSG00000144331	151126	ZNF385B	0.513321	up-regulated	0.0330086	0.313616	up-regulated	0.00031757	Yes
IN-SST	ENSG00000145335	6622	SNCA	0.699373	up-regulated	0.0196966	0.614988	up-regulated	4.05367e-08	No
IN-SST	ENSG00000145730	5066	PAM	0.911189	up-regulated	0.00388144	0.852621	up-regulated	8.60767e-20	No
IN-SST	ENSG00000148200	2649	NR6A1	-0.994171	down-regulated	0.00693236	-0.162541	down-regulated	0.00332037	No
IN-SST	ENSG00000156298	7102	TSPAN7	0.447857	up-regulated	0.0199945	0.673368	up-regulated	3.28797e-18	Yes
IN-SST	ENSG00000162545	55450	CAMK2N1	0.495784	up-regulated	0.0183873	0.475958	up-regulated	3.03276e-14	No
IN-SST	ENSG00000162670	339479	BRINP3	1.1099	up-regulated	0.0303232	0.73298	up-regulated	4.68958e-07	Yes
IN-SST	ENSG00000164418	2898	GRIK2	0.855501	up-regulated	2.10634e-06	0.580219	up-regulated	1.99978e-20	Yes
IN-SST	ENSG00000168092	5049	PAFAH1B2	0.887595	up-regulated	0.0238333	0.289746	up-regulated	3.46765e-05	Yes
IN-SST	ENSG00000168490	9796	PHYHIP	0.691471	up-regulated	0.000707568	0.252577	up-regulated	3.80481e-05	No
IN-SST	ENSG00000169564	5093	PCBP1	0.525994	up-regulated	0.00139555	0.239177	up-regulated	0.017	No
IN-SST	ENSG00000173406	1600	DAB1	-0.851667	down-regulated	0.000114812	-0.309347	down-regulated	0.000444525	No
IN-SST	ENSG00000174473	442117	GALNTL6	1.02413	up-regulated	0.0330086	1.11027	up-regulated	1.04489e-10	No
IN-SST	ENSG00000179603	2918	GRM8	0.213298	up-regulated	0.00931916	0.240822	up-regulated	0.0158895	No
IN-SST	ENSG00000183117	64478	CSMD1	0.596621	up-regulated	0.0043871	0.421035	up-regulated	5.60055e-10	Yes
IN-SST	ENSG00000189241	7259	TSPYL1	1.04621	up-regulated	1.43615e-11	0.49354	up-regulated	1.6019e-12	No
IN-SST	ENSG00000196418	7678	ZNF124	-0.372525	down-regulated	0.0339963	-0.264378	down-regulated	0.0248514	No
IN-SST	ENSG00000236824	618	BCYRN1	0.570945	up-regulated	0.00360847	0.634925	up-regulated	6.98192e-33	No
IN-SST	ENSG00000242265	23089	PEG10	0.428409	up-regulated	0.000164014	0.437744	up-regulated	5.03577e-06	No
IN-SST	ENSG00000248527	NA	NA	0.368511	up-regulated	0.000300552	0.456869	up-regulated	1.36292e-26	No
IN-SST	ENSG00000251562	378938	MALAT1	-0.851323	down-regulated	9.36041e-14	-0.816234	down-regulated	5.54072e-66	No
IN-SST	ENSG00000281508	NA	NA	0.333545	up-regulated	0.0303232	0.345544	up-regulated	1.81147e-05	No
IN-SV2C	ENSG00000104833	10382	TUBB4A	0.432981	up-regulated	0.0239913	0.433531	up-regulated	2.54118e-06	No
IN-SV2C	ENSG00000136750	2572	GAD2	0.846416	up-regulated	1.65556e-05	0.692231	up-regulated	3.30381e-21	No
IN-SV2C	ENSG00000159692	1487	CTBP1	0.153901	up-regulated	0.00662752	0.208997	up-regulated	2.59792e-06	No
IN-SV2C	ENSG00000162545	55450	CAMK2N1	0.61267	up-regulated	0.0175181	0.481583	up-regulated	1.11672e-07	No
IN-SV2C	ENSG00000168490	9796	PHYHIP	0.590749	up-regulated	0.0245397	0.332251	up-regulated	1.82891e-06	No
IN-SV2C	ENSG00000170310	9482	STX8	-0.663954	down-regulated	0.0357196	-0.365592	down-regulated	0.015089	No
IN-SV2C	ENSG00000187957	92737	DNER	0.42631	up-regulated	0.00287593	0.914312	up-regulated	1.30004e-10	Yes
IN-SV2C	ENSG00000188042	10123	ARL4C	0.822782	up-regulated	0.00323531	0.488921	up-regulated	4.28628e-06	No
IN-SV2C	ENSG00000189241	7259	TSPYL1	0.559439	up-regulated	3.90182e-09	0.38774	up-regulated	2.99027e-12	No
IN-SV2C	ENSG00000251562	378938	MALAT1	-1.01156	down-regulated	2.70324e-18	-1.12773	down-regulated	1.61575e-75	No
IN-VIP	ENSG00000048052	9734	HDAC9	0.594542	up-regulated	0.0198542	0.358219	up-regulated	0.000249356	No
IN-VIP	ENSG00000067715	6857	SYT1	1.37849	up-regulated	0.0033097	1.04832	up-regulated	1.62653e-23	Yes
IN-VIP	ENSG00000101204	1137	CHRNA4	0.378581	up-regulated	0.0150939	0.422276	up-regulated	4.26535e-07	No
IN-VIP	ENSG00000101210	1917	EEF1A2	0.614551	up-regulated	0.00239492	0.254399	up-regulated	3.93446e-17	Yes
IN-VIP	ENSG00000104833	10382	TUBB4A	0.354095	up-regulated	0.0226385	0.221663	up-regulated	7.09383e-08	No
IN-VIP	ENSG00000105963	11033	ADAP1	0.36699	up-regulated	0.0163824	0.334006	up-regulated	0.00242611	No
IN-VIP	ENSG00000108684	40	ASIC2	0.631859	up-regulated	0.042297	0.154736	up-regulated	0.0309842	No
IN-VIP	ENSG00000113594	3977	LIFR	0.308838	up-regulated	0.00966176	0.15656	up-regulated	0.0411655	No
IN-VIP	ENSG00000127022	821	CANX	0.251859	up-regulated	0.0150224	0.407797	up-regulated	4.9054e-20	No
IN-VIP	ENSG00000130522	3727	JUND	0.207048	up-regulated	0.04047	0.159965	up-regulated	0.00916085	No
IN-VIP	ENSG00000139644	7009	TMBIM6	0.184405	up-regulated	0.00745762	0.344687	up-regulated	1.31245e-13	No
IN-VIP	ENSG00000141404	2774	GNAL	-0.381304	down-regulated	0.0126943	-0.15822	down-regulated	0.000489494	No
IN-VIP	ENSG00000145349	817	CAMK2D	0.420898	up-regulated	0.00563873	0.167312	up-regulated	0.00084042	No
IN-VIP	ENSG00000145907	10146	G3BP1	0.28145	up-regulated	0.013006	0.272345	up-regulated	0.00571288	No
IN-VIP	ENSG00000156298	7102	TSPAN7	0.178259	up-regulated	0.0172842	0.24724	up-regulated	7.56605e-08	Yes
IN-VIP	ENSG00000157103	6529	SLC6A1	0.32218	up-regulated	0.0112159	0.16812	up-regulated	0.0302845	Yes
IN-VIP	ENSG00000159692	1487	CTBP1	0.390867	up-regulated	0.0195453	0.198636	up-regulated	7.32256e-05	No
IN-VIP	ENSG00000159788	6002	RGS12	-0.327766	down-regulated	0.00563873	-0.25594	down-regulated	2.79607e-07	No
IN-VIP	ENSG00000162545	55450	CAMK2N1	0.67103	up-regulated	6.33808e-07	0.711838	up-regulated	5.72376e-26	No
IN-VIP	ENSG00000165119	3190	HNRNPK	0.386668	up-regulated	0.026956	0.229987	up-regulated	0.000784149	Yes
IN-VIP	ENSG00000165995	783	CACNB2	-0.388825	down-regulated	0.0383046	-0.172954	down-regulated	0.0260408	Yes
IN-VIP	ENSG00000168490	9796	PHYHIP	0.383964	up-regulated	0.00496469	0.360356	up-regulated	5.88554e-06	No
IN-VIP	ENSG00000168769	54790	TET2	0.140616	up-regulated	0.00734441	0.142474	up-regulated	0.0002516	Yes
IN-VIP	ENSG00000169554	9839	ZEB2	0.606096	up-regulated	0.0412198	0.530264	up-regulated	6.21277e-14	No
IN-VIP	ENSG00000169564	5093	PCBP1	0.338746	up-regulated	0.0231415	0.217595	up-regulated	0.0317054	No
IN-VIP	ENSG00000171604	51523	CXXC5	0.223637	up-regulated	0.0437358	0.284453	up-regulated	9.54751e-05	No
IN-VIP	ENSG00000178567	9852	EPM2AIP1	0.352341	up-regulated	0.0408456	0.174405	up-regulated	0.0337095	No
IN-VIP	ENSG00000179456	10472	ZBTB18	0.270114	up-regulated	0.0162723	0.150299	up-regulated	0.0212099	No
IN-VIP	ENSG00000179915	9378	NRXN1	0.33873	up-regulated	0.00646913	0.302373	up-regulated	3.77659e-12	Yes
IN-VIP	ENSG00000182901	6000	RGS7	-0.380865	down-regulated	0.0142394	-0.165882	down-regulated	0.03249	Yes
IN-VIP	ENSG00000185052	57419	SLC24A3	-0.204561	down-regulated	0.0140594	-0.200298	down-regulated	0.0147898	No
IN-VIP	ENSG00000185551	7026	NR2F2	0.500408	up-regulated	0.00238788	0.209474	up-regulated	0.000141899	No
IN-VIP	ENSG00000188042	10123	ARL4C	1.18577	up-regulated	1.95872e-10	0.560086	up-regulated	1.17756e-14	No
IN-VIP	ENSG00000189241	7259	TSPYL1	0.783373	up-regulated	7.74378e-06	0.286685	up-regulated	8.42227e-06	No
IN-VIP	ENSG00000221866	91584	PLXNA4	-0.527401	down-regulated	0.0444552	-0.411709	down-regulated	0.000161396	Yes
IN-VIP	ENSG00000236383	100874261	CCDC200	-0.784792	down-regulated	0.0150386	-0.211148	down-regulated	0.0464562	No
IN-VIP	ENSG00000248527	NA	NA	0.573785	up-regulated	1.6472e-09	0.371061	up-regulated	3.62454e-27	No
IN-VIP	ENSG00000251562	378938	MALAT1	-0.740491	down-regulated	2.62116e-27	-0.968598	down-regulated	2.58916e-154	No
IN-VIP	ENSG00000258199	NA	NA	0.424374	up-regulated	0.00563873	0.734046	up-regulated	5.93259e-17	No
IN-VIP	ENSG00000281508	NA	NA	0.54141	up-regulated	0.0021068	0.361913	up-regulated	2.037e-09	No
L2/3	ENSG00000001561	22875	ENPP4	0.280955	up-regulated	1.91973e-09	0.226765	up-regulated	6.16708e-19	No
L2/3	ENSG00000002746	23072	HECW1	-0.31878	down-regulated	1.16243e-09	-0.164391	down-regulated	5.63093e-18	No
L2/3	ENSG00000011009	11313	LYPLA2	0.181892	up-regulated	0.00058483	0.185385	up-regulated	7.74205e-10	No
L2/3	ENSG00000021645	9369	NRXN3	0.286006	up-regulated	1.45395e-10	0.199462	up-regulated	2.85042e-20	Yes
L2/3	ENSG00000033867	9497	SLC4A7	0.361318	up-regulated	4.95638e-18	0.23255	up-regulated	8.25204e-35	No
L2/3	ENSG00000034510	9168	TMSB10	0.254358	up-regulated	8.78544e-18	-0.179231	down-regulated	1.08678e-14	No
L2/3	ENSG00000044524	2042	EPHA3	0.219931	up-regulated	0.0273514	0.271835	up-regulated	4.18678e-24	No
L2/3	ENSG00000048540	55885	LMO3	0.151649	up-regulated	0.000387307	0.418678	up-regulated	3.62052e-51	No
L2/3	ENSG00000048991	23518	R3HDM1	-0.182913	down-regulated	1.54314e-05	1.14172	up-regulated	0.000970153	No
L2/3	ENSG00000065970	55810	FOXJ2	0.240902	up-regulated	3.07464e-10	0.269341	up-regulated	1.81745e-19	No
L2/3	ENSG00000067715	6857	SYT1	0.452598	up-regulated	2.26424e-37	0.557042	up-regulated	1.11926e-198	Yes
L2/3	ENSG00000069667	6095	RORA	-0.153862	down-regulated	0.00757568	-0.292451	down-regulated	6.93738e-20	Yes
L2/3	ENSG00000070413	9993	DGCR2	0.369258	up-regulated	2.94816e-25	0.257716	up-regulated	2.72483e-36	No
L2/3	ENSG00000070808	815	CAMK2A	0.597811	up-regulated	1.2664e-53	0.240872	up-regulated	1.27857e-31	Yes
L2/3	ENSG00000070961	490	ATP2B1	0.293725	up-regulated	5.15839e-13	0.547008	up-regulated	7.38443e-146	Yes
L2/3	ENSG00000071537	6400	SEL1L	0.240036	up-regulated	1.67024e-06	0.169217	up-regulated	1.51725e-14	No
L2/3	ENSG00000071553	537	ATP6AP1	0.42316	up-regulated	2.86276e-33	0.295669	up-regulated	8.87062e-32	No
L2/3	ENSG00000071575	28951	TRIB2	0.290698	up-regulated	1.96535e-09	0.153881	up-regulated	4.27003e-12	No
L2/3	ENSG00000074706	26034	IPCEF1	0.433652	up-regulated	1.02039e-30	0.30274	up-regulated	7.14266e-47	No
L2/3	ENSG00000075618	6624	FSCN1	0.290991	up-regulated	1.25267e-17	0.186963	up-regulated	3.87918e-25	No
L2/3	ENSG00000079805	1785	DNM2	-0.246926	down-regulated	3.89188e-11	-0.196884	down-regulated	5.69701e-17	No
L2/3	ENSG00000080298	5991	RFX3	0.27917	up-regulated	2.3938e-09	0.378746	up-regulated	1.29433e-67	Yes
L2/3	ENSG00000081189	4208	MEF2C	0.152065	up-regulated	0.00220984	0.25413	up-regulated	1.61527e-32	Yes
L2/3	ENSG00000081803	93664	CADPS2	-0.387451	down-regulated	4.34919e-11	-0.254703	down-regulated	3.38592e-16	Yes
L2/3	ENSG00000083067	80036	TRPM3	-0.27264	down-regulated	1.08169e-06	-0.179716	down-regulated	7.48266e-11	No
L2/3	ENSG00000085563	5243	ABCB1	-0.218288	down-regulated	4.76007e-09	-0.318746	down-regulated	1.82255e-52	No
L2/3	ENSG00000086991	50507	NOX4	-0.314705	down-regulated	0.000801701	-0.293928	down-regulated	3.2165e-10	No
L2/3	ENSG00000095397	25861	WHRN	-0.233476	down-regulated	0.00109298	-0.151234	down-regulated	1.8364e-05	No
L2/3	ENSG00000099139	5125	PCSK5	-0.238284	down-regulated	6.61453e-06	-0.210432	down-regulated	3.39552e-17	No
L2/3	ENSG00000099804	997	CDC34	0.21725	up-regulated	1.57547e-12	0.153157	up-regulated	3.38596e-15	No
L2/3	ENSG00000101210	1917	EEF1A2	0.264235	up-regulated	3.65188e-26	0.225452	up-regulated	1.71994e-99	Yes
L2/3	ENSG00000101327	5173	PDYN	0.276791	up-regulated	0.0449363	0.303664	up-regulated	9.83424e-09	No
L2/3	ENSG00000101421	128866	CHMP4B	0.283837	up-regulated	9.32101e-10	0.167372	up-regulated	5.04288e-08	No
L2/3	ENSG00000101474	57136	APMAP	0.192444	up-regulated	1.8281e-09	0.14196	up-regulated	1.03116e-08	No
L2/3	ENSG00000101843	5716	PSMD10	0.214738	up-regulated	1.16889e-06	0.170324	up-regulated	3.43204e-10	No
L2/3	ENSG00000102024	5358	PLS3	0.150328	up-regulated	0.00159877	0.162273	up-regulated	2.86398e-10	No
L2/3	ENSG00000102100	7355	SLC35A2	0.166569	up-regulated	0.000138328	0.140648	up-regulated	0.00132083	No
L2/3	ENSG00000103489	64131	XYLT1	-0.367503	down-regulated	6.74302e-18	-0.175299	down-regulated	2.95261e-15	No
L2/3	ENSG00000104331	54928	IMPAD1	0.322524	up-regulated	3.70516e-15	0.236058	up-regulated	1.19493e-25	No
L2/3	ENSG00000104490	83988	NCALD	0.280843	up-regulated	1.4267e-06	0.154659	up-regulated	2.99085e-06	No
L2/3	ENSG00000104833	10382	TUBB4A	0.287395	up-regulated	1.25837e-24	0.420141	up-regulated	1.46095e-147	No
L2/3	ENSG00000104888	57030	SLC17A7	0.981159	up-regulated	1.35555e-128	0.879475	up-regulated	0	No
L2/3	ENSG00000105290	333	APLP1	0.378908	up-regulated	5.66727e-20	0.709363	up-regulated	1.71828e-87	No
L2/3	ENSG00000105404	10567	RABAC1	0.2814	up-regulated	5.75801e-09	0.220081	up-regulated	6.45179e-15	No
L2/3	ENSG00000105499	8605	PLA2G4C	-0.186006	down-regulated	4.11809e-10	-0.153296	down-regulated	1.16555e-35	No
L2/3	ENSG00000105855	3696	ITGB8	0.187087	up-regulated	1.12282e-05	0.19636	up-regulated	6.20762e-20	No
L2/3	ENSG00000105968	94239	H2AZ2	0.183278	up-regulated	2.87881e-07	0.258874	up-regulated	1.33619e-27	No
L2/3	ENSG00000106536	11281	POU6F2	0.230811	up-regulated	1.62481e-08	0.156659	up-regulated	3.9937e-06	No
L2/3	ENSG00000107105	1993	ELAVL2	0.421338	up-regulated	2.38664e-21	0.222229	up-regulated	1.99624e-26	Yes
L2/3	ENSG00000107372	7763	ZFAND5	0.499973	up-regulated	7.57568e-64	0.377865	up-regulated	1.33121e-73	No
L2/3	ENSG00000108018	114815	SORCS1	-0.347369	down-regulated	5.54565e-15	-0.223234	down-regulated	3.05812e-20	No
L2/3	ENSG00000108175	57178	ZMIZ1	0.216411	up-regulated	3.48528e-12	0.242401	up-regulated	1.0984e-26	Yes
L2/3	ENSG00000108256	57532	NUFIP2	0.287257	up-regulated	9.75952e-09	0.191005	up-regulated	9.39206e-26	No
L2/3	ENSG00000109472	1363	CPE	0.227794	up-regulated	5.13435e-08	0.168745	up-regulated	5.36553e-14	No
L2/3	ENSG00000109971	3312	HSPA8	-0.224575	down-regulated	0.000332731	-0.628843	down-regulated	9.39678e-76	No
L2/3	ENSG00000110400	5818	NECTIN1	0.209671	up-regulated	1.76375e-06	0.19181	up-regulated	2.62216e-15	No
L2/3	ENSG00000110841	8496	PPFIBP1	-0.175663	down-regulated	2.63233e-06	-0.258973	down-regulated	5.34514e-37	No
L2/3	ENSG00000110881	41	ASIC1	0.201451	up-regulated	0.000531009	0.142414	up-regulated	5.27e-06	No
L2/3	ENSG00000111276	1027	CDKN1B	0.358281	up-regulated	1.01044e-09	0.247603	up-regulated	1.32682e-14	No
L2/3	ENSG00000111540	5869	RAB5B	0.264713	up-regulated	1.15564e-22	0.381631	up-regulated	2.21916e-45	No
L2/3	ENSG00000111676	1822	ATN1	0.24408	up-regulated	2.03527e-07	0.206477	up-regulated	1.65789e-19	No
L2/3	ENSG00000111962	10090	UST	-0.353204	down-regulated	3.33731e-09	-0.233762	down-regulated	1.24792e-20	No
L2/3	ENSG00000112232	202559	KHDRBS2	0.140581	up-regulated	0.0207362	0.211868	up-regulated	9.19759e-18	Yes
L2/3	ENSG00000112308	81688	C6orf62	0.365889	up-regulated	5.99576e-18	0.202917	up-regulated	5.20504e-45	No
L2/3	ENSG00000112541	10846	PDE10A	-0.255145	down-regulated	3.86116e-05	-0.23667	down-regulated	2.76242e-20	No
L2/3	ENSG00000113100	1007	CDH9	-0.20699	down-regulated	0.000552959	0.337317	up-regulated	5.18417e-38	Yes
L2/3	ENSG00000113140	6678	SPARC	0.188749	up-regulated	0.00437106	0.254631	up-regulated	9.00038e-22	No
L2/3	ENSG00000113441	4012	LNPEP	0.194704	up-regulated	7.26612e-05	0.149618	up-regulated	8.23106e-10	No
L2/3	ENSG00000113805	5067	CNTN3	0.858929	up-regulated	2.80691e-18	0.274293	up-regulated	3.11117e-41	Yes
L2/3	ENSG00000114541	23150	FRMD4B	-0.436623	down-regulated	1.14174e-12	-0.243318	down-regulated	7.36467e-16	No
L2/3	ENSG00000114646	10675	CSPG5	0.29119	up-regulated	6.70142e-14	0.190379	up-regulated	2.1875e-19	No
L2/3	ENSG00000115053	4691	NCL	0.193001	up-regulated	2.26749e-05	0.148181	up-regulated	8.3743e-09	No
L2/3	ENSG00000115756	3241	HPCAL1	0.375388	up-regulated	3.75625e-16	0.296685	up-regulated	2.77568e-22	No
L2/3	ENSG00000115884	6382	SDC1	0.165579	up-regulated	0.0446205	0.204506	up-regulated	0.000465567	No
L2/3	ENSG00000116106	2043	EPHA4	0.250285	up-regulated	7.81943e-05	0.26702	up-regulated	1.32951e-27	No
L2/3	ENSG00000116273	148479	PHF13	0.154397	up-regulated	0.0129035	0.171661	up-regulated	8.97492e-08	No
L2/3	ENSG00000116698	9887	SMG7	0.21241	up-regulated	4.5091e-05	0.1557	up-regulated	6.12849e-18	No
L2/3	ENSG00000117069	81849	ST6GALNAC5	0.293651	up-regulated	0.000245275	-0.14546	down-regulated	6.95785e-06	No
L2/3	ENSG00000118363	9789	SPCS2	0.148265	up-regulated	0.000167748	0.16622	up-regulated	1.51234e-10	No
L2/3	ENSG00000118733	118427	OLFM3	0.325219	up-regulated	0.00281138	0.381926	up-regulated	5.45752e-61	No
L2/3	ENSG00000119138	687	KLF9	0.255423	up-regulated	5.17213e-10	0.261692	up-regulated	5.44973e-20	No
L2/3	ENSG00000119508	8013	NR4A3	-0.189307	down-regulated	0.000653011	-0.147878	down-regulated	5.24628e-06	No
L2/3	ENSG00000119669	64207	IRF2BPL	0.209943	up-regulated	2.90894e-09	0.174924	up-regulated	9.38676e-13	Yes
L2/3	ENSG00000119866	53335	BCL11A	-0.209129	down-regulated	6.84274e-06	0.298037	up-regulated	8.07716e-13	Yes
L2/3	ENSG00000119900	79627	OGFRL1	0.218028	up-regulated	2.03293e-08	0.194274	up-regulated	6.55044e-21	No
L2/3	ENSG00000120694	10808	HSPH1	0.171277	up-regulated	0.00022782	-0.233754	down-regulated	2.04955e-59	No
L2/3	ENSG00000120738	1958	EGR1	0.181352	up-regulated	8.70277e-19	0.22545	up-regulated	8.04289e-18	No
L2/3	ENSG00000121653	9479	MAPK8IP1	0.165519	up-regulated	3.40827e-09	0.153476	up-regulated	6.93103e-25	Yes
L2/3	ENSG00000123119	64168	NECAB1	0.679172	up-regulated	3.58937e-33	0.391846	up-regulated	6.84247e-40	No
L2/3	ENSG00000123610	7130	TNFAIP6	-0.276734	down-regulated	0.00899705	-0.239734	down-regulated	3.56508e-07	No
L2/3	ENSG00000123989	79586	CHPF	0.305815	up-regulated	3.39903e-17	0.195288	up-regulated	1.59964e-12	No
L2/3	ENSG00000124535	56897	WRNIP1	0.259756	up-regulated	2.75614e-09	0.229	up-regulated	5.46665e-19	No
L2/3	ENSG00000125675	2892	GRIA3	0.175351	up-regulated	0.000112735	0.223075	up-regulated	2.25061e-28	Yes
L2/3	ENSG00000127022	821	CANX	0.235765	up-regulated	1.00879e-11	0.235657	up-regulated	7.12902e-28	No
L2/3	ENSG00000127946	3092	HIP1	-0.460905	down-regulated	4.12336e-16	-0.356421	down-regulated	1.46178e-44	No
L2/3	ENSG00000127955	2770	GNAI1	0.235638	up-regulated	1.54088e-05	0.227236	up-regulated	1.65127e-18	Yes
L2/3	ENSG00000127995	64921	CASD1	0.168612	up-regulated	2.42696e-06	0.152601	up-regulated	8.14651e-08	No
L2/3	ENSG00000128487	92521	SPECC1	-0.210522	down-regulated	1.12226e-08	-0.192801	down-regulated	3.07288e-13	No
L2/3	ENSG00000128564	7425	VGF	0.183213	up-regulated	4.5486e-09	0.229649	up-regulated	7.11886e-21	No
L2/3	ENSG00000128989	10776	ARPP19	0.622968	up-regulated	2.70488e-49	0.578257	up-regulated	1.22384e-154	No
L2/3	ENSG00000130024	55274	PHF10	0.196757	up-regulated	2.87881e-07	0.298467	up-regulated	8.15279e-35	No
L2/3	ENSG00000130255	25873	RPL36	0.16041	up-regulated	3.38321e-15	0.142173	up-regulated	2.06649e-12	No
L2/3	ENSG00000130287	1463	NCAN	0.262346	up-regulated	3.3862e-07	0.144357	up-regulated	2.39193e-16	No
L2/3	ENSG00000130522	3727	JUND	0.38727	up-regulated	5.2451e-43	0.348265	up-regulated	1.51524e-110	No
L2/3	ENSG00000130558	10439	OLFM1	0.514228	up-regulated	8.03034e-39	0.595329	up-regulated	3.28411e-151	No
L2/3	ENSG00000130844	55422	ZNF331	-0.271077	down-regulated	4.32038e-08	-0.218798	down-regulated	1.20826e-52	No
L2/3	ENSG00000130985	7317	UBA1	0.209767	up-regulated	3.76895e-06	0.171945	up-regulated	3.22716e-17	No
L2/3	ENSG00000131165	5119	CHMP1A	0.256673	up-regulated	2.96843e-10	0.211225	up-regulated	2.94881e-21	Yes
L2/3	ENSG00000131773	10656	KHDRBS3	0.327478	up-regulated	2.69929e-11	0.385612	up-regulated	1.48415e-63	No
L2/3	ENSG00000132471	23558	WBP2	0.468283	up-regulated	4.29336e-26	0.170448	up-regulated	2.65685e-11	No
L2/3	ENSG00000132640	22903	BTBD3	0.226847	up-regulated	1.03492e-05	0.210185	up-regulated	9.30924e-16	No
L2/3	ENSG00000132938	23281	MTUS2	-0.285254	down-regulated	3.59768e-11	-0.294427	down-regulated	6.57912e-46	No
L2/3	ENSG00000133195	201266	SLC39A11	-0.446264	down-regulated	1.37101e-24	-0.217947	down-regulated	1.39425e-15	No
L2/3	ENSG00000133401	23037	PDZD2	-0.522943	down-regulated	3.09937e-15	-0.22869	down-regulated	1.27635e-09	No
L2/3	ENSG00000133687	83857	TMTC1	0.408667	up-regulated	2.90889e-15	0.310945	up-regulated	1.87035e-34	No
L2/3	ENSG00000134308	10971	YWHAQ	0.157843	up-regulated	1.06849e-05	0.153443	up-regulated	3.43992e-12	No
L2/3	ENSG00000134343	63982	ANO3	0.791574	up-regulated	2.33282e-24	0.240411	up-regulated	3.64154e-28	No
L2/3	ENSG00000134352	3572	IL6ST	0.209844	up-regulated	2.69867e-06	0.181017	up-regulated	6.62092e-12	No
L2/3	ENSG00000134532	6660	SOX5	0.160638	up-regulated	0.00104403	0.164563	up-regulated	3.41994e-08	Yes
L2/3	ENSG00000135048	23670	CEMIP2	-0.191226	down-regulated	1.0926e-10	-0.206088	down-regulated	8.16485e-38	No
L2/3	ENSG00000135205	57639	CCDC146	0.204262	up-regulated	0.00135801	0.143248	up-regulated	2.86256e-06	No
L2/3	ENSG00000135924	3300	DNAJB2	0.275709	up-regulated	3.43941e-17	0.17601	up-regulated	4.66237e-38	No
L2/3	ENSG00000136295	80727	TTYH3	0.54844	up-regulated	3.2206e-27	0.283885	up-regulated	2.69304e-46	No
L2/3	ENSG00000136960	5168	ENPP2	-0.184982	down-regulated	0.00793566	-0.158631	down-regulated	1.04077e-10	No
L2/3	ENSG00000136986	79139	DERL1	0.141046	up-regulated	0.00382134	0.177386	up-regulated	7.75255e-15	No
L2/3	ENSG00000138771	57619	SHROOM3	-0.304824	down-regulated	1.15802e-11	-0.291122	down-regulated	1.09606e-27	No
L2/3	ENSG00000139644	7009	TMBIM6	0.329035	up-regulated	5.81206e-12	0.367202	up-regulated	1.62923e-50	No
L2/3	ENSG00000140015	27133	KCNH5	0.436822	up-regulated	3.9953e-10	0.175316	up-regulated	1.51159e-10	No
L2/3	ENSG00000140545	4240	MFGE8	0.156746	up-regulated	0.0285904	0.236201	up-regulated	1.93205e-06	No
L2/3	ENSG00000141232	10140	TOB1	0.192692	up-regulated	0.00613959	0.15329	up-regulated	7.51211e-05	No
L2/3	ENSG00000141582	8535	CBX4	0.248899	up-regulated	4.00536e-07	0.148286	up-regulated	2.4705e-07	No
L2/3	ENSG00000141668	147381	CBLN2	-0.512115	down-regulated	7.9445e-19	-0.210296	down-regulated	2.75736e-16	No
L2/3	ENSG00000141858	90378	SAMD1	0.310504	up-regulated	1.98126e-08	0.19439	up-regulated	5.60229e-11	No
L2/3	ENSG00000143013	8543	LMO4	0.512341	up-regulated	6.17711e-41	0.484085	up-regulated	2.27007e-125	No
L2/3	ENSG00000143153	481	ATP1B1	0.62464	up-regulated	9.08972e-42	0.600157	up-regulated	7.09624e-74	No
L2/3	ENSG00000143862	127829	ARL8A	0.251799	up-regulated	2.59797e-17	0.162684	up-regulated	5.24074e-29	No
L2/3	ENSG00000144339	23671	TMEFF2	0.184372	up-regulated	0.00524505	0.21657	up-regulated	2.16962e-29	No
L2/3	ENSG00000144366	51454	GULP1	0.193758	up-regulated	0.0280189	0.201868	up-regulated	3.1032e-09	No
L2/3	ENSG00000145087	9515	STXBP5L	-0.281462	down-regulated	3.75813e-14	-0.251078	down-regulated	2.59478e-37	No
L2/3	ENSG00000145284	79966	SCD5	0.378524	up-regulated	4.57008e-08	0.142152	up-regulated	1.56723e-13	No
L2/3	ENSG00000145335	6622	SNCA	0.263163	up-regulated	4.26884e-10	0.465251	up-regulated	3.51006e-45	No
L2/3	ENSG00000145349	817	CAMK2D	0.444782	up-regulated	1.91002e-25	0.180842	up-regulated	3.54953e-16	No
L2/3	ENSG00000145416	55016	MARCHF1	1.19289	up-regulated	9.84772e-08	0.25304	up-regulated	2.00601e-25	No
L2/3	ENSG00000145592	6167	RPL37	0.213833	up-regulated	1.87819e-07	0.430027	up-regulated	1.42887e-39	No
L2/3	ENSG00000145808	171019	ADAMTS19	0.612908	up-regulated	2.90628e-18	0.39818	up-regulated	4.35965e-55	No
L2/3	ENSG00000145864	2561	GABRB2	0.148718	up-regulated	0.000154165	0.308708	up-regulated	2.50721e-49	Yes
L2/3	ENSG00000145907	10146	G3BP1	0.169504	up-regulated	9.56094e-05	0.159507	up-regulated	4.93737e-11	No
L2/3	ENSG00000147027	83604	TMEM47	0.234056	up-regulated	9.0277e-13	0.287486	up-regulated	2.58871e-34	No
L2/3	ENSG00000147140	4841	NONO	0.191252	up-regulated	7.20623e-06	0.185021	up-regulated	2.03886e-13	No
L2/3	ENSG00000148200	2649	NR6A1	-0.410101	down-regulated	4.9339e-19	-0.271121	down-regulated	3.13882e-35	No
L2/3	ENSG00000148219	23245	ASTN2	-0.355999	down-regulated	5.3553e-09	-0.187214	down-regulated	1.58304e-10	Yes
L2/3	ENSG00000148341	56904	SH3GLB2	0.192432	up-regulated	2.13632e-09	0.171361	up-regulated	3.96097e-11	No
L2/3	ENSG00000149084	51144	HSD17B12	0.447146	up-regulated	1.25054e-31	0.216792	up-regulated	3.99842e-21	No
L2/3	ENSG00000149970	22866	CNKSR2	0.214878	up-regulated	2.81966e-06	0.350565	up-regulated	5.33551e-71	Yes
L2/3	ENSG00000149972	53942	CNTN5	0.321187	up-regulated	0.00545369	-0.167716	down-regulated	0.00139796	Yes
L2/3	ENSG00000150760	1793	DOCK1	-0.279967	down-regulated	0.00025717	-0.169198	down-regulated	2.13112e-08	Yes
L2/3	ENSG00000151693	8853	ASAP2	-0.193092	down-regulated	0.000725825	-0.167949	down-regulated	3.21762e-13	Yes
L2/3	ENSG00000152214	6014	RIT2	0.181707	up-regulated	3.65767e-06	0.21415	up-regulated	1.08768e-08	Yes
L2/3	ENSG00000152266	5741	PTH	0.187595	up-regulated	0.000975729	0.425321	up-regulated	1.91654e-13	No
L2/3	ENSG00000152402	2977	GUCY1A2	0.143106	up-regulated	0.00363625	0.331595	up-regulated	6.93048e-70	Yes
L2/3	ENSG00000152413	9456	HOMER1	-0.442779	down-regulated	2.33308e-17	-0.183982	down-regulated	9.00318e-12	Yes
L2/3	ENSG00000152495	814	CAMK4	-0.400157	down-regulated	1.9619e-21	-0.144515	down-regulated	3.25356e-09	Yes
L2/3	ENSG00000152578	2893	GRIA4	-0.167563	down-regulated	0.000400805	0.27724	up-regulated	2.94459e-33	No
L2/3	ENSG00000152894	5796	PTPRK	0.163688	up-regulated	0.0183306	0.251487	up-regulated	9.41868e-18	No
L2/3	ENSG00000152932	115827	RAB3C	0.365262	up-regulated	5.3901e-18	0.291434	up-regulated	5.40445e-38	No
L2/3	ENSG00000153707	5789	PTPRD	0.290543	up-regulated	8.44575e-08	0.248629	up-regulated	1.02176e-24	No
L2/3	ENSG00000153956	781	CACNA2D1	0.416952	up-regulated	2.28896e-10	0.452323	up-regulated	1.27079e-70	Yes
L2/3	ENSG00000154027	26289	AK5	0.2218	up-regulated	0.000146981	0.158868	up-regulated	4.29254e-15	No
L2/3	ENSG00000154146	4900	NRGN	1.47344	up-regulated	1.05196e-144	0.94858	up-regulated	1.28984e-289	No
L2/3	ENSG00000155974	23426	GRIP1	-0.164884	down-regulated	4.29275e-05	-0.171055	down-regulated	4.86868e-21	Yes
L2/3	ENSG00000156298	7102	TSPAN7	0.549064	up-regulated	1.10262e-45	0.226118	up-regulated	1.04299e-101	Yes
L2/3	ENSG00000156508	1915	EEF1A1	0.151424	up-regulated	0.000293417	0.20707	up-regulated	4.07977e-21	No
L2/3	ENSG00000156687	137970	UNC5D	0.292839	up-regulated	1.85389e-07	0.216841	up-regulated	9.06042e-12	Yes
L2/3	ENSG00000157152	6854	SYN2	0.672048	up-regulated	4.25849e-21	0.362234	up-regulated	4.21944e-66	Yes
L2/3	ENSG00000157445	55799	CACNA2D3	-0.209703	down-regulated	3.9695e-06	-0.203871	down-regulated	1.81541e-22	Yes
L2/3	ENSG00000157985	116987	AGAP1	-0.159844	down-regulated	0.000127626	-0.187293	down-regulated	1.20943e-23	Yes
L2/3	ENSG00000159692	1487	CTBP1	0.299651	up-regulated	3.83179e-26	0.200101	up-regulated	9.07679e-44	No
L2/3	ENSG00000159788	6002	RGS12	-0.403393	down-regulated	5.41625e-18	-0.234969	down-regulated	1.82911e-46	No
L2/3	ENSG00000160131	203547	VMA21	0.369775	up-regulated	1.66653e-22	0.370499	up-regulated	5.31975e-47	No
L2/3	ENSG00000160321	7757	ZNF208	0.295986	up-regulated	8.86825e-06	0.788855	up-regulated	4.59251e-52	No
L2/3	ENSG00000162302	8986	RPS6KA4	0.156746	up-regulated	2.87744e-11	0.143762	up-regulated	6.02381e-11	No
L2/3	ENSG00000162512	9672	SDC3	0.467306	up-regulated	5.02397e-28	0.241834	up-regulated	3.2017e-26	No
L2/3	ENSG00000162545	55450	CAMK2N1	0.80433	up-regulated	4.55336e-77	1.0209	up-regulated	0	No
L2/3	ENSG00000162670	339479	BRINP3	0.281432	up-regulated	4.50345e-05	0.529076	up-regulated	1.88094e-78	Yes
L2/3	ENSG00000163485	134	ADORA1	0.234517	up-regulated	3.53448e-07	0.160197	up-regulated	1.44987e-07	No
L2/3	ENSG00000163520	2199	FBLN2	-0.263848	down-regulated	0.0155435	-0.163453	down-regulated	0.00159652	No
L2/3	ENSG00000163536	5274	SERPINI1	0.221063	up-regulated	2.18166e-06	0.324082	up-regulated	2.49676e-58	No
L2/3	ENSG00000164086	1849	DUSP7	0.173544	up-regulated	3.32016e-05	0.14655	up-regulated	2.99959e-11	No
L2/3	ENSG00000164100	9348	NDST3	-0.216541	down-regulated	1.99616e-07	0.216088	up-regulated	2.29983e-11	No
L2/3	ENSG00000164125	51313	GASK1B	0.242521	up-regulated	6.16988e-05	0.14536	up-regulated	0.00337929	No
L2/3	ENSG00000164199	84059	ADGRV1	-0.361428	down-regulated	1.13899e-11	-0.164174	down-regulated	2.07808e-10	No
L2/3	ENSG00000164300	256987	SERINC5	-0.19668	down-regulated	9.62462e-06	-0.19286	down-regulated	3.56522e-19	No
L2/3	ENSG00000164418	2898	GRIK2	0.35746	up-regulated	3.37671e-07	0.150511	up-regulated	3.26602e-11	Yes
L2/3	ENSG00000164543	9263	STK17A	-0.183214	down-regulated	0.00163629	-0.151639	down-regulated	9.97934e-08	No
L2/3	ENSG00000164733	1508	CTSB	0.162628	up-regulated	2.00494e-09	0.172608	up-regulated	7.7331e-12	No
L2/3	ENSG00000164796	114788	CSMD3	1.46136	up-regulated	2.22351e-08	0.469465	up-regulated	2.32087e-117	Yes
L2/3	ENSG00000165023	54769	DIRAS2	0.270408	up-regulated	1.03903e-10	0.213064	up-regulated	1.17772e-11	No
L2/3	ENSG00000165119	3190	HNRNPK	0.260695	up-regulated	5.65764e-21	0.225294	up-regulated	1.67853e-47	Yes
L2/3	ENSG00000165566	219287	AMER2	0.167703	up-regulated	3.51008e-06	0.203872	up-regulated	8.24217e-18	No
L2/3	ENSG00000165973	4745	NELL1	-0.596885	down-regulated	4.248e-24	-0.33599	down-regulated	3.23976e-17	No
L2/3	ENSG00000165995	783	CACNB2	-0.33518	down-regulated	2.81806e-12	-0.291899	down-regulated	2.40321e-41	Yes
L2/3	ENSG00000166592	6236	RRAD	-0.353808	down-regulated	4.68469e-05	-0.335955	down-regulated	9.26078e-15	No
L2/3	ENSG00000167971	57524	CASKIN1	0.233816	up-regulated	1.54538e-08	0.157397	up-regulated	2.81517e-11	No
L2/3	ENSG00000168092	5049	PAFAH1B2	0.181213	up-regulated	7.59513e-21	0.280597	up-regulated	1.85511e-60	Yes
L2/3	ENSG00000168264	359948	IRF2BP2	0.306153	up-regulated	5.03617e-09	0.161025	up-regulated	4.91358e-08	No
L2/3	ENSG00000168297	54899	PXK	-0.190789	down-regulated	0.00147462	-0.146841	down-regulated	2.32475e-07	No
L2/3	ENSG00000168481	203190	LGI3	0.162722	up-regulated	9.03286e-08	0.156847	up-regulated	3.23976e-17	No
L2/3	ENSG00000168490	9796	PHYHIP	0.817071	up-regulated	5.97218e-109	0.609906	up-regulated	6.40004e-220	No
L2/3	ENSG00000168843	56884	FSTL5	0.15075	up-regulated	0.00447238	0.222315	up-regulated	6.81631e-18	No
L2/3	ENSG00000168959	2915	GRM5	0.161143	up-regulated	0.000554818	0.186658	up-regulated	2.20476e-07	Yes
L2/3	ENSG00000169926	51621	KLF13	0.15482	up-regulated	8.27892e-05	0.143212	up-regulated	5.17382e-08	No
L2/3	ENSG00000170579	9229	DLGAP1	0.422185	up-regulated	4.62908e-25	-0.186166	down-regulated	1.33619e-27	Yes
L2/3	ENSG00000171368	11076	TPPP	0.625723	up-regulated	5.67354e-36	0.295775	up-regulated	3.60638e-77	No
L2/3	ENSG00000171408	27115	PDE7B	-0.263013	down-regulated	4.57889e-07	-0.275681	down-regulated	3.3072e-10	No
L2/3	ENSG00000171604	51523	CXXC5	0.221368	up-regulated	1.51933e-34	0.30221	up-regulated	6.17024e-138	No
L2/3	ENSG00000171617	8507	ENC1	1.06514	up-regulated	1.18254e-124	0.922749	up-regulated	8.72446e-265	No
L2/3	ENSG00000171681	55729	ATF7IP	0.154861	up-regulated	0.00013346	0.187164	up-regulated	9.90866e-16	No
L2/3	ENSG00000171877	84978	FRMD5	-0.154137	down-regulated	0.000248551	-0.185593	down-regulated	6.25581e-14	No
L2/3	ENSG00000172260	257194	NEGR1	0.196106	up-regulated	0.000314043	0.379504	up-regulated	1.63743e-57	Yes
L2/3	ENSG00000172270	682	BSG	0.327607	up-regulated	3.45852e-25	0.507369	up-regulated	1.11523e-75	No
L2/3	ENSG00000172361	220136	CFAP53	-0.196409	down-regulated	0.00910125	-0.18871	down-regulated	0.000318627	No
L2/3	ENSG00000172667	64393	ZMAT3	0.47764	up-regulated	3.99592e-28	0.244662	up-regulated	4.4606e-37	No
L2/3	ENSG00000175264	8534	CHST1	0.272427	up-regulated	1.96238e-12	0.270093	up-regulated	3.57383e-31	No
L2/3	ENSG00000175697	165829	GPR156	-0.181496	down-regulated	0.0190332	-0.22776	down-regulated	4.7889e-14	No
L2/3	ENSG00000176022	126792	B3GALT6	0.225716	up-regulated	2.70275e-07	0.148552	up-regulated	1.58654e-06	No
L2/3	ENSG00000176533	2788	GNG7	-0.395528	down-regulated	2.25509e-19	-0.340115	down-regulated	4.31845e-44	No
L2/3	ENSG00000178568	2066	ERBB4	-0.479674	down-regulated	5.86609e-19	-0.305927	down-regulated	9.36672e-30	No
L2/3	ENSG00000178719	2907	GRINA	0.316264	up-regulated	3.62285e-19	0.163989	up-regulated	9.87264e-15	No
L2/3	ENSG00000179292	256472	TMEM151A	0.316482	up-regulated	9.06757e-16	0.327182	up-regulated	1.29763e-38	No
L2/3	ENSG00000179456	10472	ZBTB18	0.734501	up-regulated	5.03118e-98	0.585513	up-regulated	1.2713e-156	No
L2/3	ENSG00000179915	9378	NRXN1	0.310812	up-regulated	1.03933e-21	0.371846	up-regulated	1.62681e-106	Yes
L2/3	ENSG00000182220	10159	ATP6AP2	0.221384	up-regulated	1.14696e-10	0.261033	up-regulated	1.46465e-13	No
L2/3	ENSG00000182348	219578	ZNF804B	-0.520591	down-regulated	2.60312e-15	-0.275897	down-regulated	1.42213e-19	No
L2/3	ENSG00000182463	128553	TSHZ2	0.539452	up-regulated	9.88677e-15	0.402388	up-regulated	9.64575e-20	No
L2/3	ENSG00000182732	9628	RGS6	-0.296171	down-regulated	2.37258e-10	-0.146791	down-regulated	4.08498e-10	No
L2/3	ENSG00000183117	64478	CSMD1	0.196277	up-regulated	5.31271e-10	0.413183	up-regulated	3.89162e-134	Yes
L2/3	ENSG00000183780	148641	SLC35F3	-0.381186	down-regulated	1.50322e-09	-0.173729	down-regulated	3.58159e-09	No
L2/3	ENSG00000184611	90134	KCNH7	0.495669	up-regulated	0.0234864	0.360237	up-regulated	8.47099e-37	No
L2/3	ENSG00000184672	138046	RALYL	1.52335	up-regulated	0.0100015	1.51772	up-regulated	6.54334e-45	No
L2/3	ENSG00000184838	51334	PRR16	0.597204	up-regulated	2.94999e-19	0.160807	up-regulated	9.85491e-22	No
L2/3	ENSG00000185236	9230	RAB11B	0.207462	up-regulated	3.76717e-10	0.196797	up-regulated	3.9935e-34	No
L2/3	ENSG00000185262	283991	UBALD2	0.142427	up-regulated	0.00142517	0.169231	up-regulated	6.42283e-08	No
L2/3	ENSG00000185274	64409	GALNT17	-0.352552	down-regulated	2.74642e-15	-0.192393	down-regulated	5.21617e-20	No
L2/3	ENSG00000185634	399694	SHC4	-0.15628	down-regulated	0.000163483	-0.320631	down-regulated	1.15966e-24	No
L2/3	ENSG00000185818	339983	NAT8L	0.575404	up-regulated	7.91185e-54	0.268071	up-regulated	8.05636e-37	No
L2/3	ENSG00000185896	3916	LAMP1	0.168618	up-regulated	7.9789e-05	0.143252	up-regulated	9.41361e-07	No
L2/3	ENSG00000186094	84871	AGBL4	0.241745	up-regulated	3.80845e-08	0.194903	up-regulated	3.80459e-20	Yes
L2/3	ENSG00000186480	3638	INSIG1	0.163351	up-regulated	1.41941e-09	0.186889	up-regulated	7.86447e-12	No
L2/3	ENSG00000187135	342865	VSTM2B	0.233115	up-regulated	2.47166e-13	0.278783	up-regulated	2.44103e-39	No
L2/3	ENSG00000187239	23048	FNBP1	-0.203772	down-regulated	9.83241e-08	-0.200589	down-regulated	4.50532e-20	No
L2/3	ENSG00000187323	1630	DCC	0.168361	up-regulated	0.00243991	-0.146089	down-regulated	0.00280433	Yes
L2/3	ENSG00000188021	29978	UBQLN2	0.275818	up-regulated	3.27954e-26	0.326885	up-regulated	7.01318e-47	No
L2/3	ENSG00000188042	10123	ARL4C	0.327078	up-regulated	7.74609e-11	0.162605	up-regulated	7.45387e-10	No
L2/3	ENSG00000188158	4810	NHS	-0.180384	down-regulated	0.0092066	-0.16562	down-regulated	1.03112e-13	No
L2/3	ENSG00000188641	1806	DPYD	0.34056	up-regulated	0.0417192	0.196916	up-regulated	1.40467e-14	Yes
L2/3	ENSG00000189241	7259	TSPYL1	0.836597	up-regulated	4.18667e-106	1.03389	up-regulated	3.27749e-210	No
L2/3	ENSG00000196277	2917	GRM7	0.263591	up-regulated	7.8947e-08	0.191404	up-regulated	1.8549e-15	Yes
L2/3	ENSG00000196376	222553	SLC35F1	-0.401723	down-regulated	7.83881e-09	-0.176404	down-regulated	1.01106e-11	No
L2/3	ENSG00000196950	57181	SLC39A10	0.387881	up-regulated	2.44231e-25	0.288367	up-regulated	1.01218e-40	No
L2/3	ENSG00000198053	140885	SIRPA	0.296917	up-regulated	3.92836e-11	0.269717	up-regulated	5.37493e-31	No
L2/3	ENSG00000198146	54989	ZNF770	0.245529	up-regulated	6.66409e-16	0.195998	up-regulated	6.48468e-42	No
L2/3	ENSG00000198626	6262	RYR2	0.344411	up-regulated	1.76958e-12	0.218762	up-regulated	7.56553e-20	No
L2/3	ENSG00000198642	55958	KLHL9	0.210893	up-regulated	6.04581e-06	0.259378	up-regulated	4.27117e-23	No
L2/3	ENSG00000198673	338811	TAFA2	0.32538	up-regulated	1.67692e-06	0.525109	up-regulated	9.10198e-39	No
L2/3	ENSG00000198843	51714	SELENOT	0.237852	up-regulated	7.2131e-08	0.239128	up-regulated	1.89077e-21	No
L2/3	ENSG00000198925	79065	ATG9A	0.238267	up-regulated	6.02931e-09	0.193123	up-regulated	3.18352e-14	No
L2/3	ENSG00000198944	134548	SOWAHA	0.293512	up-regulated	1.8724e-16	0.172002	up-regulated	2.68972e-33	No
L2/3	ENSG00000198963	6096	RORB	0.241112	up-regulated	0.00387221	0.155703	up-regulated	0.0024082	Yes
L2/3	ENSG00000204388	3304	HSPA1B	0.27512	up-regulated	9.31614e-06	-0.261631	down-regulated	6.16708e-19	No
L2/3	ENSG00000204389	3303	HSPA1A	0.506232	up-regulated	1.13226e-15	-0.414633	down-regulated	1.40973e-49	No
L2/3	ENSG00000204624	57540	DISP3	0.194094	up-regulated	3.96929e-05	0.189596	up-regulated	7.19254e-13	No
L2/3	ENSG00000204681	2550	GABBR1	0.317094	up-regulated	7.83484e-15	0.225853	up-regulated	2.84077e-18	No
L2/3	ENSG00000205336	9289	ADGRG1	0.20166	up-regulated	3.55141e-17	0.311695	up-regulated	1.53025e-27	No
L2/3	ENSG00000213281	4893	NRAS	0.169895	up-regulated	0.000125687	0.155796	up-regulated	6.72113e-14	No
L2/3	ENSG00000214548	55384	MEG3	0.202495	up-regulated	2.25156e-06	-0.305224	down-regulated	4.75975e-58	No
L2/3	ENSG00000216863	285780	LY86-AS1	0.424742	up-regulated	8.26498e-07	0.250667	up-regulated	5.32834e-24	No
L2/3	ENSG00000221866	91584	PLXNA4	-0.30123	down-regulated	2.82506e-10	-0.196524	down-regulated	5.91356e-14	Yes
L2/3	ENSG00000221890	23467	NPTXR	0.59118	up-regulated	1.58955e-44	0.731951	up-regulated	6.89054e-137	No
L2/3	ENSG00000224271	284930	LOC284930	-0.264338	down-regulated	1.94423e-05	-0.227801	down-regulated	5.21937e-05	No
L2/3	ENSG00000225206	400765	MIR137HG	0.361927	up-regulated	1.37484e-12	0.442728	up-regulated	1.42696e-85	No
L2/3	ENSG00000225733	100505641	FGD5-AS1	0.204536	up-regulated	6.0605e-05	0.19376	up-regulated	7.65207e-17	No
L2/3	ENSG00000226243	NA	NA	0.152269	up-regulated	0.00015114	0.218563	up-regulated	4.49528e-07	No
L2/3	ENSG00000227036	400619	LINC00511	-0.202057	down-regulated	1.76156e-06	-0.177962	down-regulated	2.26964e-13	No
L2/3	ENSG00000229618	NA	NA	0.821626	up-regulated	6.60912e-47	0.92023	up-regulated	6.22704e-220	No
L2/3	ENSG00000232442	100505771	MHENCR	0.304197	up-regulated	1.91973e-09	0.339703	up-regulated	7.80083e-32	No
L2/3	ENSG00000233452	729178	STXBP5-AS1	-0.377388	down-regulated	1.91868e-10	-0.24099	down-regulated	1.28423e-37	No
L2/3	ENSG00000236824	618	BCYRN1	1.72344	up-regulated	1.00773e-10	1.11339	up-regulated	1.47881e-259	No
L2/3	ENSG00000236922	NA	NA	0.545069	up-regulated	3.37357e-10	0.313178	up-regulated	4.78096e-91	No
L2/3	ENSG00000237515	729993	SHISA9	-0.291329	down-regulated	4.5486e-09	-0.191562	down-regulated	8.23721e-17	No
L2/3	ENSG00000245293	101929595	LOC101929595	0.141228	up-regulated	0.00814831	0.257223	up-regulated	6.40018e-17	No
L2/3	ENSG00000245532	283131	NEAT1	-0.153831	down-regulated	0.000549724	-0.225513	down-regulated	4.77017e-15	No
L2/3	ENSG00000245832	101928989	MIR4300HG	-0.239748	down-regulated	0.000394167	-0.177151	down-regulated	1.20866e-07	No
L2/3	ENSG00000247315	85364	ZCCHC3	0.183005	up-regulated	0.000352449	0.222967	up-regulated	5.74341e-12	No
L2/3	ENSG00000248527	NA	NA	0.564327	up-regulated	3.90819e-49	0.654383	up-regulated	2.36514e-200	No
L2/3	ENSG00000251562	378938	MALAT1	-1.21062	down-regulated	8.32056e-262	-1.14664	down-regulated	0	No
L2/3	ENSG00000253693	NA	NA	-0.240578	down-regulated	0.0202055	-0.204858	down-regulated	0.000110848	No
L2/3	ENSG00000254349	441355	MIR2052HG	-0.301422	down-regulated	1.11326e-17	-0.224653	down-regulated	1.11303e-14	No
L2/3	ENSG00000256248	NA	NA	-0.283875	down-regulated	3.83913e-09	-0.143511	down-regulated	4.68525e-23	No
L2/3	ENSG00000258199	NA	NA	0.257364	up-regulated	1.71619e-26	0.142582	up-regulated	3.07368e-74	No
L2/3	ENSG00000258859	NA	NA	0.145263	up-regulated	3.42327e-11	0.16025	up-regulated	2.2569e-09	No
L2/3	ENSG00000259972	NA	NA	-0.324832	down-regulated	1.71792e-12	-0.210053	down-regulated	9.51621e-16	No
L2/3	ENSG00000260878	NA	NA	0.148237	up-regulated	1.00448e-06	0.153591	up-regulated	1.62524e-22	No
L2/3	ENSG00000264515	284395	LOC284395	0.16486	up-regulated	0.0015256	0.140785	up-regulated	9.08485e-09	No
L2/3	ENSG00000274422	NA	NA	0.409008	up-regulated	1.30149e-29	0.198338	up-regulated	9.98693e-54	No
L2/3	ENSG00000277443	4082	MARCKS	0.269573	up-regulated	5.47792e-27	0.269173	up-regulated	6.22575e-26	No
L2/3	ENSG00000277586	4747	NEFL	0.206885	up-regulated	1.37164e-05	0.219003	up-regulated	5.10072e-19	No
L4	ENSG00000002746	23072	HECW1	-0.459383	down-regulated	4.2462e-08	-0.251297	down-regulated	2.84391e-08	No
L4	ENSG00000008441	4784	NFIX	0.255405	up-regulated	0.00322607	0.163896	up-regulated	0.0021406	Yes
L4	ENSG00000026652	56895	AGPAT4	-0.320841	down-regulated	0.000171993	-0.160678	down-regulated	0.00107545	No
L4	ENSG00000033867	9497	SLC4A7	0.219447	up-regulated	0.0472288	0.178058	up-regulated	0.0120109	No
L4	ENSG00000044115	1495	CTNNA1	-0.323601	down-regulated	0.00116716	-0.218666	down-regulated	2.9275e-08	No
L4	ENSG00000052126	54477	PLEKHA5	-0.283402	down-regulated	0.00286154	-0.208328	down-regulated	2.72963e-07	No
L4	ENSG00000052802	6307	MSMO1	0.246223	up-regulated	0.0155232	0.15766	up-regulated	0.00565163	No
L4	ENSG00000053108	23105	FSTL4	-0.513165	down-regulated	1.02672e-06	-0.14882	down-regulated	0.00898882	No
L4	ENSG00000060339	55749	CCAR1	-0.276784	down-regulated	0.00992485	-0.148567	down-regulated	0.00525671	No
L4	ENSG00000067715	6857	SYT1	0.303444	up-regulated	1.04973e-05	0.549003	up-regulated	1.82294e-73	Yes
L4	ENSG00000070413	9993	DGCR2	0.289603	up-regulated	0.00244561	0.142399	up-regulated	7.66483e-06	No
L4	ENSG00000070808	815	CAMK2A	0.669109	up-regulated	1.22443e-09	0.23207	up-regulated	1.62516e-09	Yes
L4	ENSG00000070961	490	ATP2B1	0.302672	up-regulated	0.000408324	0.359283	up-regulated	2.23522e-27	Yes
L4	ENSG00000071205	79658	ARHGAP10	-0.521231	down-regulated	6.59812e-05	-0.187714	down-regulated	0.00088652	No
L4	ENSG00000071553	537	ATP6AP1	0.285744	up-regulated	5.85981e-13	0.22794	up-regulated	2.52504e-12	No
L4	ENSG00000071655	53615	MBD3	0.223139	up-regulated	0.00143475	0.156794	up-regulated	0.000111085	Yes
L4	ENSG00000073711	5523	PPP2R3A	-0.289527	down-regulated	0.00190136	-0.158037	down-regulated	0.000311848	No
L4	ENSG00000074706	26034	IPCEF1	1.06254	up-regulated	1.57033e-29	0.770016	up-regulated	6.61922e-32	No
L4	ENSG00000075618	6624	FSCN1	0.251757	up-regulated	1.75148e-05	0.150109	up-regulated	0.00103931	No
L4	ENSG00000078328	54715	RBFOX1	-0.342189	down-regulated	4.04252e-05	-0.249945	down-regulated	4.76467e-11	Yes
L4	ENSG00000081026	260425	MAGI3	-0.371135	down-regulated	5.54793e-05	-0.243526	down-regulated	1.07503e-09	No
L4	ENSG00000081138	1005	CDH7	0.263108	up-regulated	0.0423338	0.161751	up-regulated	3.07769e-05	No
L4	ENSG00000081803	93664	CADPS2	-0.307535	down-regulated	0.000774801	-0.225415	down-regulated	0.000628595	Yes
L4	ENSG00000086589	55696	RBM22	0.167586	up-regulated	1.02672e-06	0.257851	up-regulated	4.78918e-08	No
L4	ENSG00000100697	23405	DICER1	0.188148	up-regulated	0.00180638	0.143395	up-regulated	0.000494712	No
L4	ENSG00000101199	55738	ARFGAP1	0.303038	up-regulated	0.000116228	0.146437	up-regulated	5.1486e-08	No
L4	ENSG00000101204	1137	CHRNA4	0.250161	up-regulated	1.42105e-05	0.260389	up-regulated	2.59159e-09	No
L4	ENSG00000101463	79953	SYNDIG1	-0.39004	down-regulated	0.00141156	-0.225347	down-regulated	1.16103e-05	No
L4	ENSG00000101474	57136	APMAP	0.285431	up-regulated	0.000428008	0.207182	up-regulated	0.000705708	No
L4	ENSG00000102935	23090	ZNF423	-0.589592	down-regulated	1.57614e-05	-0.208553	down-regulated	0.00349406	No
L4	ENSG00000103489	64131	XYLT1	-0.40023	down-regulated	2.05809e-06	-0.200493	down-regulated	4.45325e-05	No
L4	ENSG00000104331	54928	IMPAD1	0.292223	up-regulated	4.79428e-05	0.170114	up-regulated	2.07321e-06	No
L4	ENSG00000104833	10382	TUBB4A	0.448575	up-regulated	1.86397e-13	0.633869	up-regulated	1.48516e-46	No
L4	ENSG00000104888	57030	SLC17A7	1.07801	up-regulated	8.10046e-55	0.778228	up-regulated	4.78831e-122	No
L4	ENSG00000104969	6449	SGTA	0.332645	up-regulated	0.000380691	0.178727	up-regulated	0.000259214	No
L4	ENSG00000105254	1155	TBCB	0.197235	up-regulated	0.0190286	0.192438	up-regulated	0.000138729	No
L4	ENSG00000105290	333	APLP1	0.350642	up-regulated	9.96132e-09	0.335023	up-regulated	1.20916e-10	No
L4	ENSG00000105325	51343	FZR1	0.207764	up-regulated	0.000992453	0.143061	up-regulated	0.00662326	No
L4	ENSG00000105963	11033	ADAP1	0.477726	up-regulated	9.0103e-08	0.339209	up-regulated	2.03531e-11	No
L4	ENSG00000105968	94239	H2AZ2	0.372421	up-regulated	3.95017e-06	0.263903	up-regulated	6.92607e-15	No
L4	ENSG00000107077	23081	KDM4C	0.147145	up-regulated	0.038987	0.206672	up-regulated	0.00326701	Yes
L4	ENSG00000107105	1993	ELAVL2	0.427023	up-regulated	5.56646e-05	0.315961	up-regulated	4.23919e-10	Yes
L4	ENSG00000107372	7763	ZFAND5	0.593506	up-regulated	1.04314e-16	0.466856	up-regulated	3.99827e-23	No
L4	ENSG00000108018	114815	SORCS1	-0.468601	down-regulated	1.54734e-05	-0.151711	down-regulated	0.0344347	No
L4	ENSG00000108256	57532	NUFIP2	0.219344	up-regulated	3.16742e-07	0.190313	up-regulated	1.17626e-05	No
L4	ENSG00000108262	28964	GIT1	0.294794	up-regulated	0.000318609	0.186925	up-regulated	5.90515e-06	No
L4	ENSG00000108684	40	ASIC2	-0.575838	down-regulated	3.78054e-08	-0.349255	down-regulated	1.6641e-12	No
L4	ENSG00000109906	7704	ZBTB16	-0.353826	down-regulated	1.88249e-06	-0.279073	down-regulated	6.81359e-11	Yes
L4	ENSG00000111540	5869	RAB5B	0.38675	up-regulated	5.06836e-10	0.279835	up-regulated	2.75967e-11	No
L4	ENSG00000111676	1822	ATN1	0.192354	up-regulated	0.029497	0.22454	up-regulated	1.00705e-05	No
L4	ENSG00000111962	10090	UST	-0.389228	down-regulated	2.60652e-10	-0.194177	down-regulated	2.00921e-05	No
L4	ENSG00000112245	7803	PTP4A1	0.462947	up-regulated	6.28486e-07	0.168038	up-regulated	3.2426e-05	No
L4	ENSG00000112308	81688	C6orf62	0.302438	up-regulated	0.000827166	0.218904	up-regulated	6.35355e-14	No
L4	ENSG00000112541	10846	PDE10A	-0.422854	down-regulated	1.92757e-05	-0.189954	down-regulated	6.57734e-05	No
L4	ENSG00000112851	55914	ERBIN	-0.299487	down-regulated	0.035521	-0.159759	down-regulated	0.0130572	Yes
L4	ENSG00000114541	23150	FRMD4B	-0.436713	down-regulated	0.0175658	-0.33186	down-regulated	0.000211675	No
L4	ENSG00000114646	10675	CSPG5	0.27894	up-regulated	0.00122761	0.189225	up-regulated	1.84103e-06	No
L4	ENSG00000115053	4691	NCL	0.488334	up-regulated	2.59996e-05	0.143865	up-regulated	0.00310451	No
L4	ENSG00000116147	7143	TNR	-0.342268	down-regulated	0.00170616	-0.194744	down-regulated	0.00755499	No
L4	ENSG00000117069	81849	ST6GALNAC5	-0.231212	down-regulated	0.0272169	-0.219438	down-regulated	3.627e-06	No
L4	ENSG00000118432	1268	CNR1	0.15864	up-regulated	1.91508e-08	0.337455	up-regulated	8.647e-13	Yes
L4	ENSG00000119138	687	KLF9	0.390726	up-regulated	0.000321086	0.331965	up-regulated	8.92993e-08	No
L4	ENSG00000119900	79627	OGFRL1	0.347409	up-regulated	0.000279228	0.173669	up-regulated	0.00148936	No
L4	ENSG00000121653	9479	MAPK8IP1	0.155811	up-regulated	0.000877161	0.205672	up-regulated	6.12961e-07	Yes
L4	ENSG00000122042	5412	UBL3	0.288493	up-regulated	0.00150442	0.256527	up-regulated	7.41468e-11	No
L4	ENSG00000122515	83637	ZMIZ2	0.160875	up-regulated	0.00370197	0.153102	up-regulated	0.00523762	No
L4	ENSG00000123119	64168	NECAB1	0.268008	up-regulated	0.000460345	0.218573	up-regulated	0.000155054	No
L4	ENSG00000124535	56897	WRNIP1	0.248152	up-regulated	0.00223698	0.162706	up-regulated	4.14463e-08	No
L4	ENSG00000127955	2770	GNAI1	0.283046	up-regulated	0.00447151	0.172085	up-regulated	0.000137281	Yes
L4	ENSG00000128564	7425	VGF	0.330913	up-regulated	0.000386399	0.215631	up-regulated	8.92993e-08	No
L4	ENSG00000128656	1123	CHN1	1.10488	up-regulated	1.29624e-54	0.376745	up-regulated	4.33514e-27	No
L4	ENSG00000128989	10776	ARPP19	0.445857	up-regulated	4.1573e-09	0.486907	up-regulated	4.57579e-38	No
L4	ENSG00000130396	4301	AFDN	0.14325	up-regulated	0.00268224	0.173743	up-regulated	0.00881796	No
L4	ENSG00000130522	3727	JUND	0.33933	up-regulated	9.39187e-19	0.405284	up-regulated	1.33473e-43	No
L4	ENSG00000130558	10439	OLFM1	0.391053	up-regulated	2.37594e-05	0.32153	up-regulated	1.12947e-19	No
L4	ENSG00000130985	7317	UBA1	0.293131	up-regulated	0.000836789	0.184321	up-regulated	8.3443e-06	No
L4	ENSG00000132938	23281	MTUS2	-0.485069	down-regulated	9.20654e-10	-0.247061	down-regulated	1.67161e-10	No
L4	ENSG00000133195	201266	SLC39A11	-0.56566	down-regulated	3.85892e-05	-0.228196	down-regulated	0.00819517	No
L4	ENSG00000133687	83857	TMTC1	0.225639	up-regulated	0.0130559	0.260947	up-regulated	2.08354e-08	No
L4	ENSG00000134308	10971	YWHAQ	0.306338	up-regulated	0.000284373	0.172294	up-regulated	0.00021603	No
L4	ENSG00000135048	23670	CEMIP2	-0.443497	down-regulated	0.000414902	-0.297508	down-regulated	4.14463e-08	No
L4	ENSG00000135643	27345	KCNMB4	0.359081	up-regulated	0.00626652	0.244354	up-regulated	0.0014917	No
L4	ENSG00000135829	1660	DHX9	0.235256	up-regulated	0.00617627	0.162457	up-regulated	0.000120571	No
L4	ENSG00000135905	55619	DOCK10	-0.336345	down-regulated	0.0114867	-0.248135	down-regulated	0.000392941	No
L4	ENSG00000135924	3300	DNAJB2	0.266683	up-regulated	1.2351e-07	0.206296	up-regulated	5.37573e-07	No
L4	ENSG00000137449	132864	CPEB2	0.228673	up-regulated	0.0448344	0.247536	up-regulated	1.01895e-05	No
L4	ENSG00000138650	57575	PCDH10	0.30873	up-regulated	0.0191621	0.289909	up-regulated	9.83994e-12	Yes
L4	ENSG00000139644	7009	TMBIM6	0.221165	up-regulated	0.00250848	0.28586	up-regulated	4.58878e-08	No
L4	ENSG00000140350	8125	ANP32A	0.295003	up-regulated	0.00962315	0.291171	up-regulated	1.24421e-07	No
L4	ENSG00000140391	10099	TSPAN3	0.15112	up-regulated	0.00267416	0.172517	up-regulated	0.000116876	No
L4	ENSG00000141068	8844	KSR1	-0.274835	down-regulated	0.00901547	-0.157677	down-regulated	0.00298488	No
L4	ENSG00000141639	5596	MAPK4	-0.412218	down-regulated	0.000182154	-0.149549	down-regulated	0.0267161	No
L4	ENSG00000142634	79180	EFHD2	0.528348	up-regulated	1.49213e-09	0.401491	up-regulated	1.34794e-18	No
L4	ENSG00000143013	8543	LMO4	0.340821	up-regulated	1.19781e-07	0.400692	up-regulated	3.85379e-31	No
L4	ENSG00000143153	481	ATP1B1	0.382305	up-regulated	6.48901e-05	0.177234	up-regulated	4.12347e-16	No
L4	ENSG00000143862	127829	ARL8A	0.459985	up-regulated	1.55995e-07	0.296715	up-regulated	5.64575e-10	No
L4	ENSG00000145087	9515	STXBP5L	-0.409182	down-regulated	1.11731e-06	-0.356531	down-regulated	7.28348e-23	No
L4	ENSG00000145335	6622	SNCA	0.71201	up-regulated	1.65916e-07	0.397319	up-regulated	2.97614e-12	No
L4	ENSG00000145592	6167	RPL37	0.466221	up-regulated	0.000950108	0.285703	up-regulated	5.17371e-09	No
L4	ENSG00000145808	171019	ADAMTS19	0.226505	up-regulated	1.15852e-09	0.23224	up-regulated	2.60989e-08	No
L4	ENSG00000146083	22838	RNF44	0.149321	up-regulated	0.0304004	0.162109	up-regulated	0.000285439	No
L4	ENSG00000147140	4841	NONO	0.200755	up-regulated	0.00161506	0.216567	up-regulated	7.31032e-05	No
L4	ENSG00000148200	2649	NR6A1	-0.286807	down-regulated	0.0339822	-0.241851	down-regulated	3.57074e-07	No
L4	ENSG00000148219	23245	ASTN2	-0.628939	down-regulated	6.7271e-17	-0.243911	down-regulated	2.77752e-09	Yes
L4	ENSG00000148341	56904	SH3GLB2	0.272635	up-regulated	0.0116226	0.179592	up-regulated	0.000106183	No
L4	ENSG00000148408	774	CACNA1B	-0.318176	down-regulated	0.000594535	-0.270582	down-regulated	1.21681e-14	Yes
L4	ENSG00000149084	51144	HSD17B12	0.193257	up-regulated	1.20359e-13	0.184806	up-regulated	2.90733e-05	No
L4	ENSG00000149177	5795	PTPRJ	-0.417967	down-regulated	8.44694e-07	-0.140975	down-regulated	0.0009975	No
L4	ENSG00000149403	2900	GRIK4	-0.22058	down-regulated	0.035521	-0.215236	down-regulated	8.4887e-05	Yes
L4	ENSG00000149571	84623	KIRREL3	-0.245805	down-regulated	0.00622231	-0.30243	down-regulated	2.36013e-09	Yes
L4	ENSG00000149970	22866	CNKSR2	0.642286	up-regulated	2.23839e-08	0.25063	up-regulated	1.40439e-10	Yes
L4	ENSG00000150938	51232	CRIM1	0.300604	up-regulated	7.5837e-05	0.190383	up-regulated	5.90515e-06	No
L4	ENSG00000151474	55691	FRMD4A	-0.449273	down-regulated	5.22918e-08	-0.378147	down-regulated	4.88555e-28	No
L4	ENSG00000151834	2555	GABRA2	0.241801	up-regulated	0.0444338	0.149086	up-regulated	0.00626394	No
L4	ENSG00000151892	2674	GFRA1	-0.20861	down-regulated	0.0402683	-0.276136	down-regulated	2.90261e-05	No
L4	ENSG00000152208	2895	GRID2	0.251089	up-regulated	0.0402683	0.160067	up-regulated	0.00134042	Yes
L4	ENSG00000152413	9456	HOMER1	-0.435958	down-regulated	1.04104e-06	-0.142784	down-regulated	0.0132712	Yes
L4	ENSG00000152932	115827	RAB3C	0.393082	up-regulated	1.60699e-06	0.227039	up-regulated	6.05313e-12	No
L4	ENSG00000154146	4900	NRGN	1.5799	up-regulated	5.94319e-44	1.44202	up-regulated	2.36594e-145	No
L4	ENSG00000155849	9844	ELMO1	0.387528	up-regulated	0.000777285	0.328727	up-regulated	6.98803e-09	No
L4	ENSG00000156298	7102	TSPAN7	0.633986	up-regulated	1.36469e-14	0.337242	up-regulated	1.3861e-21	Yes
L4	ENSG00000157152	6854	SYN2	0.530463	up-regulated	7.37527e-08	0.277249	up-regulated	4.83852e-08	Yes
L4	ENSG00000157168	3084	NRG1	-0.40912	down-regulated	0.0271566	-0.246034	down-regulated	1.76041e-05	No
L4	ENSG00000157445	55799	CACNA2D3	-0.358549	down-regulated	0.000116228	-0.290068	down-regulated	3.09352e-10	Yes
L4	ENSG00000157985	116987	AGAP1	-0.379038	down-regulated	1.50384e-05	-0.191533	down-regulated	3.12234e-05	Yes
L4	ENSG00000159692	1487	CTBP1	0.257246	up-regulated	2.42562e-08	0.274178	up-regulated	3.69509e-11	No
L4	ENSG00000160145	8997	KALRN	-0.405207	down-regulated	4.62783e-10	-0.228819	down-regulated	4.39327e-15	No
L4	ENSG00000161091	126321	MFSD12	0.172357	up-regulated	0.0278132	0.176197	up-regulated	0.000115676	No
L4	ENSG00000161682	284069	FAM171A2	0.304422	up-regulated	5.64754e-05	0.146018	up-regulated	1.05239e-06	No
L4	ENSG00000162512	9672	SDC3	0.167506	up-regulated	0.028281	0.178557	up-regulated	0.00514797	No
L4	ENSG00000162545	55450	CAMK2N1	0.759508	up-regulated	3.63044e-27	0.779493	up-regulated	2.64115e-71	No
L4	ENSG00000163536	5274	SERPINI1	0.279641	up-regulated	0.000595388	0.477998	up-regulated	2.90776e-35	No
L4	ENSG00000163602	23429	RYBP	0.168785	up-regulated	0.0249043	0.144459	up-regulated	0.000205255	No
L4	ENSG00000164796	114788	CSMD3	0.343893	up-regulated	0.000114321	0.315136	up-regulated	8.98183e-18	Yes
L4	ENSG00000165023	54769	DIRAS2	0.561534	up-regulated	0.000268762	0.25231	up-regulated	0.000157023	No
L4	ENSG00000165119	3190	HNRNPK	0.279158	up-regulated	8.50497e-07	0.271075	up-regulated	2.54331e-15	Yes
L4	ENSG00000165566	219287	AMER2	0.361701	up-regulated	1.45086e-05	0.153432	up-regulated	0.00308837	No
L4	ENSG00000165995	783	CACNB2	-0.417909	down-regulated	0.000894833	-0.212245	down-regulated	1.25837e-16	Yes
L4	ENSG00000165997	221079	ARL5B	0.165726	up-regulated	0.00373597	0.242882	up-regulated	5.03182e-05	No
L4	ENSG00000166006	3747	KCNC2	0.258327	up-regulated	0.0050195	0.207779	up-regulated	0.00705307	Yes
L4	ENSG00000166598	7184	HSP90B1	0.305703	up-regulated	0.00244561	0.23856	up-regulated	5.79489e-05	No
L4	ENSG00000167658	1938	EEF2	0.357301	up-regulated	0.000285893	0.1518	up-regulated	0.0209447	No
L4	ENSG00000168092	5049	PAFAH1B2	0.383758	up-regulated	4.89369e-10	0.272193	up-regulated	3.34151e-23	Yes
L4	ENSG00000168490	9796	PHYHIP	0.722752	up-regulated	2.36064e-40	0.485756	up-regulated	9.89873e-63	No
L4	ENSG00000168772	80319	CXXC4	0.35258	up-regulated	1.61259e-06	0.30815	up-regulated	2.20356e-10	No
L4	ENSG00000168843	56884	FSTL5	0.26706	up-regulated	0.0176518	0.359795	up-regulated	1.06865e-17	No
L4	ENSG00000170144	220988	HNRNPA3	0.48834	up-regulated	1.7624e-07	0.284524	up-regulated	3.84309e-09	No
L4	ENSG00000170579	9229	DLGAP1	-0.461486	down-regulated	6.50373e-11	-0.239323	down-regulated	8.61139e-13	Yes
L4	ENSG00000170832	84669	USP32	-0.306627	down-regulated	0.0155539	-0.140016	down-regulated	0.00169378	No
L4	ENSG00000171368	11076	TPPP	0.630381	up-regulated	4.28401e-16	0.160502	up-regulated	2.08235e-23	No
L4	ENSG00000171604	51523	CXXC5	0.203175	up-regulated	1.01929e-13	0.32077	up-regulated	1.95067e-34	No
L4	ENSG00000171617	8507	ENC1	1.05834	up-regulated	3.91908e-19	0.563245	up-regulated	8.1298e-26	No
L4	ENSG00000172260	257194	NEGR1	0.363042	up-regulated	4.11081e-05	0.372743	up-regulated	5.41145e-26	Yes
L4	ENSG00000172270	682	BSG	0.263339	up-regulated	2.95899e-05	0.39376	up-regulated	8.68297e-18	No
L4	ENSG00000172667	64393	ZMAT3	0.39334	up-regulated	1.02718e-11	0.286759	up-regulated	5.0186e-12	No
L4	ENSG00000172809	6169	RPL38	0.337009	up-regulated	0.00157576	0.396969	up-regulated	1.95587e-19	No
L4	ENSG00000172995	10777	ARPP21	-0.212474	down-regulated	0.019582	0.148811	up-regulated	0.000365475	No
L4	ENSG00000176022	126792	B3GALT6	0.177294	up-regulated	0.048103	0.18128	up-regulated	0.0148052	No
L4	ENSG00000177103	57453	DSCAML1	-0.225278	down-regulated	0.0471903	-0.232847	down-regulated	2.41658e-07	No
L4	ENSG00000178567	9852	EPM2AIP1	0.230397	up-regulated	0.00132916	0.164989	up-regulated	2.86261e-08	No
L4	ENSG00000178568	2066	ERBB4	-0.597571	down-regulated	1.61259e-06	-0.303272	down-regulated	4.24844e-11	No
L4	ENSG00000179292	256472	TMEM151A	0.208524	up-regulated	0.00368337	0.224026	up-regulated	1.59055e-08	No
L4	ENSG00000179456	10472	ZBTB18	0.462212	up-regulated	1.11895e-15	0.363218	up-regulated	7.52311e-27	No
L4	ENSG00000179915	9378	NRXN1	0.487395	up-regulated	1.74526e-12	0.14488	up-regulated	3.99827e-23	Yes
L4	ENSG00000180628	84333	PCGF5	0.184054	up-regulated	0.0173982	0.143526	up-regulated	0.00646857	No
L4	ENSG00000181090	79813	EHMT1	-0.268013	down-regulated	0.00140406	-0.140351	down-regulated	0.0110977	Yes
L4	ENSG00000182050	25834	MGAT4C	0.169147	up-regulated	0.0160413	0.255086	up-regulated	1.26497e-05	No
L4	ENSG00000182240	25825	BACE2	-0.411077	down-regulated	0.0113069	-0.240956	down-regulated	4.164e-08	No
L4	ENSG00000182601	9951	HS3ST4	-0.503853	down-regulated	2.02409e-05	-0.262443	down-regulated	1.53858e-07	No
L4	ENSG00000182901	6000	RGS7	-0.38511	down-regulated	2.59996e-05	-0.251049	down-regulated	1.50024e-10	Yes
L4	ENSG00000183117	64478	CSMD1	0.452662	up-regulated	1.21636e-10	0.27227	up-regulated	8.39755e-16	Yes
L4	ENSG00000183454	2903	GRIN2A	-0.378614	down-regulated	5.56646e-05	-0.204047	down-regulated	3.61919e-06	Yes
L4	ENSG00000184156	3786	KCNQ3	-0.264501	down-regulated	0.00242038	-0.159318	down-regulated	7.19133e-06	Yes
L4	ENSG00000184672	138046	RALYL	0.266238	up-regulated	0.00548091	0.202975	up-regulated	6.16248e-08	No
L4	ENSG00000184897	8971	H1-10	0.287188	up-regulated	0.00149138	0.167561	up-regulated	3.99889e-07	No
L4	ENSG00000184999	387775	SLC22A10	-0.32334	down-regulated	0.0103837	-0.529779	down-regulated	7.73116e-20	No
L4	ENSG00000185236	9230	RAB11B	0.188902	up-regulated	1.11568e-05	0.234527	up-regulated	1.75079e-10	No
L4	ENSG00000185818	339983	NAT8L	0.360735	up-regulated	1.52749e-06	0.257267	up-regulated	4.98114e-07	No
L4	ENSG00000186001	84859	LRCH3	-0.237468	down-regulated	0.0370181	-0.169879	down-regulated	0.0117174	No
L4	ENSG00000186472	27445	PCLO	0.342104	up-regulated	2.38859e-05	0.144902	up-regulated	0.000500925	No
L4	ENSG00000187147	55182	RNF220	0.212438	up-regulated	0.0191182	0.146937	up-regulated	4.55305e-08	No
L4	ENSG00000187239	23048	FNBP1	-0.209062	down-regulated	0.00824133	-0.216778	down-regulated	1.06881e-07	No
L4	ENSG00000187672	26059	ERC2	-0.454261	down-regulated	5.55563e-08	-0.168784	down-regulated	0.000106183	No
L4	ENSG00000188021	29978	UBQLN2	0.711977	up-regulated	4.63311e-22	0.320203	up-regulated	1.81119e-15	No
L4	ENSG00000188042	10123	ARL4C	0.456657	up-regulated	0.000298607	0.17453	up-regulated	0.000133778	No
L4	ENSG00000189108	26280	IL1RAPL2	-0.320492	down-regulated	2.43899e-07	-0.190937	down-regulated	6.84273e-07	Yes
L4	ENSG00000189241	7259	TSPYL1	1.28511	up-regulated	1.91204e-48	0.896161	up-regulated	3.66181e-64	No
L4	ENSG00000189337	23254	KAZN	-0.587922	down-regulated	3.4844e-12	-0.365545	down-regulated	7.21416e-20	No
L4	ENSG00000196277	2917	GRM7	0.318205	up-regulated	0.00773435	0.170619	up-regulated	0.000762282	Yes
L4	ENSG00000196323	29068	ZBTB44	0.430313	up-regulated	2.55504e-08	0.217684	up-regulated	8.97207e-07	No
L4	ENSG00000196950	57181	SLC39A10	0.430369	up-regulated	1.11731e-06	0.183756	up-regulated	5.88058e-08	No
L4	ENSG00000197111	5094	PCBP2	0.292153	up-regulated	0.00215928	0.22172	up-regulated	2.98287e-09	No
L4	ENSG00000198053	140885	SIRPA	0.344597	up-regulated	0.00244561	0.281204	up-regulated	3.14468e-07	No
L4	ENSG00000198146	54989	ZNF770	0.275603	up-regulated	1.08489e-10	0.202415	up-regulated	2.58102e-11	No
L4	ENSG00000198642	55958	KLHL9	0.263284	up-regulated	1.52496e-05	0.223945	up-regulated	1.76182e-11	No
L4	ENSG00000198785	116443	GRIN3A	0.310069	up-regulated	0.038987	0.395009	up-regulated	6.14622e-05	No
L4	ENSG00000198843	51714	SELENOT	0.207589	up-regulated	0.000641319	0.204259	up-regulated	2.02992e-05	No
L4	ENSG00000204740	340895	MALRD1	-0.300243	down-regulated	0.024655	-0.160397	down-regulated	0.0223089	No
L4	ENSG00000213281	4893	NRAS	0.288399	up-regulated	0.00192144	0.224955	up-regulated	2.21722e-06	No
L4	ENSG00000213598	NA	NA	0.728634	up-regulated	0.000203407	0.534126	up-regulated	5.08713e-20	No
L4	ENSG00000221866	91584	PLXNA4	-0.623628	down-regulated	2.96803e-10	-0.342624	down-regulated	4.48447e-09	Yes
L4	ENSG00000221890	23467	NPTXR	0.506987	up-regulated	1.33881e-10	0.94665	up-regulated	3.36317e-45	No
L4	ENSG00000224271	284930	LOC284930	-0.463756	down-regulated	0.0101991	-0.181262	down-regulated	0.0321101	No
L4	ENSG00000224550	NA	NA	-0.160632	down-regulated	0.00942917	-0.199511	down-regulated	2.62455e-51	No
L4	ENSG00000225206	400765	MIR137HG	0.279676	up-regulated	0.00510871	0.354411	up-regulated	3.70962e-27	No
L4	ENSG00000226179	NA	NA	-0.258986	down-regulated	0.00637809	-0.405695	down-regulated	7.81462e-15	No
L4	ENSG00000233452	729178	STXBP5-AS1	-0.344752	down-regulated	0.00272608	-0.197807	down-regulated	3.54091e-05	No
L4	ENSG00000236824	618	BCYRN1	2.38578	up-regulated	1.99982e-10	0.927647	up-regulated	6.57498e-100	No
L4	ENSG00000237647	NA	NA	-0.398331	down-regulated	5.53319e-06	-0.318204	down-regulated	1.41508e-14	No
L4	ENSG00000244128	NA	NA	-0.714327	down-regulated	4.4101e-08	-0.308574	down-regulated	2.85406e-09	No
L4	ENSG00000244879	NA	NA	-0.245783	down-regulated	0.000508933	-0.143744	down-regulated	2.28608e-11	No
L4	ENSG00000247315	85364	ZCCHC3	0.613039	up-regulated	0.000132554	0.264855	up-regulated	1.4336e-06	No
L4	ENSG00000248527	NA	NA	0.377709	up-regulated	5.50506e-26	0.428156	up-regulated	7.24461e-73	No
L4	ENSG00000250305	57604	TRMT9B	-0.340046	down-regulated	0.000320802	-0.240728	down-regulated	2.03458e-05	No
L4	ENSG00000251562	378938	MALAT1	-1.26627	down-regulated	4.53976e-96	-1.33998	down-regulated	0	No
L4	ENSG00000253693	NA	NA	-0.26595	down-regulated	0.00994626	-0.268846	down-regulated	1.06545e-08	No
L4	ENSG00000254373	NA	NA	0.239301	up-regulated	0.00319636	0.324272	up-regulated	1.94443e-05	No
L4	ENSG00000255794	196475	RMST	0.143094	up-regulated	0.010611	0.423944	up-regulated	1.88327e-09	No
L4	ENSG00000258199	NA	NA	0.150403	up-regulated	7.2453e-09	0.19602	up-regulated	8.15474e-23	No
L4	ENSG00000277443	4082	MARCKS	0.266251	up-regulated	1.73622e-08	0.375601	up-regulated	4.31918e-13	No
L5/6	ENSG00000002746	23072	HECW1	-0.872374	down-regulated	2.49918e-05	-0.206505	down-regulated	0.000275846	No
L5/6	ENSG00000071127	9948	WDR1	0.189123	up-regulated	0.0499277	0.14666	up-regulated	0.025322	No
L5/6	ENSG00000071553	537	ATP6AP1	0.297074	up-regulated	0.000596934	0.240015	up-regulated	0.00158074	No
L5/6	ENSG00000071575	28951	TRIB2	0.488991	up-regulated	0.0145527	0.173758	up-regulated	0.0021529	No
L5/6	ENSG00000074706	26034	IPCEF1	0.554564	up-regulated	7.20069e-06	0.253722	up-regulated	3.40702e-07	No
L5/6	ENSG00000075618	6624	FSCN1	0.471153	up-regulated	4.85026e-05	0.257124	up-regulated	4.67692e-05	No
L5/6	ENSG00000078328	54715	RBFOX1	-0.414436	down-regulated	0.00326832	-0.290696	down-regulated	8.68461e-09	Yes
L5/6	ENSG00000081803	93664	CADPS2	-0.314329	down-regulated	0.00106126	-0.162226	down-regulated	7.57732e-10	Yes
L5/6	ENSG00000085563	5243	ABCB1	-0.162167	down-regulated	0.0423557	-0.152654	down-regulated	0.00444393	No
L5/6	ENSG00000101210	1917	EEF1A2	0.521428	up-regulated	5.07062e-05	0.144206	up-regulated	1.52074e-07	Yes
L5/6	ENSG00000104331	54928	IMPAD1	0.176165	up-regulated	0.000460976	0.167514	up-regulated	0.00413983	No
L5/6	ENSG00000104833	10382	TUBB4A	0.91235	up-regulated	5.45313e-20	0.54504	up-regulated	2.80969e-24	No
L5/6	ENSG00000104888	57030	SLC17A7	0.937014	up-regulated	3.59913e-11	0.654578	up-regulated	5.45043e-36	No
L5/6	ENSG00000105290	333	APLP1	0.619817	up-regulated	5.79423e-05	0.288448	up-regulated	4.49426e-06	No
L5/6	ENSG00000105963	11033	ADAP1	0.1872	up-regulated	0.0120376	0.174119	up-regulated	0.0034928	No
L5/6	ENSG00000106714	79937	CNTNAP3	-0.881704	down-regulated	6.72972e-05	-0.22252	down-regulated	1.39986e-05	Yes
L5/6	ENSG00000107372	7763	ZFAND5	0.409368	up-regulated	3.44922e-14	0.249044	up-regulated	3.7473e-06	No
L5/6	ENSG00000109133	55161	TMEM33	0.164709	up-regulated	0.0232869	0.191579	up-regulated	2.87964e-05	No
L5/6	ENSG00000109472	1363	CPE	0.550243	up-regulated	0.000740944	0.202048	up-regulated	0.00383771	No
L5/6	ENSG00000111540	5869	RAB5B	0.234084	up-regulated	0.00291546	0.380511	up-regulated	1.59166e-08	No
L5/6	ENSG00000112081	6428	SRSF3	0.280992	up-regulated	0.00455551	0.173874	up-regulated	0.00817515	No
L5/6	ENSG00000112245	7803	PTP4A1	0.410145	up-regulated	0.0335091	0.141706	up-regulated	2.38569e-05	No
L5/6	ENSG00000115053	4691	NCL	0.514406	up-regulated	0.000423302	0.34165	up-regulated	6.34961e-08	No
L5/6	ENSG00000116147	7143	TNR	-0.263141	down-regulated	0.0266187	-0.150166	down-regulated	0.0401957	No
L5/6	ENSG00000118363	9789	SPCS2	0.207194	up-regulated	0.0208148	0.140328	up-regulated	0.00216592	No
L5/6	ENSG00000118946	27253	PCDH17	0.390898	up-regulated	0.0251201	0.49634	up-regulated	1.41732e-22	No
L5/6	ENSG00000119042	23314	SATB2	0.634828	up-regulated	0.0438151	0.253908	up-regulated	6.68147e-05	Yes
L5/6	ENSG00000125740	2354	FOSB	0.256549	up-regulated	0.00210439	0.176298	up-regulated	8.68461e-09	No
L5/6	ENSG00000126254	79171	RBM42	0.289815	up-regulated	0.0130997	0.202575	up-regulated	0.0159984	No
L5/6	ENSG00000127022	821	CANX	0.268518	up-regulated	2.39608e-05	0.320892	up-regulated	9.24511e-12	No
L5/6	ENSG00000128564	7425	VGF	0.422882	up-regulated	7.49478e-05	0.375346	up-regulated	7.51073e-09	No
L5/6	ENSG00000128656	1123	CHN1	0.599034	up-regulated	0.000110898	0.325437	up-regulated	6.54971e-09	No
L5/6	ENSG00000129933	23383	MAU2	0.149266	up-regulated	0.0386716	-0.170796	down-regulated	0.00859609	No
L5/6	ENSG00000130522	3727	JUND	0.792502	up-regulated	1.08489e-09	0.422123	up-regulated	4.22151e-19	No
L5/6	ENSG00000134986	9315	NREP	0.707796	up-regulated	0.0295342	0.41196	up-regulated	4.67692e-05	No
L5/6	ENSG00000135919	5270	SERPINE2	0.601379	up-regulated	0.0105718	0.293951	up-regulated	6.43259e-07	No
L5/6	ENSG00000135924	3300	DNAJB2	0.419311	up-regulated	0.0251201	0.184226	up-regulated	5.54138e-07	No
L5/6	ENSG00000136295	80727	TTYH3	0.198938	up-regulated	2.37273e-11	0.241911	up-regulated	6.68147e-05	No
L5/6	ENSG00000137575	6386	SDCBP	0.238476	up-regulated	0.0115074	0.231085	up-regulated	0.00119072	No
L5/6	ENSG00000142634	79180	EFHD2	0.419968	up-regulated	9.45359e-08	0.521002	up-regulated	9.07695e-15	No
L5/6	ENSG00000143013	8543	LMO4	0.492214	up-regulated	0.0124754	0.22364	up-regulated	1.00181e-05	No
L5/6	ENSG00000143153	481	ATP1B1	0.730499	up-regulated	6.26133e-08	0.486292	up-regulated	2.79076e-12	No
L5/6	ENSG00000143862	127829	ARL8A	0.487895	up-regulated	0.000326819	0.25196	up-regulated	8.32159e-06	No
L5/6	ENSG00000144331	151126	ZNF385B	-1.02757	down-regulated	1.42444e-05	-0.184713	down-regulated	0.000183654	Yes
L5/6	ENSG00000145087	9515	STXBP5L	-0.631974	down-regulated	0.00965051	-0.297051	down-regulated	0.00159096	No
L5/6	ENSG00000145808	171019	ADAMTS19	0.502408	up-regulated	0.00120781	0.14977	up-regulated	0.029321	No
L5/6	ENSG00000149972	53942	CNTN5	-1.19767	down-regulated	3.37492e-05	-0.314254	down-regulated	2.31294e-06	Yes
L5/6	ENSG00000151474	55691	FRMD4A	-0.502905	down-regulated	0.000709574	-0.290907	down-regulated	1.68978e-07	No
L5/6	ENSG00000152932	115827	RAB3C	0.272059	up-regulated	0.00862075	0.1683	up-regulated	0.0178889	No
L5/6	ENSG00000154146	4900	NRGN	1.31992	up-regulated	1.24588e-17	0.833316	up-regulated	1.57187e-37	No
L5/6	ENSG00000156298	7102	TSPAN7	0.282016	up-regulated	6.26133e-08	0.395339	up-regulated	6.72647e-13	Yes
L5/6	ENSG00000157168	3084	NRG1	-0.777212	down-regulated	0.00103945	-0.347488	down-regulated	0.00232071	No
L5/6	ENSG00000157445	55799	CACNA2D3	-0.348478	down-regulated	0.0134442	-0.266151	down-regulated	0.000389785	Yes
L5/6	ENSG00000157985	116987	AGAP1	-0.55418	down-regulated	0.000585322	-0.231229	down-regulated	0.00224461	Yes
L5/6	ENSG00000158258	64084	CLSTN2	-0.544542	down-regulated	0.00267263	-0.261177	down-regulated	1.57466e-06	No
L5/6	ENSG00000159692	1487	CTBP1	0.42738	up-regulated	0.0010386	0.238942	up-regulated	1.96754e-07	No
L5/6	ENSG00000160131	203547	VMA21	0.435398	up-regulated	0.000422485	0.184728	up-regulated	0.000139192	No
L5/6	ENSG00000160145	8997	KALRN	-0.414683	down-regulated	0.047066	-0.324455	down-regulated	3.53814e-08	No
L5/6	ENSG00000162545	55450	CAMK2N1	1.23643	up-regulated	1.95081e-07	0.506266	up-regulated	1.2161e-20	No
L5/6	ENSG00000165023	54769	DIRAS2	0.648244	up-regulated	5.07062e-05	0.304276	up-regulated	6.03482e-07	No
L5/6	ENSG00000165119	3190	HNRNPK	0.557623	up-regulated	0.000103699	0.302715	up-regulated	4.76874e-10	Yes
L5/6	ENSG00000167552	7846	TUBA1A	0.604589	up-regulated	0.0235599	0.252113	up-regulated	2.62381e-06	No
L5/6	ENSG00000168092	5049	PAFAH1B2	0.397453	up-regulated	9.94703e-08	0.285589	up-regulated	9.98298e-08	Yes
L5/6	ENSG00000168490	9796	PHYHIP	0.863341	up-regulated	1.29713e-21	0.653221	up-regulated	5.65885e-26	No
L5/6	ENSG00000169564	5093	PCBP1	0.528349	up-regulated	6.3493e-06	0.230792	up-regulated	4.11721e-10	No
L5/6	ENSG00000171368	11076	TPPP	0.576943	up-regulated	0.0306528	0.157825	up-regulated	1.50568e-05	No
L5/6	ENSG00000171604	51523	CXXC5	0.588367	up-regulated	6.84134e-05	0.300309	up-regulated	1.72547e-08	No
L5/6	ENSG00000171617	8507	ENC1	0.707709	up-regulated	3.7873e-08	0.32922	up-regulated	1.91758e-10	No
L5/6	ENSG00000171951	7857	SCG2	0.387553	up-regulated	0.00945376	0.147014	up-regulated	0.0442034	No
L5/6	ENSG00000172270	682	BSG	0.793515	up-regulated	3.41753e-05	0.544737	up-regulated	5.62184e-19	No
L5/6	ENSG00000172667	64393	ZMAT3	0.392207	up-regulated	0.00189922	0.276191	up-regulated	2.27312e-07	No
L5/6	ENSG00000176533	2788	GNG7	-0.545321	down-regulated	6.15662e-05	-0.16174	down-regulated	7.7517e-06	No
L5/6	ENSG00000177103	57453	DSCAML1	-0.460197	down-regulated	0.000128975	-0.218292	down-regulated	7.73034e-06	No
L5/6	ENSG00000178719	2907	GRINA	0.247754	up-regulated	0.00588722	0.154647	up-regulated	0.00692033	No
L5/6	ENSG00000179456	10472	ZBTB18	0.372566	up-regulated	0.00588722	0.228921	up-regulated	1.88042e-05	No
L5/6	ENSG00000184838	51334	PRR16	0.23477	up-regulated	0.000157948	0.21701	up-regulated	0.00823992	No
L5/6	ENSG00000185236	9230	RAB11B	0.428441	up-regulated	0.000263737	0.201756	up-regulated	1.49537e-08	No
L5/6	ENSG00000185774	80333	KCNIP4	-1.54666	down-regulated	0.00342876	-0.647159	down-regulated	0.0334795	No
L5/6	ENSG00000186153	51741	WWOX	-0.371537	down-regulated	0.0379407	-0.195898	down-regulated	0.0493962	Yes
L5/6	ENSG00000186469	54331	GNG2	0.494075	up-regulated	0.000478056	0.210002	up-regulated	0.0137304	No
L5/6	ENSG00000187514	5757	PTMA	0.585583	up-regulated	0.000121531	0.284467	up-regulated	4.81677e-06	No
L5/6	ENSG00000188021	29978	UBQLN2	0.442004	up-regulated	0.0176097	0.184391	up-regulated	0.000761221	No
L5/6	ENSG00000189241	7259	TSPYL1	0.705997	up-regulated	1.43451e-12	0.356712	up-regulated	2.60323e-16	No
L5/6	ENSG00000198838	6263	RYR3	-0.47011	down-regulated	0.0189119	-0.287867	down-regulated	0.00131677	No
L5/6	ENSG00000198843	51714	SELENOT	0.302991	up-regulated	0.0120376	0.176265	up-regulated	0.000421271	No
L5/6	ENSG00000204681	2550	GABBR1	0.622946	up-regulated	0.00029782	0.219042	up-regulated	0.00159345	No
L5/6	ENSG00000226179	NA	NA	-0.39529	down-regulated	0.0157714	-0.303217	down-regulated	3.3799e-05	No
L5/6	ENSG00000237647	NA	NA	-0.460233	down-regulated	0.0205964	-0.24726	down-regulated	0.00350927	No
L5/6	ENSG00000248527	NA	NA	1.65583	up-regulated	1.35901e-32	0.95152	up-regulated	1.08563e-74	No
L5/6	ENSG00000251562	378938	MALAT1	-1.36496	down-regulated	5.22718e-33	-1.09842	down-regulated	1.51974e-102	No
L5/6	ENSG00000257093	57189	DENND11	0.245683	up-regulated	0.0238187	0.14559	up-regulated	0.00361793	No
L5/6	ENSG00000258199	NA	NA	0.520864	up-regulated	0.00344359	0.202082	up-regulated	2.51695e-08	No
L5/6	ENSG00000277443	4082	MARCKS	0.732672	up-regulated	7.78669e-07	0.203746	up-regulated	1.70077e-07	No
L5/6	ENSG00000277586	4747	NEFL	0.618881	up-regulated	0.00173753	0.180829	up-regulated	0.00330875	No
L5/6-CC	ENSG00000002746	23072	HECW1	-0.418842	down-regulated	3.42685e-05	-0.272183	down-regulated	2.52348e-11	No
L5/6-CC	ENSG00000004478	2288	FKBP4	0.153767	up-regulated	5.30168e-08	0.17403	up-regulated	2.86821e-06	No
L5/6-CC	ENSG00000006007	51573	GDE1	0.174539	up-regulated	5.71491e-05	0.150312	up-regulated	8.26821e-06	No
L5/6-CC	ENSG00000006118	54972	TMEM132A	0.276681	up-regulated	0.000345682	0.279543	up-regulated	7.94199e-09	No
L5/6-CC	ENSG00000006468	2115	ETV1	0.521684	up-regulated	2.20712e-05	0.238752	up-regulated	5.08795e-05	No
L5/6-CC	ENSG00000015592	81551	STMN4	0.550326	up-regulated	3.66512e-10	0.203386	up-regulated	9.0242e-07	No
L5/6-CC	ENSG00000026652	56895	AGPAT4	-0.260982	down-regulated	0.0195659	-0.221744	down-regulated	1.20346e-07	No
L5/6-CC	ENSG00000032444	10908	PNPLA6	0.215737	up-regulated	1.48685e-10	0.148198	up-regulated	1.4153e-06	No
L5/6-CC	ENSG00000038295	7092	TLL1	0.51308	up-regulated	0.000142232	0.170202	up-regulated	0.00110665	No
L5/6-CC	ENSG00000044115	1495	CTNNA1	-0.348807	down-regulated	0.00567289	-0.161742	down-regulated	4.52947e-07	No
L5/6-CC	ENSG00000044524	2042	EPHA3	0.373428	up-regulated	0.000506699	0.21232	up-regulated	2.31267e-05	No
L5/6-CC	ENSG00000048471	92017	SNX29	-0.346859	down-regulated	0.00948018	-0.306136	down-regulated	5.42964e-09	No
L5/6-CC	ENSG00000048540	55885	LMO3	0.392843	up-regulated	0.000253384	0.316026	up-regulated	1.12775e-16	No
L5/6-CC	ENSG00000048740	10659	CELF2	0.326092	up-regulated	0.000961483	0.177907	up-regulated	1.8532e-05	Yes
L5/6-CC	ENSG00000052126	54477	PLEKHA5	-0.240934	down-regulated	0.0348526	-0.182958	down-regulated	0.000314346	No
L5/6-CC	ENSG00000052802	6307	MSMO1	0.314509	up-regulated	0.00692462	0.305594	up-regulated	1.29219e-07	No
L5/6-CC	ENSG00000053108	23105	FSTL4	-0.411558	down-regulated	0.0151333	-0.320729	down-regulated	9.91991e-09	No
L5/6-CC	ENSG00000058866	1608	DGKG	-0.563743	down-regulated	1.13165e-06	-0.257863	down-regulated	8.53032e-11	No
L5/6-CC	ENSG00000060718	1301	COL11A1	0.423459	up-regulated	0.0228694	0.273234	up-regulated	2.58711e-05	No
L5/6-CC	ENSG00000067082	1316	KLF6	0.262276	up-regulated	0.00347093	0.153828	up-regulated	0.00150182	No
L5/6-CC	ENSG00000067560	387	RHOA	0.329517	up-regulated	0.00327771	0.161455	up-regulated	1.97428e-05	No
L5/6-CC	ENSG00000068308	55593	OTUD5	0.226846	up-regulated	0.00627453	0.140617	up-regulated	0.00169264	No
L5/6-CC	ENSG00000070413	9993	DGCR2	0.369739	up-regulated	1.7049e-09	0.15964	up-regulated	3.58591e-08	No
L5/6-CC	ENSG00000070808	815	CAMK2A	0.743085	up-regulated	1.71694e-14	0.198879	up-regulated	2.00573e-05	Yes
L5/6-CC	ENSG00000070961	490	ATP2B1	0.514619	up-regulated	2.09678e-07	0.485276	up-regulated	3.0389e-35	Yes
L5/6-CC	ENSG00000071242	6196	RPS6KA2	-0.641351	down-regulated	6.06047e-05	-0.150915	down-regulated	2.10688e-05	Yes
L5/6-CC	ENSG00000071537	6400	SEL1L	0.233226	up-regulated	0.00147359	0.163168	up-regulated	1.6549e-07	No
L5/6-CC	ENSG00000071553	537	ATP6AP1	0.616472	up-regulated	1.28891e-26	0.433066	up-regulated	2.52837e-25	No
L5/6-CC	ENSG00000074706	26034	IPCEF1	0.806394	up-regulated	1.11821e-17	0.382699	up-regulated	9.8935e-18	No
L5/6-CC	ENSG00000074800	2023	ENO1	0.731052	up-regulated	3.62015e-13	0.33734	up-regulated	3.69371e-10	No
L5/6-CC	ENSG00000075618	6624	FSCN1	0.658271	up-regulated	7.50006e-13	0.143215	up-regulated	4.61129e-06	No
L5/6-CC	ENSG00000078328	54715	RBFOX1	-0.265644	down-regulated	0.00931988	-0.341519	down-regulated	1.61012e-21	Yes
L5/6-CC	ENSG00000079691	55604	CARMIL1	-0.291187	down-regulated	0.00185394	-0.154599	down-regulated	0.000193145	No
L5/6-CC	ENSG00000080224	285220	EPHA6	0.862361	up-regulated	0.000784947	0.454435	up-regulated	5.01144e-08	No
L5/6-CC	ENSG00000081026	260425	MAGI3	-0.366554	down-regulated	0.00278428	-0.156142	down-regulated	0.00151292	No
L5/6-CC	ENSG00000081138	1005	CDH7	0.559615	up-regulated	0.00856885	0.376357	up-regulated	1.70556e-07	No
L5/6-CC	ENSG00000081189	4208	MEF2C	0.359551	up-regulated	0.00103567	0.419358	up-regulated	4.38203e-27	Yes
L5/6-CC	ENSG00000081377	8555	CDC14B	-0.504481	down-regulated	0.00036628	-0.243599	down-regulated	1.00203e-07	No
L5/6-CC	ENSG00000081913	23239	PHLPP1	-0.251622	down-regulated	0.0235572	-0.211488	down-regulated	2.84753e-07	No
L5/6-CC	ENSG00000085832	2060	EPS15	0.386706	up-regulated	2.27452e-06	0.183332	up-regulated	1.52392e-05	No
L5/6-CC	ENSG00000087250	4504	MT3	0.199391	up-regulated	0.000125805	0.30101	up-regulated	4.48029e-13	No
L5/6-CC	ENSG00000088247	8570	KHSRP	0.339204	up-regulated	0.000754609	0.194581	up-regulated	1.9013e-05	No
L5/6-CC	ENSG00000089250	4842	NOS1	-0.378816	down-regulated	0.00248658	-0.204585	down-regulated	5.91627e-08	No
L5/6-CC	ENSG00000089597	23193	GANAB	0.199803	up-regulated	6.01681e-05	0.167789	up-regulated	0.000217273	No
L5/6-CC	ENSG00000090621	8761	PABPC4	0.290971	up-regulated	0.040635	0.145372	up-regulated	0.000566725	No
L5/6-CC	ENSG00000101144	655	BMP7	-0.45743	down-regulated	0.0366647	-0.192429	down-regulated	0.000562215	No
L5/6-CC	ENSG00000101180	11255	HRH3	0.365714	up-regulated	0.00152229	0.362936	up-regulated	2.8176e-09	No
L5/6-CC	ENSG00000101210	1917	EEF1A2	0.710123	up-regulated	8.56719e-24	0.376683	up-regulated	4.57748e-48	Yes
L5/6-CC	ENSG00000101333	5332	PLCB4	-0.409142	down-regulated	7.42086e-05	-0.171078	down-regulated	0.000583666	No
L5/6-CC	ENSG00000101474	57136	APMAP	0.336512	up-regulated	5.76067e-09	0.39392	up-regulated	4.85331e-14	No
L5/6-CC	ENSG00000101843	5716	PSMD10	0.203075	up-regulated	2.54421e-07	0.232091	up-regulated	2.02754e-11	No
L5/6-CC	ENSG00000103184	9717	SEC14L5	-0.260369	down-regulated	0.0070593	-0.147829	down-regulated	2.26195e-06	No
L5/6-CC	ENSG00000103363	6923	ELOB	0.373295	up-regulated	1.7049e-09	0.332076	up-regulated	4.41447e-13	No
L5/6-CC	ENSG00000103528	51760	SYT17	0.355248	up-regulated	5.2986e-05	0.238586	up-regulated	4.13302e-07	Yes
L5/6-CC	ENSG00000104331	54928	IMPAD1	0.280151	up-regulated	4.75719e-05	0.236886	up-regulated	1.31961e-09	No
L5/6-CC	ENSG00000104722	4741	NEFM	0.425911	up-regulated	1.31077e-05	0.259509	up-regulated	1.31284e-05	No
L5/6-CC	ENSG00000104833	10382	TUBB4A	0.894949	up-regulated	5.33957e-25	0.741732	up-regulated	5.71997e-87	No
L5/6-CC	ENSG00000104888	57030	SLC17A7	1.93312	up-regulated	1.57243e-75	1.11976	up-regulated	3.92822e-119	No
L5/6-CC	ENSG00000105254	1155	TBCB	0.519358	up-regulated	4.93904e-11	0.390337	up-regulated	3.89343e-19	No
L5/6-CC	ENSG00000105290	333	APLP1	0.917379	up-regulated	2.45743e-20	0.480141	up-regulated	6.54106e-29	No
L5/6-CC	ENSG00000105325	51343	FZR1	0.429011	up-regulated	4.29605e-07	0.140414	up-regulated	5.2681e-07	No
L5/6-CC	ENSG00000105404	10567	RABAC1	0.380113	up-regulated	5.02746e-14	0.303522	up-regulated	6.2943e-19	No
L5/6-CC	ENSG00000105438	10945	KDELR1	0.233276	up-regulated	0.0360171	0.206738	up-regulated	6.98403e-09	No
L5/6-CC	ENSG00000105810	1021	CDK6	-0.15521	down-regulated	0.00568255	-0.151117	down-regulated	0.00224115	No
L5/6-CC	ENSG00000105963	11033	ADAP1	0.715162	up-regulated	2.28534e-17	0.157681	up-regulated	6.03169e-15	No
L5/6-CC	ENSG00000105968	94239	H2AZ2	0.237052	up-regulated	5.52685e-15	0.371075	up-regulated	1.90182e-19	No
L5/6-CC	ENSG00000106078	23242	COBL	-0.43604	down-regulated	8.87353e-05	-0.222707	down-regulated	4.28129e-07	No
L5/6-CC	ENSG00000107105	1993	ELAVL2	0.568007	up-regulated	2.80614e-09	0.343744	up-regulated	3.97054e-12	Yes
L5/6-CC	ENSG00000107223	8721	EDF1	0.284171	up-regulated	2.40412e-05	0.167304	up-regulated	2.10039e-08	No
L5/6-CC	ENSG00000107372	7763	ZFAND5	0.954707	up-regulated	1.5424e-42	0.553496	up-regulated	4.34891e-39	No
L5/6-CC	ENSG00000107518	26033	ATRNL1	-0.33537	down-regulated	0.0384908	-0.165889	down-regulated	0.00575187	No
L5/6-CC	ENSG00000107742	9806	SPOCK2	0.844199	up-regulated	2.50549e-12	0.268377	up-regulated	2.08186e-09	No
L5/6-CC	ENSG00000108256	57532	NUFIP2	0.280937	up-regulated	3.92473e-08	0.156615	up-regulated	0.00038561	No
L5/6-CC	ENSG00000108262	28964	GIT1	0.57659	up-regulated	3.41771e-09	0.143581	up-regulated	9.95956e-09	No
L5/6-CC	ENSG00000108312	7343	UBTF	0.317719	up-regulated	5.10744e-05	0.216534	up-regulated	9.82264e-17	No
L5/6-CC	ENSG00000108684	40	ASIC2	-0.707184	down-regulated	7.91933e-07	-0.330301	down-regulated	7.68106e-08	No
L5/6-CC	ENSG00000109133	55161	TMEM33	0.276247	up-regulated	6.22288e-05	0.198623	up-regulated	2.05659e-06	No
L5/6-CC	ENSG00000109472	1363	CPE	0.495612	up-regulated	3.14158e-07	0.324354	up-regulated	3.62877e-15	No
L5/6-CC	ENSG00000109790	51088	KLHL5	0.451563	up-regulated	0.000302142	0.158003	up-regulated	4.24812e-05	No
L5/6-CC	ENSG00000110651	975	CD81	0.225151	up-regulated	2.82482e-13	0.298224	up-regulated	4.47765e-09	No
L5/6-CC	ENSG00000110841	8496	PPFIBP1	-0.172295	down-regulated	0.00298085	-0.239341	down-regulated	4.20212e-08	No
L5/6-CC	ENSG00000111540	5869	RAB5B	0.490727	up-regulated	1.27773e-06	0.244334	up-regulated	4.2129e-13	No
L5/6-CC	ENSG00000111961	23328	SASH1	-0.447456	down-regulated	5.01207e-06	-0.140672	down-regulated	1.49453e-06	Yes
L5/6-CC	ENSG00000112081	6428	SRSF3	0.398101	up-regulated	2.80514e-05	0.25362	up-regulated	5.49339e-07	No
L5/6-CC	ENSG00000112245	7803	PTP4A1	0.490257	up-regulated	3.5291e-06	0.162458	up-regulated	9.04461e-11	No
L5/6-CC	ENSG00000112308	81688	C6orf62	0.438087	up-regulated	8.38059e-10	0.183107	up-regulated	1.17481e-13	No
L5/6-CC	ENSG00000112851	55914	ERBIN	-0.223078	down-regulated	0.0326882	-0.159407	down-regulated	0.00155687	Yes
L5/6-CC	ENSG00000112972	3157	HMGCS1	0.385961	up-regulated	8.80937e-05	0.17824	up-regulated	0.0484506	No
L5/6-CC	ENSG00000113140	6678	SPARC	0.262533	up-regulated	0.0179734	0.286651	up-regulated	0.000217995	No
L5/6-CC	ENSG00000113441	4012	LNPEP	0.297711	up-regulated	0.00103855	0.165143	up-regulated	0.00125684	No
L5/6-CC	ENSG00000113805	5067	CNTN3	0.714637	up-regulated	5.27688e-10	0.359243	up-regulated	1.8111e-15	Yes
L5/6-CC	ENSG00000114279	2257	FGF12	-0.317528	down-regulated	0.000284582	-0.181069	down-regulated	1.62839e-05	No
L5/6-CC	ENSG00000114646	10675	CSPG5	0.688657	up-regulated	3.91407e-16	0.171903	up-regulated	2.07361e-13	No
L5/6-CC	ENSG00000115053	4691	NCL	0.296771	up-regulated	3.90971e-05	0.237995	up-regulated	3.27279e-08	No
L5/6-CC	ENSG00000115252	5136	PDE1A	0.745647	up-regulated	1.73829e-05	0.157327	up-regulated	0.00474638	No
L5/6-CC	ENSG00000115365	10314	LANCL1	0.236018	up-regulated	0.0259994	0.149149	up-regulated	3.60555e-06	No
L5/6-CC	ENSG00000115738	3398	ID2	0.330275	up-regulated	0.000142232	0.16749	up-regulated	2.52348e-11	No
L5/6-CC	ENSG00000116106	2043	EPHA4	0.805555	up-regulated	0.000130183	0.297213	up-regulated	7.06679e-05	No
L5/6-CC	ENSG00000116478	3065	HDAC1	-0.230174	down-regulated	0.0122817	-0.161382	down-regulated	0.00145115	No
L5/6-CC	ENSG00000116871	55700	MAP7D1	0.226486	up-regulated	0.000569803	0.209215	up-regulated	1.37592e-06	No
L5/6-CC	ENSG00000117450	5052	PRDX1	0.395977	up-regulated	7.3985e-05	0.245098	up-regulated	9.76558e-08	No
L5/6-CC	ENSG00000118363	9789	SPCS2	0.241041	up-regulated	0.0207552	0.149125	up-regulated	0.000235225	No
L5/6-CC	ENSG00000118432	1268	CNR1	0.220442	up-regulated	0.000403695	0.194794	up-regulated	2.74964e-05	Yes
L5/6-CC	ENSG00000118496	84085	FBXO30	0.197448	up-regulated	0.0156566	0.252534	up-regulated	4.24382e-09	No
L5/6-CC	ENSG00000118946	27253	PCDH17	0.360987	up-regulated	0.00646371	0.474055	up-regulated	2.10624e-21	No
L5/6-CC	ENSG00000119138	687	KLF9	0.314252	up-regulated	6.81846e-07	0.177324	up-regulated	2.16774e-07	No
L5/6-CC	ENSG00000120594	84898	PLXDC2	-0.818168	down-regulated	6.84495e-10	-0.328954	down-regulated	2.88702e-10	No
L5/6-CC	ENSG00000120738	1958	EGR1	0.412808	up-regulated	1.00153e-09	0.191499	up-regulated	3.57064e-10	No
L5/6-CC	ENSG00000120885	1191	CLU	0.223619	up-regulated	1.99642e-06	0.352915	up-regulated	0.000114415	No
L5/6-CC	ENSG00000121653	9479	MAPK8IP1	0.753135	up-regulated	9.82667e-18	0.239282	up-regulated	1.84174e-28	Yes
L5/6-CC	ENSG00000122042	5412	UBL3	0.417299	up-regulated	7.66524e-09	0.240149	up-regulated	1.55029e-08	No
L5/6-CC	ENSG00000123119	64168	NECAB1	0.294364	up-regulated	0.0193585	0.160322	up-regulated	0.00409259	No
L5/6-CC	ENSG00000123684	9926	LPGAT1	0.206108	up-regulated	0.021834	0.170055	up-regulated	0.000557989	No
L5/6-CC	ENSG00000124225	56937	PMEPA1	0.311372	up-regulated	0.000179202	0.21504	up-regulated	4.59078e-10	No
L5/6-CC	ENSG00000124535	56897	WRNIP1	0.260937	up-regulated	0.000562047	0.148528	up-regulated	2.3167e-08	No
L5/6-CC	ENSG00000124749	81578	COL21A1	0.191405	up-regulated	0.00105027	0.226432	up-regulated	0.00317684	No
L5/6-CC	ENSG00000125534	79144	PPDPF	0.184812	up-regulated	0.0442789	0.170887	up-regulated	0.000484659	No
L5/6-CC	ENSG00000126062	11070	TMEM115	0.183709	up-regulated	0.000917652	0.155121	up-regulated	1.02768e-05	No
L5/6-CC	ENSG00000126524	51119	SBDS	0.244506	up-regulated	5.70454e-09	0.17148	up-regulated	8.07775e-06	No
L5/6-CC	ENSG00000127022	821	CANX	0.45726	up-regulated	7.56545e-08	0.323018	up-regulated	2.10517e-14	No
L5/6-CC	ENSG00000127946	3092	HIP1	-0.407683	down-regulated	8.73545e-12	-0.417095	down-regulated	2.46757e-21	No
L5/6-CC	ENSG00000127955	2770	GNAI1	0.312935	up-regulated	0.00104557	0.192996	up-regulated	3.73205e-07	Yes
L5/6-CC	ENSG00000127995	64921	CASD1	0.326712	up-regulated	0.000119371	0.140706	up-regulated	7.65134e-05	No
L5/6-CC	ENSG00000128272	468	ATF4	0.353801	up-regulated	0.00185449	0.162741	up-regulated	0.00432899	No
L5/6-CC	ENSG00000128512	9732	DOCK4	-0.284507	down-regulated	0.000409491	-0.215517	down-regulated	0.000139255	Yes
L5/6-CC	ENSG00000128564	7425	VGF	0.510637	up-regulated	4.11071e-08	0.337737	up-regulated	2.217e-14	No
L5/6-CC	ENSG00000128656	1123	CHN1	1.4166	up-regulated	1.29778e-43	0.596443	up-regulated	8.87106e-38	No
L5/6-CC	ENSG00000128989	10776	ARPP19	1.37508	up-regulated	3.97148e-44	0.842097	up-regulated	2.69154e-80	No
L5/6-CC	ENSG00000129245	9513	FXR2	0.367769	up-regulated	2.63201e-07	0.176645	up-regulated	2.02992e-09	No
L5/6-CC	ENSG00000130255	25873	RPL36	0.1459	up-regulated	2.8019e-08	0.156767	up-regulated	0.00560536	No
L5/6-CC	ENSG00000130287	1463	NCAN	0.393017	up-regulated	1.0906e-06	0.177101	up-regulated	0.000109108	No
L5/6-CC	ENSG00000130522	3727	JUND	1.06401	up-regulated	4.51149e-40	0.59168	up-regulated	1.43076e-59	No
L5/6-CC	ENSG00000130558	10439	OLFM1	1.06298	up-regulated	6.26351e-25	0.557489	up-regulated	1.39777e-36	No
L5/6-CC	ENSG00000130985	7317	UBA1	0.347671	up-regulated	6.56966e-10	0.300315	up-regulated	1.78388e-20	No
L5/6-CC	ENSG00000131165	5119	CHMP1A	0.284569	up-regulated	1.21249e-05	0.148509	up-regulated	8.20898e-05	Yes
L5/6-CC	ENSG00000132471	23558	WBP2	0.429011	up-regulated	3.46508e-13	0.43258	up-regulated	2.72257e-16	No
L5/6-CC	ENSG00000132938	23281	MTUS2	-0.587887	down-regulated	5.36311e-08	-0.357221	down-regulated	1.54391e-17	No
L5/6-CC	ENSG00000133195	201266	SLC39A11	-0.594803	down-regulated	7.77763e-09	-0.353871	down-regulated	1.80122e-14	No
L5/6-CC	ENSG00000133401	23037	PDZD2	-0.855972	down-regulated	5.86333e-09	-0.51358	down-regulated	4.85957e-22	No
L5/6-CC	ENSG00000133687	83857	TMTC1	0.425779	up-regulated	0.000811037	0.259533	up-regulated	8.55969e-08	No
L5/6-CC	ENSG00000134247	5738	PTGFRN	0.390958	up-regulated	6.47966e-05	0.147285	up-regulated	0.00265538	No
L5/6-CC	ENSG00000134294	54407	SLC38A2	0.278349	up-regulated	0.00717813	0.195099	up-regulated	3.4629e-05	No
L5/6-CC	ENSG00000134308	10971	YWHAQ	0.29963	up-regulated	0.000119371	0.254652	up-regulated	2.44244e-13	No
L5/6-CC	ENSG00000134369	89796	NAV1	-0.370504	down-regulated	0.0131869	-0.249352	down-regulated	1.55014e-05	No
L5/6-CC	ENSG00000134986	9315	NREP	0.500469	up-regulated	0.000280173	0.251296	up-regulated	4.42983e-06	No
L5/6-CC	ENSG00000135048	23670	CEMIP2	-0.52253	down-regulated	2.77538e-06	-0.286152	down-regulated	2.2998e-13	No
L5/6-CC	ENSG00000135924	3300	DNAJB2	0.531346	up-regulated	2.74731e-19	0.250551	up-regulated	7.18449e-17	No
L5/6-CC	ENSG00000136158	10253	SPRY2	0.209429	up-regulated	0.0477702	0.144765	up-regulated	0.000548679	No
L5/6-CC	ENSG00000136295	80727	TTYH3	0.563574	up-regulated	1.31308e-08	0.193448	up-regulated	3.43814e-09	No
L5/6-CC	ENSG00000136717	274	BIN1	0.361238	up-regulated	0.000294155	0.183357	up-regulated	7.89035e-09	No
L5/6-CC	ENSG00000137161	10695	CNPY3	0.152488	up-regulated	0.0263429	0.161783	up-regulated	5.62948e-11	No
L5/6-CC	ENSG00000137267	7280	TUBB2A	1.67312	up-regulated	6.23663e-49	0.565976	up-regulated	1.73283e-19	No
L5/6-CC	ENSG00000137449	132864	CPEB2	0.349658	up-regulated	9.41989e-05	0.161145	up-regulated	2.77457e-05	No
L5/6-CC	ENSG00000137575	6386	SDCBP	0.383931	up-regulated	1.47185e-08	0.198202	up-regulated	1.86427e-11	No
L5/6-CC	ENSG00000137766	440279	UNC13C	0.408278	up-regulated	1.92136e-07	0.186137	up-regulated	0.000227662	No
L5/6-CC	ENSG00000138650	57575	PCDH10	0.523975	up-regulated	4.93904e-11	0.451794	up-regulated	2.67699e-30	Yes
L5/6-CC	ENSG00000139083	2120	ETV6	-0.363474	down-regulated	7.28306e-06	-0.157379	down-regulated	1.50942e-07	No
L5/6-CC	ENSG00000139644	7009	TMBIM6	0.749005	up-regulated	4.2575e-15	0.424323	up-regulated	3.47457e-30	No
L5/6-CC	ENSG00000139910	4857	NOVA1	0.243516	up-regulated	0.0343007	0.275762	up-regulated	4.53912e-13	No
L5/6-CC	ENSG00000139971	145407	ARMH4	-0.275713	down-regulated	0.00197712	-0.147335	down-regulated	4.61219e-07	No
L5/6-CC	ENSG00000140015	27133	KCNH5	0.323683	up-regulated	1.67267e-05	0.240238	up-regulated	3.48358e-05	No
L5/6-CC	ENSG00000140264	10169	SERF2	0.345816	up-regulated	0.000739149	0.233231	up-regulated	7.762e-07	No
L5/6-CC	ENSG00000140391	10099	TSPAN3	0.261866	up-regulated	0.000589631	0.146905	up-regulated	0.00214321	No
L5/6-CC	ENSG00000140945	1012	CDH13	-0.38183	down-regulated	9.75638e-10	-0.301888	down-regulated	9.77364e-05	Yes
L5/6-CC	ENSG00000141668	147381	CBLN2	-0.292325	down-regulated	0.00330495	-0.321232	down-regulated	1.43654e-06	No
L5/6-CC	ENSG00000141858	90378	SAMD1	0.255293	up-regulated	0.00325753	0.210906	up-regulated	1.01983e-05	No
L5/6-CC	ENSG00000142634	79180	EFHD2	0.379436	up-regulated	2.21149e-05	0.238089	up-regulated	1.36273e-11	No
L5/6-CC	ENSG00000142949	5792	PTPRF	0.223687	up-regulated	0.00105027	0.20294	up-regulated	1.33891e-08	No
L5/6-CC	ENSG00000143013	8543	LMO4	0.732933	up-regulated	8.7958e-15	0.562034	up-regulated	8.11939e-44	No
L5/6-CC	ENSG00000143153	481	ATP1B1	0.9941	up-regulated	3.49699e-17	0.928072	up-regulated	1.31563e-36	No
L5/6-CC	ENSG00000143862	127829	ARL8A	0.718617	up-regulated	1.74393e-22	0.219398	up-regulated	3.33551e-17	No
L5/6-CC	ENSG00000144366	51454	GULP1	0.576878	up-regulated	5.64433e-05	0.330963	up-regulated	1.00203e-07	No
L5/6-CC	ENSG00000144566	5868	RAB5A	0.199388	up-regulated	0.01707	0.142345	up-regulated	0.00023519	No
L5/6-CC	ENSG00000144746	10550	ARL6IP5	0.425046	up-regulated	5.09673e-08	0.279412	up-regulated	2.55447e-09	No
L5/6-CC	ENSG00000145335	6622	SNCA	0.775246	up-regulated	8.99543e-11	0.423919	up-regulated	8.22094e-22	No
L5/6-CC	ENSG00000145349	817	CAMK2D	1.0423	up-regulated	6.27303e-11	0.375328	up-regulated	2.51135e-05	No
L5/6-CC	ENSG00000145730	5066	PAM	0.373431	up-regulated	0.0366507	0.158771	up-regulated	0.00829201	No
L5/6-CC	ENSG00000145864	2561	GABRB2	0.378913	up-regulated	0.000687805	0.400297	up-regulated	1.33359e-23	Yes
L5/6-CC	ENSG00000146083	22838	RNF44	0.471474	up-regulated	6.50186e-07	0.175741	up-regulated	3.82896e-10	No
L5/6-CC	ENSG00000147140	4841	NONO	0.288817	up-regulated	2.59772e-06	0.204036	up-regulated	1.06959e-07	No
L5/6-CC	ENSG00000147408	55790	CSGALNACT1	-0.664195	down-regulated	1.82919e-08	-0.257472	down-regulated	2.96545e-08	No
L5/6-CC	ENSG00000147862	4781	NFIB	0.77628	up-regulated	6.69198e-08	0.298349	up-regulated	0.00012795	Yes
L5/6-CC	ENSG00000148200	2649	NR6A1	-0.310505	down-regulated	0.00136593	-0.245459	down-regulated	6.42207e-12	No
L5/6-CC	ENSG00000148341	56904	SH3GLB2	0.335397	up-regulated	2.85231e-06	0.151982	up-regulated	1.66305e-07	No
L5/6-CC	ENSG00000148408	774	CACNA1B	-0.412324	down-regulated	0.000133421	-0.3992	down-regulated	1.29983e-24	Yes
L5/6-CC	ENSG00000149403	2900	GRIK4	-0.248273	down-regulated	4.16077e-05	-0.21004	down-regulated	2.63457e-07	Yes
L5/6-CC	ENSG00000150361	57626	KLHL1	0.678128	up-regulated	2.40052e-06	0.260906	up-regulated	4.26103e-06	No
L5/6-CC	ENSG00000150394	1006	CDH8	0.753016	up-regulated	8.80478e-10	0.223662	up-regulated	0.000196873	Yes
L5/6-CC	ENSG00000150991	7316	UBC	0.962095	up-regulated	1.12642e-10	0.625738	up-regulated	6.80585e-16	No
L5/6-CC	ENSG00000151474	55691	FRMD4A	-0.494312	down-regulated	1.45673e-08	-0.442422	down-regulated	1.96587e-33	No
L5/6-CC	ENSG00000151490	5800	PTPRO	-0.304483	down-regulated	0.00046982	-0.21925	down-regulated	2.46802e-06	No
L5/6-CC	ENSG00000151952	121256	TMEM132D	-0.557204	down-regulated	1.53087e-05	-0.460696	down-regulated	6.04733e-19	No
L5/6-CC	ENSG00000152413	9456	HOMER1	-0.608908	down-regulated	1.5711e-06	-0.269394	down-regulated	1.358e-06	Yes
L5/6-CC	ENSG00000152778	24138	IFIT5	0.340276	up-regulated	0.0133556	0.160657	up-regulated	0.00043674	No
L5/6-CC	ENSG00000152932	115827	RAB3C	0.610747	up-regulated	4.25209e-10	0.350075	up-regulated	3.37447e-18	No
L5/6-CC	ENSG00000153820	80309	SPHKAP	0.286018	up-regulated	0.012458	0.287551	up-regulated	4.92145e-06	No
L5/6-CC	ENSG00000153956	781	CACNA2D1	0.249257	up-regulated	0.00947867	0.225625	up-regulated	9.74699e-08	Yes
L5/6-CC	ENSG00000154146	4900	NRGN	1.9359	up-regulated	6.31358e-60	1.22746	up-regulated	3.8248e-114	No
L5/6-CC	ENSG00000154162	1010	CDH12	-1.8249	down-regulated	7.27427e-12	-0.240631	down-regulated	1.09773e-06	No
L5/6-CC	ENSG00000154556	8470	SORBS2	-0.53967	down-regulated	0.0481607	-0.198698	down-regulated	0.00852426	No
L5/6-CC	ENSG00000155511	2890	GRIA1	-0.590656	down-regulated	4.11774e-09	-0.317534	down-regulated	6.76694e-13	Yes
L5/6-CC	ENSG00000156298	7102	TSPAN7	1.05342	up-regulated	2.91831e-38	0.868208	up-regulated	1.04779e-48	Yes
L5/6-CC	ENSG00000157152	6854	SYN2	0.964986	up-regulated	9.57758e-06	0.212389	up-regulated	0.000114498	Yes
L5/6-CC	ENSG00000157445	55799	CACNA2D3	-0.476364	down-regulated	3.37468e-05	-0.313441	down-regulated	3.12552e-12	Yes
L5/6-CC	ENSG00000157985	116987	AGAP1	-0.295463	down-regulated	0.000358728	-0.269728	down-regulated	2.24554e-12	Yes
L5/6-CC	ENSG00000158467	23382	AHCYL2	-0.188034	down-regulated	0.0424882	-0.186996	down-regulated	1.1112e-06	No
L5/6-CC	ENSG00000159202	65264	UBE2Z	0.287857	up-regulated	0.000348114	0.140248	up-regulated	3.80053e-08	No
L5/6-CC	ENSG00000159216	861	RUNX1	-0.57921	down-regulated	3.1407e-05	-0.253675	down-regulated	8.41989e-08	No
L5/6-CC	ENSG00000159692	1487	CTBP1	0.660414	up-regulated	1.82114e-16	0.268011	up-regulated	2.78962e-24	No
L5/6-CC	ENSG00000159788	6002	RGS12	-0.483082	down-regulated	0.029077	-0.14204	down-regulated	5.12106e-08	No
L5/6-CC	ENSG00000160131	203547	VMA21	0.432904	up-regulated	1.04269e-10	0.280193	up-regulated	9.83494e-12	No
L5/6-CC	ENSG00000160145	8997	KALRN	-0.530594	down-regulated	1.34644e-09	-0.286083	down-regulated	6.35717e-16	No
L5/6-CC	ENSG00000160633	6294	SAFB	0.248669	up-regulated	0.0230456	0.151926	up-regulated	6.61234e-06	No
L5/6-CC	ENSG00000160948	51160	VPS28	0.287457	up-regulated	0.0153953	0.150118	up-regulated	6.53989e-05	No
L5/6-CC	ENSG00000162545	55450	CAMK2N1	1.32408	up-regulated	7.06437e-36	0.847378	up-regulated	1.45873e-75	No
L5/6-CC	ENSG00000162704	10092	ARPC5	0.465753	up-regulated	0.0011987	0.269141	up-regulated	8.36564e-08	No
L5/6-CC	ENSG00000163485	134	ADORA1	0.248328	up-regulated	0.0276368	0.197027	up-regulated	0.000334243	No
L5/6-CC	ENSG00000163536	5274	SERPINI1	0.885998	up-regulated	2.90822e-17	0.633377	up-regulated	1.79354e-48	No
L5/6-CC	ENSG00000163618	8618	CADPS	-0.588588	down-regulated	3.95781e-07	-0.193929	down-regulated	0.000123432	Yes
L5/6-CC	ENSG00000163697	323	APBB2	-0.253377	down-regulated	0.0158117	-0.178183	down-regulated	1.01825e-05	No
L5/6-CC	ENSG00000163873	2899	GRIK3	-0.374803	down-regulated	0.00110508	-0.257949	down-regulated	1.49031e-09	Yes
L5/6-CC	ENSG00000164100	9348	NDST3	0.306409	up-regulated	0.0139994	0.275647	up-regulated	3.07332e-05	No
L5/6-CC	ENSG00000164176	10085	EDIL3	0.65099	up-regulated	7.3985e-05	0.338517	up-regulated	6.03893e-12	No
L5/6-CC	ENSG00000164687	2171	FABP5	0.536182	up-regulated	0.000222164	0.423392	up-regulated	2.1479e-11	Yes
L5/6-CC	ENSG00000164733	1508	CTSB	0.307611	up-regulated	0.00306527	0.15228	up-regulated	6.29824e-05	No
L5/6-CC	ENSG00000165023	54769	DIRAS2	0.803484	up-regulated	6.14893e-18	0.396266	up-regulated	3.73274e-20	No
L5/6-CC	ENSG00000165119	3190	HNRNPK	0.587496	up-regulated	2.62068e-24	0.401675	up-regulated	7.48879e-36	Yes
L5/6-CC	ENSG00000165443	84457	PHYHIPL	0.324691	up-regulated	0.00968128	0.164933	up-regulated	1.67085e-05	No
L5/6-CC	ENSG00000165802	26012	NSMF	0.495151	up-regulated	3.92473e-08	0.159648	up-regulated	8.31578e-09	No
L5/6-CC	ENSG00000165973	4745	NELL1	-0.983124	down-regulated	1.87343e-16	-0.463694	down-regulated	1.9229e-20	No
L5/6-CC	ENSG00000165995	783	CACNB2	-0.871733	down-regulated	1.47185e-08	-0.391409	down-regulated	1.85074e-15	Yes
L5/6-CC	ENSG00000166006	3747	KCNC2	0.686772	up-regulated	2.27325e-08	0.318749	up-regulated	3.29527e-10	Yes
L5/6-CC	ENSG00000166311	6609	SMPD1	0.247249	up-regulated	0.000158097	0.206085	up-regulated	3.75978e-07	No
L5/6-CC	ENSG00000166598	7184	HSP90B1	0.363977	up-regulated	0.00255836	0.235443	up-regulated	4.3551e-14	No
L5/6-CC	ENSG00000167552	7846	TUBA1A	0.818401	up-regulated	8.69182e-16	0.491799	up-regulated	3.16947e-25	No
L5/6-CC	ENSG00000167658	1938	EEF2	0.505664	up-regulated	1.50608e-14	0.430984	up-regulated	7.27161e-19	No
L5/6-CC	ENSG00000167693	64359	NXN	-0.331436	down-regulated	0.000204036	-0.260823	down-regulated	1.79295e-11	No
L5/6-CC	ENSG00000168036	1499	CTNNB1	0.319377	up-regulated	0.000324548	0.178552	up-regulated	5.47269e-05	Yes
L5/6-CC	ENSG00000168092	5049	PAFAH1B2	0.543933	up-regulated	6.61752e-11	0.393584	up-regulated	3.72401e-21	Yes
L5/6-CC	ENSG00000168264	359948	IRF2BP2	0.208549	up-regulated	1.25701e-09	0.189978	up-regulated	2.92878e-10	No
L5/6-CC	ENSG00000168490	9796	PHYHIP	1.36932	up-regulated	7.0601e-55	0.747948	up-regulated	2.15432e-82	No
L5/6-CC	ENSG00000168772	80319	CXXC4	0.450245	up-regulated	7.85442e-05	0.269724	up-regulated	2.09607e-08	No
L5/6-CC	ENSG00000168843	56884	FSTL5	0.541273	up-regulated	0.00077421	0.373721	up-regulated	3.97054e-12	No
L5/6-CC	ENSG00000169564	5093	PCBP1	0.514606	up-regulated	1.90131e-21	0.227486	up-regulated	4.57365e-26	No
L5/6-CC	ENSG00000169926	51621	KLF13	0.2963	up-regulated	3.13415e-05	0.140361	up-regulated	0.000353919	No
L5/6-CC	ENSG00000169946	23414	ZFPM2	-0.352389	down-regulated	0.00246844	-0.222556	down-regulated	1.66797e-05	No
L5/6-CC	ENSG00000169992	57555	NLGN2	0.354023	up-regulated	2.4529e-05	0.147091	up-regulated	0.000280956	Yes
L5/6-CC	ENSG00000170144	220988	HNRNPA3	0.499576	up-regulated	2.30197e-15	0.296028	up-regulated	2.20259e-28	No
L5/6-CC	ENSG00000170315	7314	UBB	0.289281	up-regulated	0.043879	0.24993	up-regulated	0.00839847	No
L5/6-CC	ENSG00000170324	143162	FRMPD2	0.458479	up-regulated	0.0010488	0.262717	up-regulated	0.000167609	No
L5/6-CC	ENSG00000170345	2353	FOS	0.551095	up-regulated	0.00514209	0.209905	up-regulated	4.24515e-16	No
L5/6-CC	ENSG00000170348	10972	TMED10	0.189273	up-regulated	0.0415486	0.184993	up-regulated	2.00938e-08	No
L5/6-CC	ENSG00000170579	9229	DLGAP1	-0.619703	down-regulated	2.65915e-12	-0.281028	down-regulated	1.74156e-13	Yes
L5/6-CC	ENSG00000171368	11076	TPPP	0.750035	up-regulated	4.04892e-35	0.359899	up-regulated	4.6041e-38	No
L5/6-CC	ENSG00000171587	1826	DSCAM	-0.615748	down-regulated	5.73109e-06	-0.264095	down-regulated	5.12106e-08	Yes
L5/6-CC	ENSG00000171604	51523	CXXC5	0.934301	up-regulated	3.55648e-29	0.444663	up-regulated	2.83754e-51	No
L5/6-CC	ENSG00000171617	8507	ENC1	1.56109	up-regulated	1.56341e-46	0.670145	up-regulated	1.05189e-42	No
L5/6-CC	ENSG00000171951	7857	SCG2	0.803775	up-regulated	1.58889e-07	0.239007	up-regulated	2.86093e-06	No
L5/6-CC	ENSG00000172270	682	BSG	0.770265	up-regulated	2.62978e-23	0.506768	up-regulated	7.09957e-45	No
L5/6-CC	ENSG00000172667	64393	ZMAT3	0.432883	up-regulated	1.81564e-13	0.547614	up-regulated	1.9181e-26	No
L5/6-CC	ENSG00000172889	51162	EGFL7	0.471648	up-regulated	6.76702e-09	0.255632	up-regulated	1.35271e-11	No
L5/6-CC	ENSG00000173020	156	GRK2	0.270673	up-regulated	3.2292e-10	0.173368	up-regulated	4.50387e-08	No
L5/6-CC	ENSG00000173068	54796	BNC2	-0.432662	down-regulated	0.00776421	-0.169822	down-regulated	0.0207201	No
L5/6-CC	ENSG00000174145	57495	NWD2	-0.265433	down-regulated	0.0452154	-0.19025	down-regulated	0.00186392	No
L5/6-CC	ENSG00000174482	158038	LINGO2	-0.419468	down-regulated	0.0459669	-0.184363	down-regulated	0.0109107	No
L5/6-CC	ENSG00000175155	388403	YPEL2	0.194476	up-regulated	0.00127319	0.147966	up-regulated	7.8365e-06	No
L5/6-CC	ENSG00000175471	79772	MCTP1	-0.352363	down-regulated	0.0321213	-0.26316	down-regulated	4.60816e-06	No
L5/6-CC	ENSG00000176533	2788	GNG7	-0.269316	down-regulated	0.012694	-0.141833	down-regulated	9.59304e-06	No
L5/6-CC	ENSG00000176658	4642	MYO1D	-0.681802	down-regulated	1.83694e-09	-0.237946	down-regulated	4.73759e-07	No
L5/6-CC	ENSG00000177103	57453	DSCAML1	-0.376493	down-regulated	0.000424245	-0.252671	down-regulated	1.11667e-11	No
L5/6-CC	ENSG00000178567	9852	EPM2AIP1	0.221758	up-regulated	0.00457851	0.140778	up-regulated	4.86883e-05	No
L5/6-CC	ENSG00000178719	2907	GRINA	0.623468	up-regulated	1.36764e-14	0.479591	up-regulated	1.0421e-17	No
L5/6-CC	ENSG00000178764	22882	ZHX2	-0.309321	down-regulated	0.00112434	-0.152754	down-regulated	4.10275e-08	No
L5/6-CC	ENSG00000179218	811	CALR	0.228407	up-regulated	0.00271497	0.314273	up-regulated	2.7292e-14	No
L5/6-CC	ENSG00000179292	256472	TMEM151A	0.637746	up-regulated	2.01856e-13	0.287384	up-regulated	1.60061e-20	No
L5/6-CC	ENSG00000179431	24147	FJX1	0.363697	up-regulated	0.0035832	0.191321	up-regulated	1.16356e-05	No
L5/6-CC	ENSG00000179456	10472	ZBTB18	1.03516	up-regulated	6.2377e-37	0.697136	up-regulated	1.89817e-57	No
L5/6-CC	ENSG00000180304	4947	OAZ2	0.316508	up-regulated	0.00283753	0.166734	up-regulated	0.000794439	No
L5/6-CC	ENSG00000181904	134553	C5orf24	0.14368	up-regulated	0.00286346	0.175263	up-regulated	6.23483e-06	No
L5/6-CC	ENSG00000182050	25834	MGAT4C	0.838263	up-regulated	1.07302e-06	0.491817	up-regulated	3.94661e-10	No
L5/6-CC	ENSG00000182220	10159	ATP6AP2	0.83295	up-regulated	6.85739e-20	0.30881	up-regulated	3.38171e-08	No
L5/6-CC	ENSG00000182240	25825	BACE2	-0.480759	down-regulated	1.82564e-06	-0.259167	down-regulated	5.94578e-07	No
L5/6-CC	ENSG00000182348	219578	ZNF804B	-1.84322	down-regulated	7.51697e-07	-0.530546	down-regulated	4.69732e-06	No
L5/6-CC	ENSG00000183098	10082	GPC6	0.843177	up-regulated	0.000115228	0.440608	up-regulated	1.71664e-13	Yes
L5/6-CC	ENSG00000183166	83698	CALN1	-0.884221	down-regulated	2.40052e-06	-0.315057	down-regulated	2.56434e-09	No
L5/6-CC	ENSG00000183454	2903	GRIN2A	-0.340482	down-regulated	0.00332361	-0.260911	down-regulated	1.59826e-08	Yes
L5/6-CC	ENSG00000183775	57528	KCTD16	-0.73085	down-regulated	6.93019e-06	-0.324469	down-regulated	1.01654e-05	No
L5/6-CC	ENSG00000183780	148641	SLC35F3	-0.975384	down-regulated	1.50608e-14	-0.496955	down-regulated	6.39472e-18	No
L5/6-CC	ENSG00000184156	3786	KCNQ3	-0.282879	down-regulated	0.0219952	-0.377902	down-regulated	1.87879e-17	Yes
L5/6-CC	ENSG00000184588	5142	PDE4B	0.495553	up-regulated	0.000715095	0.180411	up-regulated	0.00883801	No
L5/6-CC	ENSG00000184897	8971	H1-10	0.315589	up-regulated	1.23106e-10	0.161999	up-regulated	2.67654e-12	No
L5/6-CC	ENSG00000185053	137868	SGCZ	-0.993826	down-regulated	7.66524e-09	-0.296346	down-regulated	7.20997e-06	No
L5/6-CC	ENSG00000185236	9230	RAB11B	0.431373	up-regulated	1.19341e-12	0.254099	up-regulated	9.8935e-18	No
L5/6-CC	ENSG00000185274	64409	GALNT17	-0.267148	down-regulated	0.0116413	-0.231301	down-regulated	5.79631e-08	No
L5/6-CC	ENSG00000185666	8224	SYN3	-0.88012	down-regulated	2.22651e-11	-0.769565	down-regulated	1.82419e-42	No
L5/6-CC	ENSG00000185813	5833	PCYT2	0.226372	up-regulated	0.0160579	0.186117	up-regulated	5.8815e-07	No
L5/6-CC	ENSG00000185818	339983	NAT8L	0.635549	up-regulated	8.7763e-23	0.212886	up-regulated	1.16467e-11	No
L5/6-CC	ENSG00000186432	3840	KPNA4	0.291526	up-regulated	0.000131745	0.169899	up-regulated	0.000336016	No
L5/6-CC	ENSG00000186480	3638	INSIG1	0.347118	up-regulated	3.89295e-07	0.192359	up-regulated	0.000188759	No
L5/6-CC	ENSG00000186501	84065	TMEM222	0.205232	up-regulated	6.23238e-05	0.157314	up-regulated	5.57802e-06	No
L5/6-CC	ENSG00000187398	338645	LUZP2	0.623828	up-regulated	0.00476251	0.237705	up-regulated	0.000117852	No
L5/6-CC	ENSG00000187514	5757	PTMA	0.580849	up-regulated	3.39458e-11	0.366886	up-regulated	5.98838e-12	No
L5/6-CC	ENSG00000187605	200424	TET3	-0.388305	down-regulated	0.00124668	-0.267837	down-regulated	2.1818e-15	Yes
L5/6-CC	ENSG00000187957	92737	DNER	0.440465	up-regulated	0.000186376	0.248123	up-regulated	0.000118947	Yes
L5/6-CC	ENSG00000188021	29978	UBQLN2	0.179531	up-regulated	2.13682e-19	0.398455	up-regulated	9.77943e-19	No
L5/6-CC	ENSG00000188536	3040	HBA2	0.389974	up-regulated	0.0372023	0.342555	up-regulated	1.7718e-11	No
L5/6-CC	ENSG00000188803	388336	SHISA6	-0.312028	down-regulated	0.00170002	-0.186172	down-regulated	2.66089e-10	No
L5/6-CC	ENSG00000189241	7259	TSPYL1	1.4101	up-regulated	1.19457e-57	1.17383	up-regulated	2.72215e-70	No
L5/6-CC	ENSG00000189337	23254	KAZN	-0.497787	down-regulated	2.56413e-05	-0.450945	down-regulated	3.56186e-20	No
L5/6-CC	ENSG00000196090	11122	PTPRT	0.525096	up-regulated	0.00194052	0.206057	up-regulated	0.0337109	Yes
L5/6-CC	ENSG00000196189	64218	SEMA4A	0.386602	up-regulated	0.00918226	0.219109	up-regulated	9.37824e-07	No
L5/6-CC	ENSG00000196235	6829	SUPT5H	0.251721	up-regulated	4.16077e-05	0.173335	up-regulated	2.09921e-05	No
L5/6-CC	ENSG00000196323	29068	ZBTB44	0.353629	up-regulated	5.05852e-06	0.274673	up-regulated	8.0719e-17	No
L5/6-CC	ENSG00000196422	9858	PPP1R26	0.213018	up-regulated	0.0185547	0.175086	up-regulated	1.27652e-06	No
L5/6-CC	ENSG00000196482	2104	ESRRG	-0.422539	down-regulated	0.00731669	-0.199148	down-regulated	0.00869924	No
L5/6-CC	ENSG00000196950	57181	SLC39A10	0.850513	up-regulated	4.65672e-20	0.503855	up-regulated	1.50697e-35	No
L5/6-CC	ENSG00000197111	5094	PCBP2	0.287499	up-regulated	5.02746e-14	0.269114	up-regulated	1.14907e-16	No
L5/6-CC	ENSG00000197451	3182	HNRNPAB	0.18492	up-regulated	0.0452083	0.202301	up-regulated	2.43117e-07	No
L5/6-CC	ENSG00000198053	140885	SIRPA	0.533729	up-regulated	5.1229e-13	0.294156	up-regulated	3.43208e-18	No
L5/6-CC	ENSG00000198146	54989	ZNF770	0.318409	up-regulated	1.78007e-10	0.243885	up-regulated	4.85331e-14	No
L5/6-CC	ENSG00000198216	777	CACNA1E	-0.475595	down-regulated	3.21731e-06	-0.311669	down-regulated	5.40492e-12	Yes
L5/6-CC	ENSG00000198363	444	ASPH	0.311715	up-regulated	0.0284646	0.165098	up-regulated	0.00472104	No
L5/6-CC	ENSG00000198642	55958	KLHL9	0.350828	up-regulated	2.54421e-07	0.2874	up-regulated	1.33422e-12	No
L5/6-CC	ENSG00000198673	338811	TAFA2	0.765771	up-regulated	7.19513e-09	0.309041	up-regulated	3.65891e-07	No
L5/6-CC	ENSG00000198785	116443	GRIN3A	0.769226	up-regulated	2.11883e-06	0.354876	up-regulated	2.01126e-07	No
L5/6-CC	ENSG00000198797	57795	BRINP2	-0.423379	down-regulated	5.59864e-06	-0.206054	down-regulated	1.00363e-08	No
L5/6-CC	ENSG00000198838	6263	RYR3	-0.265325	down-regulated	0.028987	-0.180874	down-regulated	6.9628e-05	No
L5/6-CC	ENSG00000198843	51714	SELENOT	0.421625	up-regulated	4.6843e-07	0.186427	up-regulated	0.000204403	No
L5/6-CC	ENSG00000198879	57713	SFMBT2	-0.350845	down-regulated	0.0196666	-0.180895	down-regulated	4.42704e-07	No
L5/6-CC	ENSG00000198963	6096	RORB	0.878954	up-regulated	9.03233e-08	0.52516	up-regulated	1.35956e-10	Yes
L5/6-CC	ENSG00000204389	3303	HSPA1A	0.465293	up-regulated	0.000850088	-0.313775	down-regulated	3.14455e-10	No
L5/6-CC	ENSG00000204681	2550	GABBR1	0.572031	up-regulated	1.30561e-12	0.342617	up-regulated	2.16925e-13	No
L5/6-CC	ENSG00000204929	101927533	LOC101927533	-0.391388	down-regulated	0.00130085	-0.209808	down-regulated	8.34493e-06	No
L5/6-CC	ENSG00000205336	9289	ADGRG1	0.28774	up-regulated	0.00639742	0.221837	up-regulated	8.59225e-10	No
L5/6-CC	ENSG00000205531	4676	NAP1L4	0.337363	up-regulated	9.02721e-06	0.147815	up-regulated	0.00174977	No
L5/6-CC	ENSG00000214548	55384	MEG3	-0.374659	down-regulated	8.08068e-05	-0.541927	down-regulated	5.69035e-56	No
L5/6-CC	ENSG00000218336	55714	TENM3	-0.494733	down-regulated	0.000336106	-0.155046	down-regulated	0.0306435	No
L5/6-CC	ENSG00000221866	91584	PLXNA4	-0.573099	down-regulated	6.65203e-08	-0.400161	down-regulated	2.29328e-21	Yes
L5/6-CC	ENSG00000221890	23467	NPTXR	1.62525	up-regulated	4.24789e-28	0.845883	up-regulated	2.37276e-34	No
L5/6-CC	ENSG00000221983	7311	UBA52	0.37806	up-regulated	2.55644e-05	0.180033	up-regulated	2.163e-06	No
L5/6-CC	ENSG00000224271	284930	LOC284930	-0.798019	down-regulated	8.59966e-05	-0.224038	down-regulated	5.31831e-07	No
L5/6-CC	ENSG00000225206	400765	MIR137HG	0.434203	up-regulated	3.37468e-05	0.364644	up-regulated	1.0608e-18	No
L5/6-CC	ENSG00000226179	NA	NA	-0.269621	down-regulated	0.00305957	-0.396935	down-regulated	3.75648e-30	No
L5/6-CC	ENSG00000229618	NA	NA	0.857372	up-regulated	2.70229e-06	0.297754	up-regulated	0.000120974	No
L5/6-CC	ENSG00000231925	6892	TAPBP	0.21957	up-regulated	0.000167643	0.14491	up-regulated	0.000241257	No
L5/6-CC	ENSG00000236451	NA	NA	-0.298476	down-regulated	0.00270508	-0.143267	down-regulated	0.00166722	No
L5/6-CC	ENSG00000236824	618	BCYRN1	0.666985	up-regulated	0.000561453	1.19251	up-regulated	2.48201e-86	No
L5/6-CC	ENSG00000237515	729993	SHISA9	-0.43483	down-regulated	0.00140637	-0.399551	down-regulated	4.65268e-16	No
L5/6-CC	ENSG00000237647	NA	NA	-0.455017	down-regulated	3.89887e-09	-0.498574	down-regulated	1.58127e-34	No
L5/6-CC	ENSG00000239498	NA	NA	-0.142357	down-regulated	0.000217063	-0.233171	down-regulated	4.29254e-07	No
L5/6-CC	ENSG00000241956	102546299	LOC102546299	1.58745	up-regulated	9.65347e-09	0.339108	up-regulated	0.000103563	No
L5/6-CC	ENSG00000242265	23089	PEG10	0.189411	up-regulated	0.00518058	0.18722	up-regulated	0.00242391	No
L5/6-CC	ENSG00000244879	NA	NA	-0.14278	down-regulated	0.0136368	-0.17578	down-regulated	1.09247e-09	No
L5/6-CC	ENSG00000248527	NA	NA	1.49464	up-regulated	9.5216e-48	1.17862	up-regulated	9.32147e-134	No
L5/6-CC	ENSG00000251562	378938	MALAT1	-1.85487	down-regulated	2.97331e-93	-1.12299	down-regulated	1.8927e-126	No
L5/6-CC	ENSG00000253320	NA	NA	-0.205027	down-regulated	0.021834	-0.193173	down-regulated	6.35297e-08	No
L5/6-CC	ENSG00000253693	NA	NA	1.38213	up-regulated	1.47185e-08	0.473763	up-regulated	0.000136133	No
L5/6-CC	ENSG00000254349	441355	MIR2052HG	-0.345856	down-regulated	1.99188e-08	-0.191022	down-regulated	0.0021633	No
L5/6-CC	ENSG00000256193	100862680	LINC00507	0.381921	up-regulated	0.000191362	0.204903	up-regulated	0.000527639	No
L5/6-CC	ENSG00000258199	NA	NA	0.526671	up-regulated	4.2575e-15	0.18663	up-regulated	1.59204e-30	No
L5/6-CC	ENSG00000260372	147429	AQP4-AS1	-0.205619	down-regulated	0.0162706	-0.237235	down-regulated	1.20498e-15	No
L5/6-CC	ENSG00000272398	100133941	CD24	0.859422	up-regulated	0.000333226	0.160082	up-regulated	0.00314167	No
L5/6-CC	ENSG00000274422	NA	NA	0.393415	up-regulated	0.014498	0.161837	up-regulated	3.86173e-07	No
L5/6-CC	ENSG00000277443	4082	MARCKS	0.674063	up-regulated	1.87343e-16	0.363151	up-regulated	4.34482e-15	No
L5/6-CC	ENSG00000277586	4747	NEFL	1.0433	up-regulated	4.89628e-28	0.83392	up-regulated	1.11128e-26	No
Neu-mat	ENSG00000048540	55885	LMO3	0.601744	up-regulated	0.0131522	0.301426	up-regulated	1.43651e-06	No
Neu-mat	ENSG00000104888	57030	SLC17A7	0.599852	up-regulated	0.00655991	0.242462	up-regulated	4.34666e-12	No
Neu-mat	ENSG00000130522	3727	JUND	1.14498	up-regulated	0.00043633	0.754362	up-regulated	1.1376e-08	No
Neu-mat	ENSG00000154678	5137	PDE1C	-1.74088	down-regulated	0.000530545	-0.584933	down-regulated	0.00343625	Yes
Neu-mat	ENSG00000168490	9796	PHYHIP	0.778228	up-regulated	0.0045643	0.508127	up-regulated	2.7097e-13	No
Neu-mat	ENSG00000171617	8507	ENC1	0.73344	up-regulated	0.0473015	0.735461	up-regulated	4.25472e-14	No
Neu-mat	ENSG00000179915	9378	NRXN1	0.765869	up-regulated	9.14976e-06	0.243698	up-regulated	0.0272525	Yes
Neu-mat	ENSG00000182050	25834	MGAT4C	0.289063	up-regulated	7.04547e-07	0.15368	up-regulated	0.0020812	No
Neu-mat	ENSG00000183715	4978	OPCML	-0.541822	down-regulated	0.0230501	-0.329134	down-regulated	2.0486e-05	No
Neu-mat	ENSG00000251562	378938	MALAT1	-1.16573	down-regulated	2.0855e-30	-1.03208	down-regulated	1.14854e-97	No
Oligodendrocytes	ENSG00000021645	9369	NRXN3	0.211237	up-regulated	0.042657	-0.52121	down-regulated	3.11409e-12	Yes
Oligodendrocytes	ENSG00000127946	3092	HIP1	-1.32686	down-regulated	1.13574e-08	-0.372181	down-regulated	0.000124404	No
Oligodendrocytes	ENSG00000135636	8291	DYSF	-0.493192	down-regulated	0.0492053	-0.814193	down-regulated	6.20204e-10	No
Oligodendrocytes	ENSG00000152377	6695	SPOCK1	-0.566258	down-regulated	0.0188431	-0.954368	down-regulated	3.5868e-21	No
Oligodendrocytes	ENSG00000172260	257194	NEGR1	0.669382	up-regulated	0.0263749	0.389383	up-regulated	3.20775e-05	Yes
Oligodendrocytes	ENSG00000172270	682	BSG	0.249514	up-regulated	0.0392364	0.287456	up-regulated	2.12457e-06	No
Oligodendrocytes	ENSG00000236824	618	BCYRN1	0.279703	up-regulated	0.000459097	0.503672	up-regulated	4.30714e-05	No
Oligodendrocytes	ENSG00000251562	378938	MALAT1	-0.593899	down-regulated	6.77423e-17	-0.624594	down-regulated	1.8533e-93	No
OPC	ENSG00000058866	1608	DGKG	-0.252554	down-regulated	0.0316172	-0.332661	down-regulated	1.05963e-05	No
OPC	ENSG00000079215	6507	SLC1A3	0.193446	up-regulated	1.80595e-05	0.150457	up-regulated	9.19112e-06	No
OPC	ENSG00000101210	1917	EEF1A2	0.235528	up-regulated	0.0126804	0.208203	up-regulated	0.000530637	Yes
OPC	ENSG00000110436	6506	SLC1A2	0.228332	up-regulated	0.000786924	0.273638	up-regulated	2.5564e-10	Yes
OPC	ENSG00000112531	9444	QKI	0.425525	up-regulated	0.000260402	0.324702	up-regulated	1.1134e-13	No
OPC	ENSG00000116147	7143	TNR	-0.385895	down-regulated	0.0031016	-0.230647	down-regulated	2.87658e-05	No
OPC	ENSG00000127946	3092	HIP1	-0.772002	down-regulated	0.000340932	-0.265669	down-regulated	0.00110446	No
OPC	ENSG00000151322	64067	NPAS3	0.505996	up-regulated	1.35183e-05	0.27948	up-regulated	1.44997e-08	No
OPC	ENSG00000156103	4325	MMP16	0.664589	up-regulated	0.0031016	0.35043	up-regulated	5.08736e-14	No
OPC	ENSG00000157890	84465	MEGF11	-0.5847	down-regulated	0.00859603	-0.266936	down-regulated	0.000290613	Yes
OPC	ENSG00000179915	9378	NRXN1	0.335288	up-regulated	0.00511426	0.289822	up-regulated	2.63863e-14	Yes
OPC	ENSG00000185818	339983	NAT8L	0.14938	up-regulated	0.0011327	0.246633	up-regulated	0.011129	No
OPC	ENSG00000189337	23254	KAZN	-0.581366	down-regulated	0.0246629	-0.809077	down-regulated	6.87475e-16	No
OPC	ENSG00000196357	147929	ZNF565	-0.441596	down-regulated	0.0316172	-0.147856	down-regulated	0.000232941	No
OPC	ENSG00000197921	388585	HES5	0.945498	up-regulated	0.00421138	0.532691	up-regulated	0.000445939	No
OPC	ENSG00000204525	3107	HLA-C	-0.16074	down-regulated	1.79278e-05	-0.267408	down-regulated	0.000227543	No
OPC	ENSG00000205927	10215	OLIG2	0.462632	up-regulated	0.00935449	0.234363	up-regulated	0.00519265	No
OPC	ENSG00000214548	55384	MEG3	-0.496973	down-regulated	0.000422605	-0.440304	down-regulated	1.99457e-07	No
OPC	ENSG00000236383	100874261	CCDC200	-0.91679	down-regulated	1.03419e-21	-0.337746	down-regulated	0.000504397	No
OPC	ENSG00000236824	618	BCYRN1	0.299803	up-regulated	0.000138353	0.705957	up-regulated	1.44016e-16	No
OPC	ENSG00000237515	729993	SHISA9	-0.5829	down-regulated	0.0192818	-0.216709	down-regulated	0.0449456	No
OPC	ENSG00000251562	378938	MALAT1	-0.615692	down-regulated	1.52506e-26	-0.826426	down-regulated	3.41189e-197	No
OPC	ENSG00000257337	283335	LOC283335	-1.08871	down-regulated	1.92762e-05	-0.24441	down-regulated	0.00594164	No

## Sheet: Association of DEGs with ASD
Subtype	Cell type	DEGs count	SFARI genes count	Overlapping p-values with ASD genes	Meta p-values with clinical scores
Subtype I	AST-FB	6	1	0.234296	0.748804
	AST-PP	114	15	2.95e-05	0.102321
	Endothelial	1	0	NA	NA
	IN-PV	58	13	2.73e-07	0.027943
	IN-SST	49	14	3.92e-09	0.701197
	IN-SV2C	22	7	1.62e-05	0.488867
	IN-VIP	51	13	5.96e-08	0.34825
	L2/3	183	51	7.65e-30	0.066071
	L4	106	37	9e-26	0.371285
	L5/6	41	15	2.57e-11	0.509418
	L5/6-CC	72	19	2.57e-11	0.088958
	Microglia	7	2	NA	NA
	Neu-mat	3	0	1	0.437252
	Oligodendrocytes	33	4	0.040904	0.076108
	OPC	84	23	1.1e-13	0.001171
Subtype II	AST-FB	3	0	1	NA
	AST-PP	25	2	0.355687	0.029037
	Endothelial	0	0	NA	NA
	IN-PV	3	2	0.010054	NA
	IN-SST	15	5	0.000569	0.793327
	IN-SV2C	2	0	1	NA
	IN-VIP	4	2	0.016812	NA
	L2/3	121	36	4.85e-22	0.00248
	L4	50	11	8.18e-06	6.8e-05
	L5/6	8	1	0.356108	0.600039
	L5/6-CC	50	13	1.61e-07	0.000989
	Microglia	2	0	NA	NA
	Neu-mat	3	2	0.010054	0.978998
	Oligodendrocytes	7	2	0.047808	0.655401
	OPC	9	2	0.069366	0.038686
Subtype III	AST-FB	12	3	0.014188	0.510672
	AST-PP	53	7	0.006102	0.000262
	Endothelial	1	0	NA	NA
	IN-PV	76	13	1.15e-05	5.98e-19
	IN-SST	29	6	0.001242	0.515667
	IN-SV2C	10	1	0.363474	0.001787
	IN-VIP	40	10	5.22e-06	2.66e-06
	L2/3	306	55	6.03e-22	1.85e-39
	L4	220	42	5.6e-18	1.36e-29
	L5/6	94	13	0.000103	1.56e-07
	L5/6-CC	365	51	6.7e-16	1.55e-44
	Microglia	0	0	NA	NA
	Neu-mat	10	2	0.063464	0.624992
	Oligodendrocytes	8	2	0.045235	0.334689
	OPC	23	4	0.014188	0.000841371
