# Supplementary material for: Single-nucleus gene and gene set expression-based similarity network fusion identifies autism molecular subtypes
Source: BMC Bioinformatics. 2023 Apr 11;24:142. doi: 10.1186/s12859-023-05278-0 (PMC10091652; doi:10.1186/s12859-023-05278-0)
Supplement: Supplementary file 2 — Additional file 2. Table S2: Molecular subtype-specific DEGs unique to subtypes along with the regulation direction and |logFC| relative to other molecular subtypes, and those differentially regulated among different molecular subtypes relative to controls. [file 12859_2023_5278_MOESM2_ESM.xlsx]

## Sheet: Supplementary Table 2
Supplementary Table 2
Molecular subtype-specific DEGs unique to subtypes along with the regulation direction and |logFC| relative to other molecular subtypes, and those differentially regulated among different molecular subtypes relative to controls.

## Sheet: DEGs unique to subtypeⅠ
Cell type	Ensemble ID	Entrez ID	Symbol	LogFC	Fdr	Change
AST-FB	ENSG00000107317	5730	PTGDS	-0.694428	3.36336e-10	down-regulated
AST-FB	ENSG00000135821	2752	GLUL	-0.985709	0.000220321	down-regulated
AST-FB	ENSG00000184226	5101	PCDH9	0.440889	0.00075294	up-regulated
AST-PP	ENSG00000033170	2530	FUT8	0.411813	0.00233671	up-regulated
AST-PP	ENSG00000066468	2263	FGFR2	-0.355214	1.3315e-07	down-regulated
AST-PP	ENSG00000068078	2261	FGFR3	-0.402777	2.88187e-17	down-regulated
AST-PP	ENSG00000079459	2222	FDFT1	-0.495389	0.00593072	down-regulated
AST-PP	ENSG00000099622	1153	CIRBP	-0.910427	6.91317e-13	down-regulated
AST-PP	ENSG00000104313	2138	EYA1	-0.217558	0.0408597	down-regulated
AST-PP	ENSG00000104447	7227	TRPS1	0.487659	3.02568e-15	up-regulated
AST-PP	ENSG00000104549	6713	SQLE	-0.733039	0.000577425	down-regulated
AST-PP	ENSG00000105088	93145	OLFM2	-0.615369	3.8635e-16	down-regulated
AST-PP	ENSG00000106415	113263	GLCCI1	0.242468	0.0071012	up-regulated
AST-PP	ENSG00000107104	23189	KANK1	0.215756	2.70201e-05	up-regulated
AST-PP	ENSG00000107249	169792	GLIS3	0.938847	8.969e-20	up-regulated
AST-PP	ENSG00000112902	9037	SEMA5A	-0.356655	0.0497648	down-regulated
AST-PP	ENSG00000114805	23007	PLCH1	-0.309615	0.0182823	down-regulated
AST-PP	ENSG00000116678	3953	LEPR	1.48365	2.17518e-23	up-regulated
AST-PP	ENSG00000120437	39	ACAT2	-1.16996	6.39279e-08	down-regulated
AST-PP	ENSG00000124440	64344	HIF3A	0.983873	1.03687e-42	up-regulated
AST-PP	ENSG00000125462	10485	C1orf61	-0.725748	3.09498e-29	down-regulated
AST-PP	ENSG00000129946	25759	SHC2	-0.264325	0.0270245	down-regulated
AST-PP	ENSG00000134324	23175	LPIN1	0.23098	0.0285326	up-regulated
AST-PP	ENSG00000134533	85004	RERG	-0.21527	0.000129954	down-regulated
AST-PP	ENSG00000134769	1837	DTNA	0.440655	3.42169e-13	up-regulated
AST-PP	ENSG00000134824	9415	FADS2	-0.398466	0.0287228	down-regulated
AST-PP	ENSG00000135365	51317	PHF21A	0.404405	0.00717041	up-regulated
AST-PP	ENSG00000135540	57224	NHSL1	-0.251656	0.00137998	down-regulated
AST-PP	ENSG00000135821	2752	GLUL	-0.791532	5.96099e-14	down-regulated
AST-PP	ENSG00000141441	64762	GAREM1	-0.330702	6.33184e-10	down-regulated
AST-PP	ENSG00000145824	9547	CXCL14	-0.555615	0.0191686	down-regulated
AST-PP	ENSG00000146122	23500	DAAM2	-0.321202	9.57368e-05	down-regulated
AST-PP	ENSG00000147481	54212	SNTG1	-0.166239	0.00429247	down-regulated
AST-PP	ENSG00000152926	51351	ZNF117	0.574763	0.030961	up-regulated
AST-PP	ENSG00000154310	23043	TNIK	0.28824	0.00259195	up-regulated
AST-PP	ENSG00000155886	25769	SLC24A2	-0.160662	0.00658099	down-regulated
AST-PP	ENSG00000160285	4047	LSS	-0.171287	1.39155e-08	down-regulated
AST-PP	ENSG00000163110	10611	PDLIM5	0.53688	1.86919e-05	up-regulated
AST-PP	ENSG00000163285	2565	GABRG1	0.2045	0.00502096	up-regulated
AST-PP	ENSG00000164292	22836	RHOBTB3	0.369987	0.000117738	up-regulated
AST-PP	ENSG00000166925	81628	TSC22D4	-0.328668	0.00341101	down-regulated
AST-PP	ENSG00000167508	4597	MVD	-0.374207	8.85679e-06	down-regulated
AST-PP	ENSG00000167978	23524	SRRM2	-0.465184	1.04247e-05	down-regulated
AST-PP	ENSG00000168309	11170	FAM107A	0.17329	0.00664496	up-regulated
AST-PP	ENSG00000169715	4493	MT1E	0.465633	0.0156728	up-regulated
AST-PP	ENSG00000169727	2873	GPS1	-0.280235	0.00464631	down-regulated
AST-PP	ENSG00000170525	5209	PFKFB3	-0.419272	0.0262611	down-regulated
AST-PP	ENSG00000171885	361	AQP4	0.789876	3.07314e-27	up-regulated
AST-PP	ENSG00000181790	575	ADGRB1	-0.699626	1.69067e-07	down-regulated
AST-PP	ENSG00000182087	91304	TMEM259	-0.341902	0.0251168	down-regulated
AST-PP	ENSG00000183036	5121	PCP4	-0.329816	0.0171242	down-regulated
AST-PP	ENSG00000184226	5101	PCDH9	0.792732	4.26659e-79	up-regulated
AST-PP	ENSG00000184408	3751	KCND2	-0.397226	0.0104389	down-regulated
AST-PP	ENSG00000185942	286183	NKAIN3	-0.49989	1.11622e-09	down-regulated
AST-PP	ENSG00000188647	375743	PTAR1	0.413786	0.00386069	up-regulated
AST-PP	ENSG00000196586	4646	MYO6	-0.45553	6.33184e-10	down-regulated
AST-PP	ENSG00000197563	23556	PIGN	0.422091	0.00700079	up-regulated
AST-PP	ENSG00000202198	125050	RN7SK	0.796246	0.000187844	up-regulated
AST-PP	ENSG00000228300	55009	FAM174C	-0.210328	0.00306096	down-regulated
AST-PP	ENSG00000243069	100507524	ARHGEF26-AS1	0.189028	3.45883e-05	up-regulated
AST-PP	ENSG00000247199	102546294	LOC102546294	0.205801	0.0435007	up-regulated
AST-PP	ENSG00000248309	101929423	MEF2C-AS1	0.538438	8.38681e-10	up-regulated
AST-PP	ENSG00000249853	222537	HS3ST5	0.359871	0.00193086	up-regulated
Endothelial	ENSG00000107317	5730	PTGDS	-0.72646	0.000258441	down-regulated
IN-PV	ENSG00000100154	23331	TTC28	0.332802	0.00911123	up-regulated
IN-PV	ENSG00000100852	394	ARHGAP5	0.389555	0.000936291	up-regulated
IN-PV	ENSG00000101745	23253	ANKRD12	0.236936	0.00244702	up-regulated
IN-PV	ENSG00000103888	57214	CEMIP	-0.632328	1.10941e-08	down-regulated
IN-PV	ENSG00000110693	55553	SOX6	0.522422	4.87922e-09	up-regulated
IN-PV	ENSG00000113319	5924	RASGRF2	-0.401833	3.38675e-06	down-regulated
IN-PV	ENSG00000132334	5791	PTPRE	-0.619488	5.87271e-13	down-regulated
IN-PV	ENSG00000133107	7223	TRPC4	0.240211	0.00911123	up-regulated
IN-PV	ENSG00000144445	151050	KANSL1L	0.291192	0.020686	up-regulated
IN-PV	ENSG00000144642	27303	RBMS3	0.312618	0.000236418	up-regulated
IN-PV	ENSG00000154217	26207	PITPNC1	-0.340513	0.0175091	down-regulated
IN-PV	ENSG00000163629	5783	PTPN13	0.30589	0.0232769	up-regulated
IN-PV	ENSG00000182836	345557	PLCXD3	0.351387	0.00972178	up-regulated
IN-PV	ENSG00000183783	386617	KCTD8	0.363599	0.000934423	up-regulated
IN-PV	ENSG00000184408	3751	KCND2	0.438856	2.75316e-05	up-regulated
IN-PV	ENSG00000185532	5592	PRKG1	0.316107	0.0279521	up-regulated
IN-PV	ENSG00000248309	101929423	MEF2C-AS1	0.853968	6.13939e-13	up-regulated
IN-SST	ENSG00000079102	862	RUNX1T1	0.349589	0.00579731	up-regulated
IN-SST	ENSG00000122507	27241	BBS9	0.360159	0.0290476	up-regulated
IN-SST	ENSG00000126970	55906	ZC4H2	0.757609	0.00331741	up-regulated
IN-SST	ENSG00000144445	151050	KANSL1L	0.461577	0.000843567	up-regulated
IN-SST	ENSG00000147481	54212	SNTG1	0.43947	0.00831561	up-regulated
IN-SST	ENSG00000154217	26207	PITPNC1	-0.551173	4.04146e-06	down-regulated
IN-SST	ENSG00000157005	6750	SST	-0.793108	6.33558e-18	down-regulated
IN-SST	ENSG00000165379	145581	LRFN5	0.164241	0.0279334	up-regulated
IN-SST	ENSG00000166342	81832	NETO1	0.275268	0.000532218	up-regulated
IN-SST	ENSG00000168081	5368	PNOC	-0.427102	0.000430317	down-regulated
IN-SST	ENSG00000181804	285195	SLC9A9	0.362532	0.0226742	up-regulated
IN-SST	ENSG00000183023	6546	SLC8A1	0.676903	0.000205397	up-regulated
IN-SST	ENSG00000225968	392617	ELFN1	-0.165164	0.0290476	down-regulated
IN-SST	ENSG00000248049	550112	UBA6-AS1	0.189196	0.00027469	up-regulated
IN-SV2C	ENSG00000144642	27303	RBMS3	0.449574	0.020261	up-regulated
IN-SV2C	ENSG00000150275	65217	PCDH15	0.368734	0.0168786	up-regulated
IN-SV2C	ENSG00000164588	348980	HCN1	0.365577	0.0309837	up-regulated
IN-SV2C	ENSG00000248049	550112	UBA6-AS1	0.357812	0.00492926	up-regulated
IN-SV2C	ENSG00000248309	101929423	MEF2C-AS1	0.402621	0.00430958	up-regulated
IN-VIP	ENSG00000131116	126299	ZNF428	-0.244444	0.00718827	down-regulated
IN-VIP	ENSG00000132334	5791	PTPRE	-0.309088	0.00294746	down-regulated
IN-VIP	ENSG00000134376	23418	CRB1	0.355907	0.000246727	up-regulated
IN-VIP	ENSG00000140563	55784	MCTP2	-0.257269	0.00906633	down-regulated
IN-VIP	ENSG00000144445	151050	KANSL1L	0.150811	0.0137058	up-regulated
IN-VIP	ENSG00000145526	1016	CDH18	0.219218	0.00327368	up-regulated
IN-VIP	ENSG00000147481	54212	SNTG1	0.36512	0.00400678	up-regulated
IN-VIP	ENSG00000147571	1392	CRH	-0.14564	5.53036e-09	down-regulated
IN-VIP	ENSG00000148082	53358	SHC3	-0.386628	0.000307956	down-regulated
IN-VIP	ENSG00000159069	54461	FBXW5	-0.204858	0.00817212	down-regulated
IN-VIP	ENSG00000164512	79722	ANKRD55	-0.426135	0.00356717	down-regulated
IN-VIP	ENSG00000184408	3751	KCND2	0.282575	0.028081	up-regulated
IN-VIP	ENSG00000185760	56479	KCNQ5	0.610223	3.16431e-06	up-regulated
IN-VIP	ENSG00000196104	50859	SPOCK3	0.374453	0.000227398	up-regulated
IN-VIP	ENSG00000227082	107985194	LINC02798	0.394381	0.00109512	up-regulated
IN-VIP	ENSG00000244405	2119	ETV5	-0.204787	0.0293342	down-regulated
L2/3	ENSG00000040731	1008	CDH10	0.446549	3.80019e-30	up-regulated
L2/3	ENSG00000069696	1815	DRD4	-0.213883	0.0158095	down-regulated
L2/3	ENSG00000076641	55824	PAG1	0.210745	1.21986e-07	up-regulated
L2/3	ENSG00000099622	1153	CIRBP	-0.254339	4.88883e-12	down-regulated
L2/3	ENSG00000104327	793	CALB1	0.297189	8.12801e-42	up-regulated
L2/3	ENSG00000105976	4233	MET	0.330132	6.70625e-08	up-regulated
L2/3	ENSG00000115896	5334	PLCL1	0.242437	2.86185e-15	up-regulated
L2/3	ENSG00000130402	81	ACTN4	-0.167697	1.52742e-05	down-regulated
L2/3	ENSG00000131584	116983	ACAP3	-0.19094	4.51365e-05	down-regulated
L2/3	ENSG00000133104	23111	SPART	0.231065	1.07294e-10	up-regulated
L2/3	ENSG00000135916	81618	ITM2C	-0.274584	1.20986e-13	down-regulated
L2/3	ENSG00000136267	1607	DGKB	0.186214	1.74846e-05	up-regulated
L2/3	ENSG00000137672	7225	TRPC6	0.231311	0.000197578	up-regulated
L2/3	ENSG00000137872	80031	SEMA6D	0.242094	0.000133534	up-regulated
L2/3	ENSG00000138326	6229	RPS24	0.192251	1.93836e-07	up-regulated
L2/3	ENSG00000140600	6457	SH3GL3	0.195145	1.08294e-08	up-regulated
L2/3	ENSG00000145147	9353	SLIT2	0.453793	8.24343e-38	up-regulated
L2/3	ENSG00000145526	1016	CDH18	0.648186	1.25903e-50	up-regulated
L2/3	ENSG00000147481	54212	SNTG1	0.471214	1.28905e-18	up-regulated
L2/3	ENSG00000149357	55004	LAMTOR1	-0.148119	0.000503031	down-regulated
L2/3	ENSG00000151025	57512	GPR158	0.178936	3.57606e-05	up-regulated
L2/3	ENSG00000154975	56934	CA10	-0.176403	0.000924504	down-regulated
L2/3	ENSG00000155897	114	ADCY8	0.159684	0.00014506	up-regulated
L2/3	ENSG00000162687	343450	KCNT2	0.347648	4.93238e-18	up-regulated
L2/3	ENSG00000163629	5783	PTPN13	0.420354	3.46078e-34	up-regulated
L2/3	ENSG00000163630	132204	SYNPR	0.217664	1.21949e-09	up-regulated
L2/3	ENSG00000164588	348980	HCN1	0.375154	2.80247e-22	up-regulated
L2/3	ENSG00000164659	222223	KIAA1324L	0.188856	1.20039e-06	up-regulated
L2/3	ENSG00000164684	619279	ZNF704	0.178348	6.44324e-07	up-regulated
L2/3	ENSG00000165323	120114	FAT3	0.15406	0.00245589	up-regulated
L2/3	ENSG00000165379	145581	LRFN5	0.49109	1.5601e-49	up-regulated
L2/3	ENSG00000169181	146395	GSG1L	-0.31933	2.42816e-15	down-regulated
L2/3	ENSG00000169432	6335	SCN9A	0.255861	9.58973e-09	up-regulated
L2/3	ENSG00000170011	25924	MYRIP	0.196648	2.77407e-06	up-regulated
L2/3	ENSG00000170390	166614	DCLK2	-0.4006	3.96279e-12	down-regulated
L2/3	ENSG00000171223	3726	JUNB	-0.253835	3.43933e-30	down-regulated
L2/3	ENSG00000176978	29952	DPP7	0.159161	4.66946e-05	up-regulated
L2/3	ENSG00000179094	5187	PER1	-0.143979	0.000868133	down-regulated
L2/3	ENSG00000180881	84698	CAPS2	0.292958	2.73548e-14	up-regulated
L2/3	ENSG00000182674	9312	KCNB2	0.205424	2.19839e-05	up-regulated
L2/3	ENSG00000182871	80781	COL18A1	-0.157451	0.00462638	down-regulated
L2/3	ENSG00000183036	5121	PCP4	-0.150114	9.75142e-10	down-regulated
L2/3	ENSG00000183722	10186	LHFPL6	0.2222	5.34457e-15	up-regulated
L2/3	ENSG00000184226	5101	PCDH9	0.439744	2.48514e-35	up-regulated
L2/3	ENSG00000184349	1946	EFNA5	0.273684	2.24288e-13	up-regulated
L2/3	ENSG00000184408	3751	KCND2	0.294826	4.73453e-12	up-regulated
L2/3	ENSG00000185305	54622	ARL15	0.493036	2.61729e-26	up-regulated
L2/3	ENSG00000185352	266722	HS6ST3	0.17128	5.48676e-06	up-regulated
L2/3	ENSG00000185532	5592	PRKG1	0.315067	1.32565e-11	up-regulated
L2/3	ENSG00000187164	57698	SHTN1	0.215904	7.42749e-14	up-regulated
L2/3	ENSG00000188107	346007	EYS	0.456174	2.54937e-19	up-regulated
L2/3	ENSG00000197756	6168	RPL37A	0.147522	0.00150529	up-regulated
L2/3	ENSG00000198108	337876	CHSY3	0.224083	4.17733e-08	up-regulated
L2/3	ENSG00000237298	100506866	TTN-AS1	0.156909	0.000138069	up-regulated
L2/3	ENSG00000249853	222537	HS3ST5	0.142073	0.00241119	up-regulated
L2/3	ENSG00000257815	101928062	CNOT2-DT	0.15449	1.12349e-05	up-regulated
L2/3	ENSG00000261645	101929222	DISC1FP1	0.161081	1.59968e-32	up-regulated
L2/3	ENSG00000276644	1602	DACH1	0.237559	2.3419e-07	up-regulated
L4	ENSG00000040731	1008	CDH10	0.348718	2.34237e-05	up-regulated
L4	ENSG00000079841	22999	RIMS1	0.239163	0.00833661	up-regulated
L4	ENSG00000099622	1153	CIRBP	-0.285932	4.17722e-07	down-regulated
L4	ENSG00000101542	28316	CDH20	0.485855	1.7299e-08	up-regulated
L4	ENSG00000109911	26610	ELP4	0.224161	0.00940366	up-regulated
L4	ENSG00000115896	5334	PLCL1	0.337795	0.000246594	up-regulated
L4	ENSG00000123358	3164	NR4A1	-0.231917	1.95299e-09	down-regulated
L4	ENSG00000125247	84899	TMTC4	-0.230259	0.0383968	down-regulated
L4	ENSG00000136267	1607	DGKB	0.293565	0.00102607	up-regulated
L4	ENSG00000144893	116931	MED12L	0.20754	0.00849677	up-regulated
L4	ENSG00000145526	1016	CDH18	0.609924	6.09153e-16	up-regulated
L4	ENSG00000147044	8573	CASK	0.267699	0.00900289	up-regulated
L4	ENSG00000147202	1730	DIAPH2	0.334074	0.000761611	up-regulated
L4	ENSG00000147481	54212	SNTG1	0.44409	1.40788e-07	up-regulated
L4	ENSG00000155052	129684	CNTNAP5	0.281724	0.0393482	up-regulated
L4	ENSG00000162687	343450	KCNT2	0.384856	3.70742e-05	up-regulated
L4	ENSG00000163629	5783	PTPN13	0.280316	0.00117058	up-regulated
L4	ENSG00000164588	348980	HCN1	0.441614	5.16313e-11	up-regulated
L4	ENSG00000165323	120114	FAT3	0.345331	0.0394204	up-regulated
L4	ENSG00000165379	145581	LRFN5	0.611869	2.80209e-19	up-regulated
L4	ENSG00000169933	9758	FRMPD4	0.432133	9.52442e-07	up-regulated
L4	ENSG00000170011	25924	MYRIP	0.251457	0.00589672	up-regulated
L4	ENSG00000171223	3726	JUNB	-0.171799	2.46714e-07	down-regulated
L4	ENSG00000174749	132720	FAM241A	0.226047	0.0473552	up-regulated
L4	ENSG00000176697	627	BDNF	-0.260673	0.0222917	down-regulated
L4	ENSG00000177606	3725	JUN	0.224245	0.0220751	up-regulated
L4	ENSG00000177707	25945	NECTIN3	0.246804	0.00535919	up-regulated
L4	ENSG00000182674	9312	KCNB2	0.269412	0.00484917	up-regulated
L4	ENSG00000184005	256435	ST6GALNAC3	0.26992	0.0129361	up-regulated
L4	ENSG00000184408	3751	KCND2	0.37865	0.00836361	up-regulated
L4	ENSG00000185305	54622	ARL15	0.200766	0.041952	up-regulated
L4	ENSG00000185352	266722	HS6ST3	0.543002	6.63688e-06	up-regulated
L4	ENSG00000185760	56479	KCNQ5	0.253224	0.00814635	up-regulated
L4	ENSG00000198108	337876	CHSY3	0.375506	0.00061435	up-regulated
L4	ENSG00000227082	107985194	LINC02798	0.203974	0.0409511	up-regulated
L4	ENSG00000237298	100506866	TTN-AS1	0.362413	4.90612e-05	up-regulated
L4	ENSG00000277363	80725	SRCIN1	-0.432272	6.47506e-06	down-regulated
L5/6	ENSG00000099622	1153	CIRBP	-0.272796	0.0383153	down-regulated
L5/6	ENSG00000145526	1016	CDH18	0.543794	2.7209e-07	up-regulated
L5/6	ENSG00000150275	65217	PCDH15	0.459084	0.0499795	up-regulated
L5/6	ENSG00000155052	129684	CNTNAP5	0.615711	0.00066721	up-regulated
L5/6	ENSG00000165966	29951	PDZRN4	0.625889	3.99145e-09	up-regulated
L5/6	ENSG00000169855	6091	ROBO1	0.570091	2.74009e-08	up-regulated
L5/6	ENSG00000185532	5592	PRKG1	0.470035	1.81731e-05	up-regulated
L5/6	ENSG00000237298	100506866	TTN-AS1	0.336134	0.0246592	up-regulated
L5/6	ENSG00000248049	550112	UBA6-AS1	0.412682	0.000361682	up-regulated
L5/6	ENSG00000248309	101929423	MEF2C-AS1	0.52787	0.000288438	up-regulated
L5/6-CC	ENSG00000040731	1008	CDH10	0.275336	0.00030222	up-regulated
L5/6-CC	ENSG00000099622	1153	CIRBP	-0.197025	0.0272005	down-regulated
L5/6-CC	ENSG00000101745	23253	ANKRD12	0.268155	9.68781e-07	up-regulated
L5/6-CC	ENSG00000106459	4899	NRF1	0.151492	0.00211133	up-regulated
L5/6-CC	ENSG00000109911	26610	ELP4	0.250969	4.70205e-05	up-regulated
L5/6-CC	ENSG00000115896	5334	PLCL1	0.324294	1.64894e-05	up-regulated
L5/6-CC	ENSG00000118985	22936	ELL2	0.205033	0.039837	up-regulated
L5/6-CC	ENSG00000136111	9882	TBC1D4	0.257047	0.00566836	up-regulated
L5/6-CC	ENSG00000136267	1607	DGKB	0.252052	0.0119233	up-regulated
L5/6-CC	ENSG00000137642	6653	SORL1	0.186748	0.0350617	up-regulated
L5/6-CC	ENSG00000137968	204962	SLC44A5	0.316984	2.40739e-05	up-regulated
L5/6-CC	ENSG00000138640	10144	FAM13A	0.254058	0.000185151	up-regulated
L5/6-CC	ENSG00000145526	1016	CDH18	0.558399	2.32477e-14	up-regulated
L5/6-CC	ENSG00000147481	54212	SNTG1	0.379738	5.34729e-05	up-regulated
L5/6-CC	ENSG00000163629	5783	PTPN13	0.250927	2.28664e-07	up-regulated
L5/6-CC	ENSG00000164588	348980	HCN1	0.371771	9.49416e-07	up-regulated
L5/6-CC	ENSG00000165323	120114	FAT3	0.251866	0.0219738	up-regulated
L5/6-CC	ENSG00000165379	145581	LRFN5	0.273745	0.00027156	up-regulated
L5/6-CC	ENSG00000173852	23333	DPY19L1	0.196874	0.00262694	up-regulated
L5/6-CC	ENSG00000177301	3737	KCNA2	0.183366	0.00118876	up-regulated
L5/6-CC	ENSG00000177853	9849	ZNF518A	0.187505	0.0195239	up-regulated
L5/6-CC	ENSG00000179981	10194	TSHZ1	0.215326	0.00725203	up-regulated
L5/6-CC	ENSG00000183023	6546	SLC8A1	0.408603	1.29666e-07	up-regulated
L5/6-CC	ENSG00000184226	5101	PCDH9	0.71921	0.00434314	up-regulated
L5/6-CC	ENSG00000184349	1946	EFNA5	0.229242	0.0384727	up-regulated
L5/6-CC	ENSG00000184408	3751	KCND2	0.348383	0.000298908	up-regulated
L5/6-CC	ENSG00000198108	337876	CHSY3	0.283696	0.00110485	up-regulated
L5/6-CC	ENSG00000248049	550112	UBA6-AS1	0.263326	6.67189e-06	up-regulated
L5/6-CC	ENSG00000271383	101060226	NBPF19	0.254037	0.000297794	up-regulated
Microglia	ENSG00000145685	10184	LHFPL2	0.435362	0.0279248	up-regulated
Microglia	ENSG00000168329	1524	CX3CR1	-0.794484	0.0385342	down-regulated
Microglia	ENSG00000273409	101929497	LINC02712	-2.21742	4.79689e-07	down-regulated
Oligodendrocytes	ENSG00000005893	3920	LAMP2	0.198304	0.00800243	up-regulated
Oligodendrocytes	ENSG00000006831	79602	ADIPOR2	0.797291	5.20188e-07	up-regulated
Oligodendrocytes	ENSG00000013297	5010	CLDN11	0.372179	0.039761	up-regulated
Oligodendrocytes	ENSG00000039319	9765	ZFYVE16	-0.312732	1.3262e-05	down-regulated
Oligodendrocytes	ENSG00000081479	4036	LRP2	0.745601	0.0194192	up-regulated
Oligodendrocytes	ENSG00000099194	6319	SCD	-0.43588	3.0719e-07	down-regulated
Oligodendrocytes	ENSG00000099622	1153	CIRBP	-0.542953	0.000842226	down-regulated
Oligodendrocytes	ENSG00000106829	7091	TLE4	0.614405	9.81414e-06	up-regulated
Oligodendrocytes	ENSG00000112893	4124	MAN2A1	0.774752	1.09771e-10	up-regulated
Oligodendrocytes	ENSG00000115896	5334	PLCL1	0.483428	2.51447e-05	up-regulated
Oligodendrocytes	ENSG00000134243	6272	SORT1	0.592936	0.0177143	up-regulated
Oligodendrocytes	ENSG00000134851	55858	TMEM165	0.564029	3.64029e-05	up-regulated
Oligodendrocytes	ENSG00000148123	54886	PLPPR1	-0.314966	0.00207226	down-regulated
Oligodendrocytes	ENSG00000149557	9638	FEZ1	-0.322854	0.0165832	down-regulated
Oligodendrocytes	ENSG00000157916	11079	RER1	-0.394581	0.0402245	down-regulated
Oligodendrocytes	ENSG00000164124	55314	TMEM144	0.974016	3.62761e-07	up-regulated
Oligodendrocytes	ENSG00000167123	51148	CERCAM	-0.81434	2.63088e-09	down-regulated
Oligodendrocytes	ENSG00000170915	85315	PAQR8	0.739676	0.000516017	up-regulated
Oligodendrocytes	ENSG00000187164	57698	SHTN1	0.702521	3.44298e-06	up-regulated
Oligodendrocytes	ENSG00000197971	4155	MBP	-0.338112	0.000428619	down-regulated
Oligodendrocytes	ENSG00000198740	22834	ZNF652	0.400843	1.64916e-05	up-regulated
OPC	ENSG00000006607	9855	FARP2	-0.516489	0.0159016	down-regulated
OPC	ENSG00000040731	1008	CDH10	0.570093	1.82077e-08	up-regulated
OPC	ENSG00000049089	1298	COL9A2	-0.203112	0.000139851	down-regulated
OPC	ENSG00000061938	10188	TNK2	-0.475263	0.000735553	down-regulated
OPC	ENSG00000066382	744	MPPED2	0.314805	0.00786254	up-regulated
OPC	ENSG00000075461	27092	CACNG4	-0.193257	0.00011765	down-regulated
OPC	ENSG00000079482	4983	OPHN1	0.471347	7.83223e-05	up-regulated
OPC	ENSG00000099622	1153	CIRBP	-0.224895	9.38083e-07	down-regulated
OPC	ENSG00000101203	57642	COL20A1	-0.716676	7.34658e-09	down-regulated
OPC	ENSG00000101311	55612	FERMT1	0.174412	0.0125047	up-regulated
OPC	ENSG00000101542	28316	CDH20	0.711039	2.43683e-17	up-regulated
OPC	ENSG00000105088	93145	OLFM2	-0.410959	5.14651e-06	down-regulated
OPC	ENSG00000105894	5764	PTN	-0.286129	0.0141844	down-regulated
OPC	ENSG00000106278	5803	PTPRZ1	-0.258888	0.000216289	down-regulated
OPC	ENSG00000106665	7461	CLIP2	-0.36956	0.0159016	down-regulated
OPC	ENSG00000109458	2549	GAB1	0.401461	0.000342169	up-regulated
OPC	ENSG00000110092	595	CCND1	-0.728279	0.00409999	down-regulated
OPC	ENSG00000114166	8850	KAT2B	0.425908	0.00172515	up-regulated
OPC	ENSG00000118515	6446	SGK1	0.486119	9.85438e-12	up-regulated
OPC	ENSG00000125462	10485	C1orf61	-0.742583	3.55039e-13	down-regulated
OPC	ENSG00000131584	116983	ACAP3	-0.399081	0.00245206	down-regulated
OPC	ENSG00000135540	57224	NHSL1	0.330707	0.0142689	up-regulated
OPC	ENSG00000139737	122060	SLAIN1	0.356306	0.000281399	up-regulated
OPC	ENSG00000144278	114805	GALNT13	0.986967	1.75243e-25	up-regulated
OPC	ENSG00000144445	151050	KANSL1L	0.50761	2.34747e-05	up-regulated
OPC	ENSG00000146966	27147	DENND2A	-0.461181	0.00646682	down-regulated
OPC	ENSG00000148082	53358	SHC3	-0.490997	0.000236556	down-regulated
OPC	ENSG00000148700	120	ADD3	0.320432	0.0151827	up-regulated
OPC	ENSG00000160214	8568	RRP1	-1.47234	0.0286975	down-regulated
OPC	ENSG00000162944	130132	RFTN2	0.14691	0.00633358	up-regulated
OPC	ENSG00000165895	143872	ARHGAP42	0.49375	2.61696e-05	up-regulated
OPC	ENSG00000165966	29951	PDZRN4	0.223999	0.00011765	up-regulated
OPC	ENSG00000167526	6137	RPL13	-1.02738	1.29679e-33	down-regulated
OPC	ENSG00000170017	214	ALCAM	0.454647	9.78114e-06	up-regulated
OPC	ENSG00000171310	50515	CHST11	-0.477009	2.26583e-07	down-regulated
OPC	ENSG00000181722	26137	ZBTB20	0.408996	5.53791e-12	up-regulated
OPC	ENSG00000181790	575	ADGRB1	-0.39072	0.0100989	down-regulated
OPC	ENSG00000184221	116448	OLIG1	-0.293331	0.0202871	down-regulated
OPC	ENSG00000184226	5101	PCDH9	0.713828	5.13883e-44	up-regulated
OPC	ENSG00000184408	3751	KCND2	0.56122	8.49852e-13	up-regulated
OPC	ENSG00000198732	64093	SMOC1	1.1225	1.75243e-25	up-regulated
OPC	ENSG00000255571	254559	MIR9-3HG	-0.176487	0.000292958	down-regulated

## Sheet: DEGs unique to subtypeⅡ
Cell type	Ensemble ID	Entrez ID	Symbol	LogFC	Fdr	Change
AST-PP	ENSG00000103175	58189	WFDC1	0.905178	2.42425e-22	up-regulated
AST-PP	ENSG00000132669	54453	RIN2	0.359315	0.00331982	up-regulated
AST-PP	ENSG00000144868	66000	TMEM108	0.544231	8.93426e-08	up-regulated
AST-PP	ENSG00000151012	23657	SLC7A11	-0.272931	0.0055131	down-regulated
AST-PP	ENSG00000174306	23051	ZHX3	0.234597	0.000195837	up-regulated
IN-PV	ENSG00000154529	728577	CNTNAP3B	0.353232	2.85546e-05	up-regulated
IN-SST	ENSG00000171189	2897	GRIK1	-0.686209	0.0375479	down-regulated
L2/3	ENSG00000089041	5027	P2RX7	0.287077	3.10273e-20	up-regulated
L2/3	ENSG00000100095	23544	SEZ6L	0.306572	1.97398e-25	up-regulated
L2/3	ENSG00000101134	55816	DOK5	0.204979	2.25562e-10	up-regulated
L2/3	ENSG00000110328	374378	GALNT18	0.283556	3.38824e-16	up-regulated
L2/3	ENSG00000111249	23316	CUX2	0.505136	3.11884e-38	up-regulated
L2/3	ENSG00000111885	4121	MAN1A1	0.184539	0.000138495	up-regulated
L2/3	ENSG00000113231	8622	PDE8B	0.16719	1.27234e-09	up-regulated
L2/3	ENSG00000114757	51555	PEX5L	-0.178603	0.00297091	down-regulated
L2/3	ENSG00000125851	5126	PCSK2	0.143789	0.000780024	up-regulated
L2/3	ENSG00000130226	1804	DPP6	0.187653	7.00838e-09	up-regulated
L2/3	ENSG00000134138	4212	MEIS2	0.38389	3.2675e-28	up-regulated
L2/3	ENSG00000143878	388	RHOB	-0.154198	6.46011e-07	down-regulated
L2/3	ENSG00000146555	221935	SDK1	0.216317	5.4303e-05	up-regulated
L2/3	ENSG00000168952	29091	STXBP6	0.310189	3.86674e-13	up-regulated
L2/3	ENSG00000183049	57118	CAMK1D	0.235695	1.19831e-13	up-regulated
L2/3	ENSG00000184347	6586	SLIT3	0.273111	7.59753e-19	up-regulated
L2/3	ENSG00000206052	220164	DOK6	0.194255	1.6029e-05	up-regulated
L2/3	ENSG00000224957	101927215	LINC01266	0.250161	4.88393e-13	up-regulated
L4	ENSG00000062725	10513	APPBP2	-0.224739	0.000118445	down-regulated
L4	ENSG00000106069	1124	CHN2	0.282871	2.40935e-07	up-regulated
L4	ENSG00000113645	23286	WWC1	0.286316	5.04325e-05	up-regulated
L4	ENSG00000178177	254251	LCORL	-0.196941	0.0331863	down-regulated
L4	ENSG00000183049	57118	CAMK1D	0.355845	6.31546e-10	up-regulated
L5/6	ENSG00000102290	27328	PCDH11X	-0.247317	0.0490586	down-regulated
L5/6-CC	ENSG00000113231	8622	PDE8B	0.296614	2.50737e-05	up-regulated
L5/6-CC	ENSG00000125851	5126	PCSK2	0.194521	0.0322822	up-regulated
L5/6-CC	ENSG00000133019	1131	CHRM3	0.187041	0.0197879	up-regulated
L5/6-CC	ENSG00000144285	6323	SCN1A	-0.235535	2.52932e-05	down-regulated
L5/6-CC	ENSG00000162599	4774	NFIA	0.631934	1.76239e-08	up-regulated
L5/6-CC	ENSG00000183049	57118	CAMK1D	0.286571	3.20199e-05	up-regulated
Microglia	ENSG00000168918	3635	INPP5D	0.815693	0.000104243	up-regulated
OPC	ENSG00000262943	245	ALOX12P2	0.1815	2.54269e-05	up-regulated

## Sheet: DEGs unique to subtypeⅢ
Cell type	Ensemble ID	Entrez ID	Symbol	LogFC	Fdr	Change
AST-FB	ENSG00000110436	6506	SLC1A2	2.65112	1.02432e-06	up-regulated
AST-FB	ENSG00000138639	83478	ARHGAP24	1.1298	0.0423172	up-regulated
AST-PP	ENSG00000048540	55885	LMO3	0.14713	0.000344276	up-regulated
AST-PP	ENSG00000099954	27443	CECR2	-0.194405	0.0119739	down-regulated
AST-PP	ENSG00000109501	7466	WFS1	0.529621	0.0328859	up-regulated
AST-PP	ENSG00000112576	896	CCND3	-0.298328	0.0317934	down-regulated
AST-PP	ENSG00000124145	6385	SDC4	0.651335	0.000123935	up-regulated
AST-PP	ENSG00000129244	482	ATP1B2	0.687105	0.0035818	up-regulated
AST-PP	ENSG00000130175	5589	PRKCSH	0.272976	0.0266536	up-regulated
AST-PP	ENSG00000137486	408	ARRB1	-0.299898	0.00883354	down-regulated
AST-PP	ENSG00000139155	53919	SLCO1C1	0.254124	8.5005e-06	up-regulated
AST-PP	ENSG00000141068	8844	KSR1	-0.375134	0.0209463	down-regulated
AST-PP	ENSG00000146247	55023	PHIP	-0.23305	0.0315194	down-regulated
AST-PP	ENSG00000153944	124540	MSI2	-0.55666	0.0122274	down-regulated
AST-PP	ENSG00000160145	8997	KALRN	-0.190572	0.0321184	down-regulated
AST-PP	ENSG00000162390	26027	ACOT11	-0.283899	0.0100149	down-regulated
AST-PP	ENSG00000164089	64850	ETNPPL	-0.697536	0.000151929	down-regulated
AST-PP	ENSG00000165478	220296	HEPACAM	0.400559	0.0152191	up-regulated
AST-PP	ENSG00000167615	114823	LENG8	0.346219	0.000906192	up-regulated
AST-PP	ENSG00000172270	682	BSG	0.485402	0.00653828	up-regulated
AST-PP	ENSG00000179104	160335	TMTC2	0.289719	0.035488	up-regulated
AST-PP	ENSG00000188039	284434	NWD1	-0.4538	0.00883354	down-regulated
AST-PP	ENSG00000188130	6300	MAPK12	0.290516	0.0232646	up-regulated
AST-PP	ENSG00000198053	140885	SIRPA	0.267486	0.0378331	up-regulated
AST-PP	ENSG00000227036	400619	LINC00511	-0.348767	0.0206523	down-regulated
IN-PV	ENSG00000006128	6863	TAC1	0.846902	0.000762571	up-regulated
IN-PV	ENSG00000006704	9569	GTF2IRD1	-0.722964	7.38151e-07	down-regulated
IN-PV	ENSG00000041515	23026	MYO16	-0.383899	0.0231107	down-regulated
IN-PV	ENSG00000070961	490	ATP2B1	0.327717	0.022593	up-regulated
IN-PV	ENSG00000079805	1785	DNM2	-0.446486	0.0166313	down-regulated
IN-PV	ENSG00000081377	8555	CDC14B	-0.396396	0.020683	down-regulated
IN-PV	ENSG00000105290	333	APLP1	0.541954	0.0259351	up-regulated
IN-PV	ENSG00000111276	1027	CDKN1B	0.194218	0.0102501	up-regulated
IN-PV	ENSG00000111540	5869	RAB5B	0.316082	0.0081128	up-regulated
IN-PV	ENSG00000113532	7903	ST8SIA4	0.830912	0.000604593	up-regulated
IN-PV	ENSG00000115295	79745	CLIP4	0.408497	0.039217	up-regulated
IN-PV	ENSG00000115963	390	RND3	0.512826	0.00743453	up-regulated
IN-PV	ENSG00000119138	687	KLF9	0.424684	0.0153082	up-regulated
IN-PV	ENSG00000120802	7112	TMPO	0.327445	0.0437738	up-regulated
IN-PV	ENSG00000128683	2571	GAD1	0.962619	3.14155e-09	up-regulated
IN-PV	ENSG00000134369	89796	NAV1	-0.205464	0.020683	down-regulated
IN-PV	ENSG00000136750	2572	GAD2	0.75466	4.49008e-06	up-regulated
IN-PV	ENSG00000139514	6541	SLC7A1	0.182699	0.0404446	up-regulated
IN-PV	ENSG00000140470	170691	ADAMTS17	-0.681159	0.000188792	down-regulated
IN-PV	ENSG00000140859	3801	KIFC3	-0.37753	0.0433496	down-regulated
IN-PV	ENSG00000147027	83604	TMEM47	0.500749	0.00230035	up-regulated
IN-PV	ENSG00000148408	774	CACNA1B	-0.373351	0.0473042	down-regulated
IN-PV	ENSG00000162688	178	AGL	0.358317	0.013438	up-regulated
IN-PV	ENSG00000167216	83473	KATNAL2	-0.411936	0.0434999	down-regulated
IN-PV	ENSG00000167658	1938	EEF2	0.382485	0.0153082	up-regulated
IN-PV	ENSG00000171105	3643	INSR	-0.204522	0.0153082	down-regulated
IN-PV	ENSG00000172270	682	BSG	0.58235	0.00155908	up-regulated
IN-PV	ENSG00000176533	2788	GNG7	-0.609644	0.00100036	down-regulated
IN-PV	ENSG00000178567	9852	EPM2AIP1	0.32306	0.000118637	up-regulated
IN-PV	ENSG00000178573	4094	MAF	0.517995	0.000688791	up-regulated
IN-PV	ENSG00000179292	256472	TMEM151A	0.209826	0.0153082	up-regulated
IN-PV	ENSG00000181744	205428	DIPK2A	0.279474	0.0153082	up-regulated
IN-PV	ENSG00000183283	9802	DAZAP2	0.429162	0.020683	up-regulated
IN-PV	ENSG00000188042	10123	ARL4C	0.549077	0.00743453	up-regulated
IN-PV	ENSG00000197111	5094	PCBP2	0.341542	0.0406863	up-regulated
IN-PV	ENSG00000198642	55958	KLHL9	0.741957	0.0012606	up-regulated
IN-PV	ENSG00000204929	101927533	LOC101927533	-0.495295	0.0166313	down-regulated
IN-PV	ENSG00000213626	81606	LBH	0.465145	0.0102501	up-regulated
IN-PV	ENSG00000218336	55714	TENM3	1.02379	6.50568e-06	up-regulated
IN-SST	ENSG00000133687	83857	TMTC1	0.444208	0.000203698	up-regulated
IN-SST	ENSG00000136750	2572	GAD2	0.590477	0.00296925	up-regulated
IN-SST	ENSG00000148200	2649	NR6A1	-0.994171	0.00693236	down-regulated
IN-SST	ENSG00000169564	5093	PCBP1	0.525994	0.00139555	up-regulated
IN-SST	ENSG00000196418	7678	ZNF124	-0.372525	0.0339963	down-regulated
IN-SST	ENSG00000242265	23089	PEG10	0.428409	0.000164014	up-regulated
IN-SV2C	ENSG00000136750	2572	GAD2	0.846416	1.65556e-05	up-regulated
IN-SV2C	ENSG00000170310	9482	STX8	-0.663954	0.0357196	down-regulated
IN-SV2C	ENSG00000187957	92737	DNER	0.42631	0.00287593	up-regulated
IN-SV2C	ENSG00000188042	10123	ARL4C	0.822782	0.00323531	up-regulated
IN-VIP	ENSG00000101204	1137	CHRNA4	0.378581	0.0150939	up-regulated
IN-VIP	ENSG00000105963	11033	ADAP1	0.36699	0.0163824	up-regulated
IN-VIP	ENSG00000108684	40	ASIC2	0.631859	0.042297	up-regulated
IN-VIP	ENSG00000113594	3977	LIFR	0.308838	0.00966176	up-regulated
IN-VIP	ENSG00000145907	10146	G3BP1	0.28145	0.013006	up-regulated
IN-VIP	ENSG00000157103	6529	SLC6A1	0.32218	0.0112159	up-regulated
IN-VIP	ENSG00000168769	54790	TET2	0.140616	0.00734441	up-regulated
IN-VIP	ENSG00000169564	5093	PCBP1	0.338746	0.0231415	up-regulated
IN-VIP	ENSG00000171604	51523	CXXC5	0.223637	0.0437358	up-regulated
IN-VIP	ENSG00000178567	9852	EPM2AIP1	0.352341	0.0408456	up-regulated
IN-VIP	ENSG00000179456	10472	ZBTB18	0.270114	0.0162723	up-regulated
IN-VIP	ENSG00000185551	7026	NR2F2	0.500408	0.00238788	up-regulated
IN-VIP	ENSG00000188042	10123	ARL4C	1.18577	1.95872e-10	up-regulated
L2/3	ENSG00000001561	22875	ENPP4	0.280955	1.91973e-09	up-regulated
L2/3	ENSG00000011009	11313	LYPLA2	0.181892	0.00058483	up-regulated
L2/3	ENSG00000033867	9497	SLC4A7	0.361318	4.95638e-18	up-regulated
L2/3	ENSG00000048540	55885	LMO3	0.151649	0.000387307	up-regulated
L2/3	ENSG00000065970	55810	FOXJ2	0.240902	3.07464e-10	up-regulated
L2/3	ENSG00000070413	9993	DGCR2	0.369258	2.94816e-25	up-regulated
L2/3	ENSG00000070808	815	CAMK2A	0.597811	1.2664e-53	up-regulated
L2/3	ENSG00000070961	490	ATP2B1	0.293725	5.15839e-13	up-regulated
L2/3	ENSG00000071537	6400	SEL1L	0.240036	1.67024e-06	up-regulated
L2/3	ENSG00000071553	537	ATP6AP1	0.42316	2.86276e-33	up-regulated
L2/3	ENSG00000071575	28951	TRIB2	0.290698	1.96535e-09	up-regulated
L2/3	ENSG00000075618	6624	FSCN1	0.290991	1.25267e-17	up-regulated
L2/3	ENSG00000079805	1785	DNM2	-0.246926	3.89188e-11	down-regulated
L2/3	ENSG00000085563	5243	ABCB1	-0.218288	4.76007e-09	down-regulated
L2/3	ENSG00000086991	50507	NOX4	-0.314705	0.000801701	down-regulated
L2/3	ENSG00000095397	25861	WHRN	-0.233476	0.00109298	down-regulated
L2/3	ENSG00000099804	997	CDC34	0.21725	1.57547e-12	up-regulated
L2/3	ENSG00000101327	5173	PDYN	0.276791	0.0449363	up-regulated
L2/3	ENSG00000101421	128866	CHMP4B	0.283837	9.32101e-10	up-regulated
L2/3	ENSG00000101474	57136	APMAP	0.192444	1.8281e-09	up-regulated
L2/3	ENSG00000101843	5716	PSMD10	0.214738	1.16889e-06	up-regulated
L2/3	ENSG00000102024	5358	PLS3	0.150328	0.00159877	up-regulated
L2/3	ENSG00000102100	7355	SLC35A2	0.166569	0.000138328	up-regulated
L2/3	ENSG00000104331	54928	IMPAD1	0.322524	3.70516e-15	up-regulated
L2/3	ENSG00000104490	83988	NCALD	0.280843	1.4267e-06	up-regulated
L2/3	ENSG00000105290	333	APLP1	0.378908	5.66727e-20	up-regulated
L2/3	ENSG00000105499	8605	PLA2G4C	-0.186006	4.11809e-10	down-regulated
L2/3	ENSG00000105968	94239	H2AZ2	0.183278	2.87881e-07	up-regulated
L2/3	ENSG00000108018	114815	SORCS1	-0.347369	5.54565e-15	down-regulated
L2/3	ENSG00000108175	57178	ZMIZ1	0.216411	3.48528e-12	up-regulated
L2/3	ENSG00000108256	57532	NUFIP2	0.287257	9.75952e-09	up-regulated
L2/3	ENSG00000109472	1363	CPE	0.227794	5.13435e-08	up-regulated
L2/3	ENSG00000109971	3312	HSPA8	-0.224575	0.000332731	down-regulated
L2/3	ENSG00000110400	5818	NECTIN1	0.209671	1.76375e-06	up-regulated
L2/3	ENSG00000110841	8496	PPFIBP1	-0.175663	2.63233e-06	down-regulated
L2/3	ENSG00000110881	41	ASIC1	0.201451	0.000531009	up-regulated
L2/3	ENSG00000111276	1027	CDKN1B	0.358281	1.01044e-09	up-regulated
L2/3	ENSG00000111540	5869	RAB5B	0.264713	1.15564e-22	up-regulated
L2/3	ENSG00000111676	1822	ATN1	0.24408	2.03527e-07	up-regulated
L2/3	ENSG00000111962	10090	UST	-0.353204	3.33731e-09	down-regulated
L2/3	ENSG00000112308	81688	C6orf62	0.365889	5.99576e-18	up-regulated
L2/3	ENSG00000113100	1007	CDH9	-0.20699	0.000552959	down-regulated
L2/3	ENSG00000113140	6678	SPARC	0.188749	0.00437106	up-regulated
L2/3	ENSG00000113441	4012	LNPEP	0.194704	7.26612e-05	up-regulated
L2/3	ENSG00000113805	5067	CNTN3	0.858929	2.80691e-18	up-regulated
L2/3	ENSG00000114541	23150	FRMD4B	-0.436623	1.14174e-12	down-regulated
L2/3	ENSG00000115053	4691	NCL	0.193001	2.26749e-05	up-regulated
L2/3	ENSG00000115756	3241	HPCAL1	0.375388	3.75625e-16	up-regulated
L2/3	ENSG00000115884	6382	SDC1	0.165579	0.0446205	up-regulated
L2/3	ENSG00000116106	2043	EPHA4	0.250285	7.81943e-05	up-regulated
L2/3	ENSG00000116273	148479	PHF13	0.154397	0.0129035	up-regulated
L2/3	ENSG00000116698	9887	SMG7	0.21241	4.5091e-05	up-regulated
L2/3	ENSG00000118363	9789	SPCS2	0.148265	0.000167748	up-regulated
L2/3	ENSG00000119138	687	KLF9	0.255423	5.17213e-10	up-regulated
L2/3	ENSG00000119508	8013	NR4A3	-0.189307	0.000653011	down-regulated
L2/3	ENSG00000119669	64207	IRF2BPL	0.209943	2.90894e-09	up-regulated
L2/3	ENSG00000119866	53335	BCL11A	-0.209129	6.84274e-06	down-regulated
L2/3	ENSG00000119900	79627	OGFRL1	0.218028	2.03293e-08	up-regulated
L2/3	ENSG00000121653	9479	MAPK8IP1	0.165519	3.40827e-09	up-regulated
L2/3	ENSG00000123610	7130	TNFAIP6	-0.276734	0.00899705	down-regulated
L2/3	ENSG00000123989	79586	CHPF	0.305815	3.39903e-17	up-regulated
L2/3	ENSG00000124535	56897	WRNIP1	0.259756	2.75614e-09	up-regulated
L2/3	ENSG00000125675	2892	GRIA3	0.175351	0.000112735	up-regulated
L2/3	ENSG00000127946	3092	HIP1	-0.460905	4.12336e-16	down-regulated
L2/3	ENSG00000127995	64921	CASD1	0.168612	2.42696e-06	up-regulated
L2/3	ENSG00000128487	92521	SPECC1	-0.210522	1.12226e-08	down-regulated
L2/3	ENSG00000130024	55274	PHF10	0.196757	2.87881e-07	up-regulated
L2/3	ENSG00000130255	25873	RPL36	0.16041	3.38321e-15	up-regulated
L2/3	ENSG00000130287	1463	NCAN	0.262346	3.3862e-07	up-regulated
L2/3	ENSG00000130844	55422	ZNF331	-0.271077	4.32038e-08	down-regulated
L2/3	ENSG00000130985	7317	UBA1	0.209767	3.76895e-06	up-regulated
L2/3	ENSG00000131165	5119	CHMP1A	0.256673	2.96843e-10	up-regulated
L2/3	ENSG00000132640	22903	BTBD3	0.226847	1.03492e-05	up-regulated
L2/3	ENSG00000132938	23281	MTUS2	-0.285254	3.59768e-11	down-regulated
L2/3	ENSG00000133687	83857	TMTC1	0.408667	2.90889e-15	up-regulated
L2/3	ENSG00000134308	10971	YWHAQ	0.157843	1.06849e-05	up-regulated
L2/3	ENSG00000134343	63982	ANO3	0.791574	2.33282e-24	up-regulated
L2/3	ENSG00000135048	23670	CEMIP2	-0.191226	1.0926e-10	down-regulated
L2/3	ENSG00000135205	57639	CCDC146	0.204262	0.00135801	up-regulated
L2/3	ENSG00000135924	3300	DNAJB2	0.275709	3.43941e-17	up-regulated
L2/3	ENSG00000136960	5168	ENPP2	-0.184982	0.00793566	down-regulated
L2/3	ENSG00000136986	79139	DERL1	0.141046	0.00382134	up-regulated
L2/3	ENSG00000138771	57619	SHROOM3	-0.304824	1.15802e-11	down-regulated
L2/3	ENSG00000140545	4240	MFGE8	0.156746	0.0285904	up-regulated
L2/3	ENSG00000141232	10140	TOB1	0.192692	0.00613959	up-regulated
L2/3	ENSG00000141582	8535	CBX4	0.248899	4.00536e-07	up-regulated
L2/3	ENSG00000141858	90378	SAMD1	0.310504	1.98126e-08	up-regulated
L2/3	ENSG00000143153	481	ATP1B1	0.62464	9.08972e-42	up-regulated
L2/3	ENSG00000143862	127829	ARL8A	0.251799	2.59797e-17	up-regulated
L2/3	ENSG00000145087	9515	STXBP5L	-0.281462	3.75813e-14	down-regulated
L2/3	ENSG00000145284	79966	SCD5	0.378524	4.57008e-08	up-regulated
L2/3	ENSG00000145592	6167	RPL37	0.213833	1.87819e-07	up-regulated
L2/3	ENSG00000145808	171019	ADAMTS19	0.612908	2.90628e-18	up-regulated
L2/3	ENSG00000145907	10146	G3BP1	0.169504	9.56094e-05	up-regulated
L2/3	ENSG00000147027	83604	TMEM47	0.234056	9.0277e-13	up-regulated
L2/3	ENSG00000147140	4841	NONO	0.191252	7.20623e-06	up-regulated
L2/3	ENSG00000148200	2649	NR6A1	-0.410101	4.9339e-19	down-regulated
L2/3	ENSG00000148219	23245	ASTN2	-0.355999	5.3553e-09	down-regulated
L2/3	ENSG00000148341	56904	SH3GLB2	0.192432	2.13632e-09	up-regulated
L2/3	ENSG00000149084	51144	HSD17B12	0.447146	1.25054e-31	up-regulated
L2/3	ENSG00000150760	1793	DOCK1	-0.279967	0.00025717	down-regulated
L2/3	ENSG00000151693	8853	ASAP2	-0.193092	0.000725825	down-regulated
L2/3	ENSG00000152266	5741	PTH	0.187595	0.000975729	up-regulated
L2/3	ENSG00000155974	23426	GRIP1	-0.164884	4.29275e-05	down-regulated
L2/3	ENSG00000160321	7757	ZNF208	0.295986	8.86825e-06	up-regulated
L2/3	ENSG00000162302	8986	RPS6KA4	0.156746	2.87744e-11	up-regulated
L2/3	ENSG00000162512	9672	SDC3	0.467306	5.02397e-28	up-regulated
L2/3	ENSG00000163485	134	ADORA1	0.234517	3.53448e-07	up-regulated
L2/3	ENSG00000164086	1849	DUSP7	0.173544	3.32016e-05	up-regulated
L2/3	ENSG00000164125	51313	GASK1B	0.242521	6.16988e-05	up-regulated
L2/3	ENSG00000164199	84059	ADGRV1	-0.361428	1.13899e-11	down-regulated
L2/3	ENSG00000164300	256987	SERINC5	-0.19668	9.62462e-06	down-regulated
L2/3	ENSG00000164543	9263	STK17A	-0.183214	0.00163629	down-regulated
L2/3	ENSG00000164733	1508	CTSB	0.162628	2.00494e-09	up-regulated
L2/3	ENSG00000165566	219287	AMER2	0.167703	3.51008e-06	up-regulated
L2/3	ENSG00000166592	6236	RRAD	-0.353808	4.68469e-05	down-regulated
L2/3	ENSG00000168264	359948	IRF2BP2	0.306153	5.03617e-09	up-regulated
L2/3	ENSG00000168297	54899	PXK	-0.190789	0.00147462	down-regulated
L2/3	ENSG00000169926	51621	KLF13	0.15482	8.27892e-05	up-regulated
L2/3	ENSG00000170579	9229	DLGAP1	0.422185	4.62908e-25	up-regulated
L2/3	ENSG00000171368	11076	TPPP	0.625723	5.67354e-36	up-regulated
L2/3	ENSG00000171408	27115	PDE7B	-0.263013	4.57889e-07	down-regulated
L2/3	ENSG00000171604	51523	CXXC5	0.221368	1.51933e-34	up-regulated
L2/3	ENSG00000171617	8507	ENC1	1.06514	1.18254e-124	up-regulated
L2/3	ENSG00000171681	55729	ATF7IP	0.154861	0.00013346	up-regulated
L2/3	ENSG00000171877	84978	FRMD5	-0.154137	0.000248551	down-regulated
L2/3	ENSG00000172270	682	BSG	0.327607	3.45852e-25	up-regulated
L2/3	ENSG00000172361	220136	CFAP53	-0.196409	0.00910125	down-regulated
L2/3	ENSG00000175264	8534	CHST1	0.272427	1.96238e-12	up-regulated
L2/3	ENSG00000175697	165829	GPR156	-0.181496	0.0190332	down-regulated
L2/3	ENSG00000176022	126792	B3GALT6	0.225716	2.70275e-07	up-regulated
L2/3	ENSG00000176533	2788	GNG7	-0.395528	2.25509e-19	down-regulated
L2/3	ENSG00000178719	2907	GRINA	0.316264	3.62285e-19	up-regulated
L2/3	ENSG00000179292	256472	TMEM151A	0.316482	9.06757e-16	up-regulated
L2/3	ENSG00000179456	10472	ZBTB18	0.734501	5.03118e-98	up-regulated
L2/3	ENSG00000182220	10159	ATP6AP2	0.221384	1.14696e-10	up-regulated
L2/3	ENSG00000182463	128553	TSHZ2	0.539452	9.88677e-15	up-regulated
L2/3	ENSG00000185262	283991	UBALD2	0.142427	0.00142517	up-regulated
L2/3	ENSG00000185634	399694	SHC4	-0.15628	0.000163483	down-regulated
L2/3	ENSG00000185896	3916	LAMP1	0.168618	7.9789e-05	up-regulated
L2/3	ENSG00000187135	342865	VSTM2B	0.233115	2.47166e-13	up-regulated
L2/3	ENSG00000187239	23048	FNBP1	-0.203772	9.83241e-08	down-regulated
L2/3	ENSG00000187323	1630	DCC	0.168361	0.00243991	up-regulated
L2/3	ENSG00000188042	10123	ARL4C	0.327078	7.74609e-11	up-regulated
L2/3	ENSG00000188158	4810	NHS	-0.180384	0.0092066	down-regulated
L2/3	ENSG00000198053	140885	SIRPA	0.296917	3.92836e-11	up-regulated
L2/3	ENSG00000198146	54989	ZNF770	0.245529	6.66409e-16	up-regulated
L2/3	ENSG00000198626	6262	RYR2	0.344411	1.76958e-12	up-regulated
L2/3	ENSG00000198642	55958	KLHL9	0.210893	6.04581e-06	up-regulated
L2/3	ENSG00000198843	51714	SELENOT	0.237852	7.2131e-08	up-regulated
L2/3	ENSG00000198925	79065	ATG9A	0.238267	6.02931e-09	up-regulated
L2/3	ENSG00000198944	134548	SOWAHA	0.293512	1.8724e-16	up-regulated
L2/3	ENSG00000204388	3304	HSPA1B	0.27512	9.31614e-06	up-regulated
L2/3	ENSG00000204624	57540	DISP3	0.194094	3.96929e-05	up-regulated
L2/3	ENSG00000204681	2550	GABBR1	0.317094	7.83484e-15	up-regulated
L2/3	ENSG00000205336	9289	ADGRG1	0.20166	3.55141e-17	up-regulated
L2/3	ENSG00000213281	4893	NRAS	0.169895	0.000125687	up-regulated
L2/3	ENSG00000221890	23467	NPTXR	0.59118	1.58955e-44	up-regulated
L2/3	ENSG00000224271	284930	LOC284930	-0.264338	1.94423e-05	down-regulated
L2/3	ENSG00000225733	100505641	FGD5-AS1	0.204536	6.0605e-05	up-regulated
L2/3	ENSG00000227036	400619	LINC00511	-0.202057	1.76156e-06	down-regulated
L2/3	ENSG00000232442	100505771	MHENCR	0.304197	1.91973e-09	up-regulated
L2/3	ENSG00000233452	729178	STXBP5-AS1	-0.377388	1.91868e-10	down-regulated
L2/3	ENSG00000245293	101929595	LOC101929595	0.141228	0.00814831	up-regulated
L2/3	ENSG00000247315	85364	ZCCHC3	0.183005	0.000352449	up-regulated
L2/3	ENSG00000264515	284395	LOC284395	0.16486	0.0015256	up-regulated
L2/3	ENSG00000277443	4082	MARCKS	0.269573	5.47792e-27	up-regulated
L4	ENSG00000008441	4784	NFIX	0.255405	0.00322607	up-regulated
L4	ENSG00000026652	56895	AGPAT4	-0.320841	0.000171993	down-regulated
L4	ENSG00000033867	9497	SLC4A7	0.219447	0.0472288	up-regulated
L4	ENSG00000044115	1495	CTNNA1	-0.323601	0.00116716	down-regulated
L4	ENSG00000052126	54477	PLEKHA5	-0.283402	0.00286154	down-regulated
L4	ENSG00000053108	23105	FSTL4	-0.513165	1.02672e-06	down-regulated
L4	ENSG00000060339	55749	CCAR1	-0.276784	0.00992485	down-regulated
L4	ENSG00000070413	9993	DGCR2	0.289603	0.00244561	up-regulated
L4	ENSG00000070808	815	CAMK2A	0.669109	1.22443e-09	up-regulated
L4	ENSG00000070961	490	ATP2B1	0.302672	0.000408324	up-regulated
L4	ENSG00000071553	537	ATP6AP1	0.285744	5.85981e-13	up-regulated
L4	ENSG00000071655	53615	MBD3	0.223139	0.00143475	up-regulated
L4	ENSG00000073711	5523	PPP2R3A	-0.289527	0.00190136	down-regulated
L4	ENSG00000075618	6624	FSCN1	0.251757	1.75148e-05	up-regulated
L4	ENSG00000081026	260425	MAGI3	-0.371135	5.54793e-05	down-regulated
L4	ENSG00000081138	1005	CDH7	0.263108	0.0423338	up-regulated
L4	ENSG00000086589	55696	RBM22	0.167586	1.02672e-06	up-regulated
L4	ENSG00000100697	23405	DICER1	0.188148	0.00180638	up-regulated
L4	ENSG00000101199	55738	ARFGAP1	0.303038	0.000116228	up-regulated
L4	ENSG00000101204	1137	CHRNA4	0.250161	1.42105e-05	up-regulated
L4	ENSG00000101474	57136	APMAP	0.285431	0.000428008	up-regulated
L4	ENSG00000102935	23090	ZNF423	-0.589592	1.57614e-05	down-regulated
L4	ENSG00000104331	54928	IMPAD1	0.292223	4.79428e-05	up-regulated
L4	ENSG00000104969	6449	SGTA	0.332645	0.000380691	up-regulated
L4	ENSG00000105254	1155	TBCB	0.197235	0.0190286	up-regulated
L4	ENSG00000105290	333	APLP1	0.350642	9.96132e-09	up-regulated
L4	ENSG00000105325	51343	FZR1	0.207764	0.000992453	up-regulated
L4	ENSG00000105963	11033	ADAP1	0.477726	9.0103e-08	up-regulated
L4	ENSG00000105968	94239	H2AZ2	0.372421	3.95017e-06	up-regulated
L4	ENSG00000107077	23081	KDM4C	0.147145	0.038987	up-regulated
L4	ENSG00000108018	114815	SORCS1	-0.468601	1.54734e-05	down-regulated
L4	ENSG00000108256	57532	NUFIP2	0.219344	3.16742e-07	up-regulated
L4	ENSG00000108262	28964	GIT1	0.294794	0.000318609	up-regulated
L4	ENSG00000108684	40	ASIC2	-0.575838	3.78054e-08	down-regulated
L4	ENSG00000109906	7704	ZBTB16	-0.353826	1.88249e-06	down-regulated
L4	ENSG00000111540	5869	RAB5B	0.38675	5.06836e-10	up-regulated
L4	ENSG00000111676	1822	ATN1	0.192354	0.029497	up-regulated
L4	ENSG00000111962	10090	UST	-0.389228	2.60652e-10	down-regulated
L4	ENSG00000112245	7803	PTP4A1	0.462947	6.28486e-07	up-regulated
L4	ENSG00000112308	81688	C6orf62	0.302438	0.000827166	up-regulated
L4	ENSG00000112851	55914	ERBIN	-0.299487	0.035521	down-regulated
L4	ENSG00000114541	23150	FRMD4B	-0.436713	0.0175658	down-regulated
L4	ENSG00000115053	4691	NCL	0.488334	2.59996e-05	up-regulated
L4	ENSG00000118432	1268	CNR1	0.15864	1.91508e-08	up-regulated
L4	ENSG00000119138	687	KLF9	0.390726	0.000321086	up-regulated
L4	ENSG00000119900	79627	OGFRL1	0.347409	0.000279228	up-regulated
L4	ENSG00000121653	9479	MAPK8IP1	0.155811	0.000877161	up-regulated
L4	ENSG00000122515	83637	ZMIZ2	0.160875	0.00370197	up-regulated
L4	ENSG00000124535	56897	WRNIP1	0.248152	0.00223698	up-regulated
L4	ENSG00000130396	4301	AFDN	0.14325	0.00268224	up-regulated
L4	ENSG00000130985	7317	UBA1	0.293131	0.000836789	up-regulated
L4	ENSG00000132938	23281	MTUS2	-0.485069	9.20654e-10	down-regulated
L4	ENSG00000133687	83857	TMTC1	0.225639	0.0130559	up-regulated
L4	ENSG00000134308	10971	YWHAQ	0.306338	0.000284373	up-regulated
L4	ENSG00000135048	23670	CEMIP2	-0.443497	0.000414902	down-regulated
L4	ENSG00000135643	27345	KCNMB4	0.359081	0.00626652	up-regulated
L4	ENSG00000135829	1660	DHX9	0.235256	0.00617627	up-regulated
L4	ENSG00000135905	55619	DOCK10	-0.336345	0.0114867	down-regulated
L4	ENSG00000135924	3300	DNAJB2	0.266683	1.2351e-07	up-regulated
L4	ENSG00000138650	57575	PCDH10	0.30873	0.0191621	up-regulated
L4	ENSG00000140350	8125	ANP32A	0.295003	0.00962315	up-regulated
L4	ENSG00000140391	10099	TSPAN3	0.15112	0.00267416	up-regulated
L4	ENSG00000141068	8844	KSR1	-0.274835	0.00901547	down-regulated
L4	ENSG00000143153	481	ATP1B1	0.382305	6.48901e-05	up-regulated
L4	ENSG00000143862	127829	ARL8A	0.459985	1.55995e-07	up-regulated
L4	ENSG00000145087	9515	STXBP5L	-0.409182	1.11731e-06	down-regulated
L4	ENSG00000145592	6167	RPL37	0.466221	0.000950108	up-regulated
L4	ENSG00000145808	171019	ADAMTS19	0.226505	1.15852e-09	up-regulated
L4	ENSG00000146083	22838	RNF44	0.149321	0.0304004	up-regulated
L4	ENSG00000147140	4841	NONO	0.200755	0.00161506	up-regulated
L4	ENSG00000148200	2649	NR6A1	-0.286807	0.0339822	down-regulated
L4	ENSG00000148219	23245	ASTN2	-0.628939	6.7271e-17	down-regulated
L4	ENSG00000148341	56904	SH3GLB2	0.272635	0.0116226	up-regulated
L4	ENSG00000148408	774	CACNA1B	-0.318176	0.000594535	down-regulated
L4	ENSG00000149084	51144	HSD17B12	0.193257	1.20359e-13	up-regulated
L4	ENSG00000149177	5795	PTPRJ	-0.417967	8.44694e-07	down-regulated
L4	ENSG00000149571	84623	KIRREL3	-0.245805	0.00622231	down-regulated
L4	ENSG00000150938	51232	CRIM1	0.300604	7.5837e-05	up-regulated
L4	ENSG00000151892	2674	GFRA1	-0.20861	0.0402683	down-regulated
L4	ENSG00000155849	9844	ELMO1	0.387528	0.000777285	up-regulated
L4	ENSG00000160145	8997	KALRN	-0.405207	4.62783e-10	down-regulated
L4	ENSG00000161091	126321	MFSD12	0.172357	0.0278132	up-regulated
L4	ENSG00000161682	284069	FAM171A2	0.304422	5.64754e-05	up-regulated
L4	ENSG00000162512	9672	SDC3	0.167506	0.028281	up-regulated
L4	ENSG00000165566	219287	AMER2	0.361701	1.45086e-05	up-regulated
L4	ENSG00000165997	221079	ARL5B	0.165726	0.00373597	up-regulated
L4	ENSG00000166598	7184	HSP90B1	0.305703	0.00244561	up-regulated
L4	ENSG00000167658	1938	EEF2	0.357301	0.000285893	up-regulated
L4	ENSG00000170579	9229	DLGAP1	-0.461486	6.50373e-11	down-regulated
L4	ENSG00000170832	84669	USP32	-0.306627	0.0155539	down-regulated
L4	ENSG00000171368	11076	TPPP	0.630381	4.28401e-16	up-regulated
L4	ENSG00000171604	51523	CXXC5	0.203175	1.01929e-13	up-regulated
L4	ENSG00000171617	8507	ENC1	1.05834	3.91908e-19	up-regulated
L4	ENSG00000172270	682	BSG	0.263339	2.95899e-05	up-regulated
L4	ENSG00000172809	6169	RPL38	0.337009	0.00157576	up-regulated
L4	ENSG00000176022	126792	B3GALT6	0.177294	0.048103	up-regulated
L4	ENSG00000178567	9852	EPM2AIP1	0.230397	0.00132916	up-regulated
L4	ENSG00000179292	256472	TMEM151A	0.208524	0.00368337	up-regulated
L4	ENSG00000179456	10472	ZBTB18	0.462212	1.11895e-15	up-regulated
L4	ENSG00000181090	79813	EHMT1	-0.268013	0.00140406	down-regulated
L4	ENSG00000182240	25825	BACE2	-0.411077	0.0113069	down-regulated
L4	ENSG00000182601	9951	HS3ST4	-0.503853	2.02409e-05	down-regulated
L4	ENSG00000183454	2903	GRIN2A	-0.378614	5.56646e-05	down-regulated
L4	ENSG00000184897	8971	H1-10	0.287188	0.00149138	up-regulated
L4	ENSG00000186001	84859	LRCH3	-0.237468	0.0370181	down-regulated
L4	ENSG00000187147	55182	RNF220	0.212438	0.0191182	up-regulated
L4	ENSG00000187239	23048	FNBP1	-0.209062	0.00824133	down-regulated
L4	ENSG00000188042	10123	ARL4C	0.456657	0.000298607	up-regulated
L4	ENSG00000189108	26280	IL1RAPL2	-0.320492	2.43899e-07	down-regulated
L4	ENSG00000196323	29068	ZBTB44	0.430313	2.55504e-08	up-regulated
L4	ENSG00000197111	5094	PCBP2	0.292153	0.00215928	up-regulated
L4	ENSG00000198053	140885	SIRPA	0.344597	0.00244561	up-regulated
L4	ENSG00000198146	54989	ZNF770	0.275603	1.08489e-10	up-regulated
L4	ENSG00000198642	55958	KLHL9	0.263284	1.52496e-05	up-regulated
L4	ENSG00000198785	116443	GRIN3A	0.310069	0.038987	up-regulated
L4	ENSG00000198843	51714	SELENOT	0.207589	0.000641319	up-regulated
L4	ENSG00000204740	340895	MALRD1	-0.300243	0.024655	down-regulated
L4	ENSG00000213281	4893	NRAS	0.288399	0.00192144	up-regulated
L4	ENSG00000221890	23467	NPTXR	0.506987	1.33881e-10	up-regulated
L4	ENSG00000224271	284930	LOC284930	-0.463756	0.0101991	down-regulated
L4	ENSG00000233452	729178	STXBP5-AS1	-0.344752	0.00272608	down-regulated
L4	ENSG00000247315	85364	ZCCHC3	0.613039	0.000132554	up-regulated
L4	ENSG00000250305	57604	TRMT9B	-0.340046	0.000320802	down-regulated
L4	ENSG00000277443	4082	MARCKS	0.266251	1.73622e-08	up-regulated
L5/6	ENSG00000071127	9948	WDR1	0.189123	0.0499277	up-regulated
L5/6	ENSG00000071553	537	ATP6AP1	0.297074	0.000596934	up-regulated
L5/6	ENSG00000071575	28951	TRIB2	0.488991	0.0145527	up-regulated
L5/6	ENSG00000075618	6624	FSCN1	0.471153	4.85026e-05	up-regulated
L5/6	ENSG00000085563	5243	ABCB1	-0.162167	0.0423557	down-regulated
L5/6	ENSG00000104331	54928	IMPAD1	0.176165	0.000460976	up-regulated
L5/6	ENSG00000105290	333	APLP1	0.619817	5.79423e-05	up-regulated
L5/6	ENSG00000105963	11033	ADAP1	0.1872	0.0120376	up-regulated
L5/6	ENSG00000106714	79937	CNTNAP3	-0.881704	6.72972e-05	down-regulated
L5/6	ENSG00000109133	55161	TMEM33	0.164709	0.0232869	up-regulated
L5/6	ENSG00000109472	1363	CPE	0.550243	0.000740944	up-regulated
L5/6	ENSG00000111540	5869	RAB5B	0.234084	0.00291546	up-regulated
L5/6	ENSG00000112081	6428	SRSF3	0.280992	0.00455551	up-regulated
L5/6	ENSG00000112245	7803	PTP4A1	0.410145	0.0335091	up-regulated
L5/6	ENSG00000115053	4691	NCL	0.514406	0.000423302	up-regulated
L5/6	ENSG00000118363	9789	SPCS2	0.207194	0.0208148	up-regulated
L5/6	ENSG00000118946	27253	PCDH17	0.390898	0.0251201	up-regulated
L5/6	ENSG00000119042	23314	SATB2	0.634828	0.0438151	up-regulated
L5/6	ENSG00000125740	2354	FOSB	0.256549	0.00210439	up-regulated
L5/6	ENSG00000126254	79171	RBM42	0.289815	0.0130997	up-regulated
L5/6	ENSG00000129933	23383	MAU2	0.149266	0.0386716	up-regulated
L5/6	ENSG00000135924	3300	DNAJB2	0.419311	0.0251201	up-regulated
L5/6	ENSG00000143153	481	ATP1B1	0.730499	6.26133e-08	up-regulated
L5/6	ENSG00000143862	127829	ARL8A	0.487895	0.000326819	up-regulated
L5/6	ENSG00000145087	9515	STXBP5L	-0.631974	0.00965051	down-regulated
L5/6	ENSG00000145808	171019	ADAMTS19	0.502408	0.00120781	up-regulated
L5/6	ENSG00000158258	64084	CLSTN2	-0.544542	0.00267263	down-regulated
L5/6	ENSG00000160145	8997	KALRN	-0.414683	0.047066	down-regulated
L5/6	ENSG00000169564	5093	PCBP1	0.528349	6.3493e-06	up-regulated
L5/6	ENSG00000171368	11076	TPPP	0.576943	0.0306528	up-regulated
L5/6	ENSG00000171604	51523	CXXC5	0.588367	6.84134e-05	up-regulated
L5/6	ENSG00000171617	8507	ENC1	0.707709	3.7873e-08	up-regulated
L5/6	ENSG00000171951	7857	SCG2	0.387553	0.00945376	up-regulated
L5/6	ENSG00000172270	682	BSG	0.793515	3.41753e-05	up-regulated
L5/6	ENSG00000176533	2788	GNG7	-0.545321	6.15662e-05	down-regulated
L5/6	ENSG00000178719	2907	GRINA	0.247754	0.00588722	up-regulated
L5/6	ENSG00000179456	10472	ZBTB18	0.372566	0.00588722	up-regulated
L5/6	ENSG00000186153	51741	WWOX	-0.371537	0.0379407	down-regulated
L5/6	ENSG00000186469	54331	GNG2	0.494075	0.000478056	up-regulated
L5/6	ENSG00000198843	51714	SELENOT	0.302991	0.0120376	up-regulated
L5/6	ENSG00000204681	2550	GABBR1	0.622946	0.00029782	up-regulated
L5/6	ENSG00000257093	57189	DENND11	0.245683	0.0238187	up-regulated
L5/6	ENSG00000277443	4082	MARCKS	0.732672	7.78669e-07	up-regulated
L5/6-CC	ENSG00000004478	2288	FKBP4	0.153767	5.30168e-08	up-regulated
L5/6-CC	ENSG00000006007	51573	GDE1	0.174539	5.71491e-05	up-regulated
L5/6-CC	ENSG00000006118	54972	TMEM132A	0.276681	0.000345682	up-regulated
L5/6-CC	ENSG00000006468	2115	ETV1	0.521684	2.20712e-05	up-regulated
L5/6-CC	ENSG00000026652	56895	AGPAT4	-0.260982	0.0195659	down-regulated
L5/6-CC	ENSG00000032444	10908	PNPLA6	0.215737	1.48685e-10	up-regulated
L5/6-CC	ENSG00000038295	7092	TLL1	0.51308	0.000142232	up-regulated
L5/6-CC	ENSG00000044115	1495	CTNNA1	-0.348807	0.00567289	down-regulated
L5/6-CC	ENSG00000048471	92017	SNX29	-0.346859	0.00948018	down-regulated
L5/6-CC	ENSG00000048540	55885	LMO3	0.392843	0.000253384	up-regulated
L5/6-CC	ENSG00000052126	54477	PLEKHA5	-0.240934	0.0348526	down-regulated
L5/6-CC	ENSG00000053108	23105	FSTL4	-0.411558	0.0151333	down-regulated
L5/6-CC	ENSG00000060718	1301	COL11A1	0.423459	0.0228694	up-regulated
L5/6-CC	ENSG00000067082	1316	KLF6	0.262276	0.00347093	up-regulated
L5/6-CC	ENSG00000067560	387	RHOA	0.329517	0.00327771	up-regulated
L5/6-CC	ENSG00000068308	55593	OTUD5	0.226846	0.00627453	up-regulated
L5/6-CC	ENSG00000070413	9993	DGCR2	0.369739	1.7049e-09	up-regulated
L5/6-CC	ENSG00000070808	815	CAMK2A	0.743085	1.71694e-14	up-regulated
L5/6-CC	ENSG00000070961	490	ATP2B1	0.514619	2.09678e-07	up-regulated
L5/6-CC	ENSG00000071242	6196	RPS6KA2	-0.641351	6.06047e-05	down-regulated
L5/6-CC	ENSG00000071537	6400	SEL1L	0.233226	0.00147359	up-regulated
L5/6-CC	ENSG00000071553	537	ATP6AP1	0.616472	1.28891e-26	up-regulated
L5/6-CC	ENSG00000075618	6624	FSCN1	0.658271	7.50006e-13	up-regulated
L5/6-CC	ENSG00000079691	55604	CARMIL1	-0.291187	0.00185394	down-regulated
L5/6-CC	ENSG00000081026	260425	MAGI3	-0.366554	0.00278428	down-regulated
L5/6-CC	ENSG00000081138	1005	CDH7	0.559615	0.00856885	up-regulated
L5/6-CC	ENSG00000081377	8555	CDC14B	-0.504481	0.00036628	down-regulated
L5/6-CC	ENSG00000081913	23239	PHLPP1	-0.251622	0.0235572	down-regulated
L5/6-CC	ENSG00000085832	2060	EPS15	0.386706	2.27452e-06	up-regulated
L5/6-CC	ENSG00000088247	8570	KHSRP	0.339204	0.000754609	up-regulated
L5/6-CC	ENSG00000089250	4842	NOS1	-0.378816	0.00248658	down-regulated
L5/6-CC	ENSG00000089597	23193	GANAB	0.199803	6.01681e-05	up-regulated
L5/6-CC	ENSG00000090621	8761	PABPC4	0.290971	0.040635	up-regulated
L5/6-CC	ENSG00000101144	655	BMP7	-0.45743	0.0366647	down-regulated
L5/6-CC	ENSG00000101180	11255	HRH3	0.365714	0.00152229	up-regulated
L5/6-CC	ENSG00000101474	57136	APMAP	0.336512	5.76067e-09	up-regulated
L5/6-CC	ENSG00000101843	5716	PSMD10	0.203075	2.54421e-07	up-regulated
L5/6-CC	ENSG00000103184	9717	SEC14L5	-0.260369	0.0070593	down-regulated
L5/6-CC	ENSG00000103363	6923	ELOB	0.373295	1.7049e-09	up-regulated
L5/6-CC	ENSG00000103528	51760	SYT17	0.355248	5.2986e-05	up-regulated
L5/6-CC	ENSG00000104331	54928	IMPAD1	0.280151	4.75719e-05	up-regulated
L5/6-CC	ENSG00000105254	1155	TBCB	0.519358	4.93904e-11	up-regulated
L5/6-CC	ENSG00000105290	333	APLP1	0.917379	2.45743e-20	up-regulated
L5/6-CC	ENSG00000105325	51343	FZR1	0.429011	4.29605e-07	up-regulated
L5/6-CC	ENSG00000105438	10945	KDELR1	0.233276	0.0360171	up-regulated
L5/6-CC	ENSG00000105963	11033	ADAP1	0.715162	2.28534e-17	up-regulated
L5/6-CC	ENSG00000105968	94239	H2AZ2	0.237052	5.52685e-15	up-regulated
L5/6-CC	ENSG00000106078	23242	COBL	-0.43604	8.87353e-05	down-regulated
L5/6-CC	ENSG00000108256	57532	NUFIP2	0.280937	3.92473e-08	up-regulated
L5/6-CC	ENSG00000108262	28964	GIT1	0.57659	3.41771e-09	up-regulated
L5/6-CC	ENSG00000108312	7343	UBTF	0.317719	5.10744e-05	up-regulated
L5/6-CC	ENSG00000108684	40	ASIC2	-0.707184	7.91933e-07	down-regulated
L5/6-CC	ENSG00000109133	55161	TMEM33	0.276247	6.22288e-05	up-regulated
L5/6-CC	ENSG00000109472	1363	CPE	0.495612	3.14158e-07	up-regulated
L5/6-CC	ENSG00000109790	51088	KLHL5	0.451563	0.000302142	up-regulated
L5/6-CC	ENSG00000110651	975	CD81	0.225151	2.82482e-13	up-regulated
L5/6-CC	ENSG00000110841	8496	PPFIBP1	-0.172295	0.00298085	down-regulated
L5/6-CC	ENSG00000111540	5869	RAB5B	0.490727	1.27773e-06	up-regulated
L5/6-CC	ENSG00000111961	23328	SASH1	-0.447456	5.01207e-06	down-regulated
L5/6-CC	ENSG00000112081	6428	SRSF3	0.398101	2.80514e-05	up-regulated
L5/6-CC	ENSG00000112245	7803	PTP4A1	0.490257	3.5291e-06	up-regulated
L5/6-CC	ENSG00000112308	81688	C6orf62	0.438087	8.38059e-10	up-regulated
L5/6-CC	ENSG00000112851	55914	ERBIN	-0.223078	0.0326882	down-regulated
L5/6-CC	ENSG00000113140	6678	SPARC	0.262533	0.0179734	up-regulated
L5/6-CC	ENSG00000113441	4012	LNPEP	0.297711	0.00103855	up-regulated
L5/6-CC	ENSG00000113805	5067	CNTN3	0.714637	5.27688e-10	up-regulated
L5/6-CC	ENSG00000115053	4691	NCL	0.296771	3.90971e-05	up-regulated
L5/6-CC	ENSG00000115365	10314	LANCL1	0.236018	0.0259994	up-regulated
L5/6-CC	ENSG00000116106	2043	EPHA4	0.805555	0.000130183	up-regulated
L5/6-CC	ENSG00000116478	3065	HDAC1	-0.230174	0.0122817	down-regulated
L5/6-CC	ENSG00000116871	55700	MAP7D1	0.226486	0.000569803	up-regulated
L5/6-CC	ENSG00000117450	5052	PRDX1	0.395977	7.3985e-05	up-regulated
L5/6-CC	ENSG00000118363	9789	SPCS2	0.241041	0.0207552	up-regulated
L5/6-CC	ENSG00000118432	1268	CNR1	0.220442	0.000403695	up-regulated
L5/6-CC	ENSG00000118496	84085	FBXO30	0.197448	0.0156566	up-regulated
L5/6-CC	ENSG00000118946	27253	PCDH17	0.360987	0.00646371	up-regulated
L5/6-CC	ENSG00000119138	687	KLF9	0.314252	6.81846e-07	up-regulated
L5/6-CC	ENSG00000121653	9479	MAPK8IP1	0.753135	9.82667e-18	up-regulated
L5/6-CC	ENSG00000123684	9926	LPGAT1	0.206108	0.021834	up-regulated
L5/6-CC	ENSG00000124225	56937	PMEPA1	0.311372	0.000179202	up-regulated
L5/6-CC	ENSG00000124535	56897	WRNIP1	0.260937	0.000562047	up-regulated
L5/6-CC	ENSG00000124749	81578	COL21A1	0.191405	0.00105027	up-regulated
L5/6-CC	ENSG00000125534	79144	PPDPF	0.184812	0.0442789	up-regulated
L5/6-CC	ENSG00000126062	11070	TMEM115	0.183709	0.000917652	up-regulated
L5/6-CC	ENSG00000126524	51119	SBDS	0.244506	5.70454e-09	up-regulated
L5/6-CC	ENSG00000127946	3092	HIP1	-0.407683	8.73545e-12	down-regulated
L5/6-CC	ENSG00000127995	64921	CASD1	0.326712	0.000119371	up-regulated
L5/6-CC	ENSG00000128272	468	ATF4	0.353801	0.00185449	up-regulated
L5/6-CC	ENSG00000129245	9513	FXR2	0.367769	2.63201e-07	up-regulated
L5/6-CC	ENSG00000130255	25873	RPL36	0.1459	2.8019e-08	up-regulated
L5/6-CC	ENSG00000130287	1463	NCAN	0.393017	1.0906e-06	up-regulated
L5/6-CC	ENSG00000130985	7317	UBA1	0.347671	6.56966e-10	up-regulated
L5/6-CC	ENSG00000131165	5119	CHMP1A	0.284569	1.21249e-05	up-regulated
L5/6-CC	ENSG00000132938	23281	MTUS2	-0.587887	5.36311e-08	down-regulated
L5/6-CC	ENSG00000133687	83857	TMTC1	0.425779	0.000811037	up-regulated
L5/6-CC	ENSG00000134247	5738	PTGFRN	0.390958	6.47966e-05	up-regulated
L5/6-CC	ENSG00000134294	54407	SLC38A2	0.278349	0.00717813	up-regulated
L5/6-CC	ENSG00000134308	10971	YWHAQ	0.29963	0.000119371	up-regulated
L5/6-CC	ENSG00000134369	89796	NAV1	-0.370504	0.0131869	down-regulated
L5/6-CC	ENSG00000135048	23670	CEMIP2	-0.52253	2.77538e-06	down-regulated
L5/6-CC	ENSG00000135924	3300	DNAJB2	0.531346	2.74731e-19	up-regulated
L5/6-CC	ENSG00000136158	10253	SPRY2	0.209429	0.0477702	up-regulated
L5/6-CC	ENSG00000136717	274	BIN1	0.361238	0.000294155	up-regulated
L5/6-CC	ENSG00000137161	10695	CNPY3	0.152488	0.0263429	up-regulated
L5/6-CC	ENSG00000137766	440279	UNC13C	0.408278	1.92136e-07	up-regulated
L5/6-CC	ENSG00000138650	57575	PCDH10	0.523975	4.93904e-11	up-regulated
L5/6-CC	ENSG00000139083	2120	ETV6	-0.363474	7.28306e-06	down-regulated
L5/6-CC	ENSG00000140264	10169	SERF2	0.345816	0.000739149	up-regulated
L5/6-CC	ENSG00000140391	10099	TSPAN3	0.261866	0.000589631	up-regulated
L5/6-CC	ENSG00000141858	90378	SAMD1	0.255293	0.00325753	up-regulated
L5/6-CC	ENSG00000142949	5792	PTPRF	0.223687	0.00105027	up-regulated
L5/6-CC	ENSG00000143153	481	ATP1B1	0.9941	3.49699e-17	up-regulated
L5/6-CC	ENSG00000143862	127829	ARL8A	0.718617	1.74393e-22	up-regulated
L5/6-CC	ENSG00000144566	5868	RAB5A	0.199388	0.01707	up-regulated
L5/6-CC	ENSG00000146083	22838	RNF44	0.471474	6.50186e-07	up-regulated
L5/6-CC	ENSG00000147140	4841	NONO	0.288817	2.59772e-06	up-regulated
L5/6-CC	ENSG00000148200	2649	NR6A1	-0.310505	0.00136593	down-regulated
L5/6-CC	ENSG00000148341	56904	SH3GLB2	0.335397	2.85231e-06	up-regulated
L5/6-CC	ENSG00000148408	774	CACNA1B	-0.412324	0.000133421	down-regulated
L5/6-CC	ENSG00000150361	57626	KLHL1	0.678128	2.40052e-06	up-regulated
L5/6-CC	ENSG00000151490	5800	PTPRO	-0.304483	0.00046982	down-regulated
L5/6-CC	ENSG00000152778	24138	IFIT5	0.340276	0.0133556	up-regulated
L5/6-CC	ENSG00000153820	80309	SPHKAP	0.286018	0.012458	up-regulated
L5/6-CC	ENSG00000158467	23382	AHCYL2	-0.188034	0.0424882	down-regulated
L5/6-CC	ENSG00000159202	65264	UBE2Z	0.287857	0.000348114	up-regulated
L5/6-CC	ENSG00000159216	861	RUNX1	-0.57921	3.1407e-05	down-regulated
L5/6-CC	ENSG00000160145	8997	KALRN	-0.530594	1.34644e-09	down-regulated
L5/6-CC	ENSG00000160633	6294	SAFB	0.248669	0.0230456	up-regulated
L5/6-CC	ENSG00000160948	51160	VPS28	0.287457	0.0153953	up-regulated
L5/6-CC	ENSG00000162704	10092	ARPC5	0.465753	0.0011987	up-regulated
L5/6-CC	ENSG00000163485	134	ADORA1	0.248328	0.0276368	up-regulated
L5/6-CC	ENSG00000163697	323	APBB2	-0.253377	0.0158117	down-regulated
L5/6-CC	ENSG00000164176	10085	EDIL3	0.65099	7.3985e-05	up-regulated
L5/6-CC	ENSG00000164687	2171	FABP5	0.536182	0.000222164	up-regulated
L5/6-CC	ENSG00000164733	1508	CTSB	0.307611	0.00306527	up-regulated
L5/6-CC	ENSG00000165443	84457	PHYHIPL	0.324691	0.00968128	up-regulated
L5/6-CC	ENSG00000166311	6609	SMPD1	0.247249	0.000158097	up-regulated
L5/6-CC	ENSG00000166598	7184	HSP90B1	0.363977	0.00255836	up-regulated
L5/6-CC	ENSG00000167658	1938	EEF2	0.505664	1.50608e-14	up-regulated
L5/6-CC	ENSG00000167693	64359	NXN	-0.331436	0.000204036	down-regulated
L5/6-CC	ENSG00000168036	1499	CTNNB1	0.319377	0.000324548	up-regulated
L5/6-CC	ENSG00000168264	359948	IRF2BP2	0.208549	1.25701e-09	up-regulated
L5/6-CC	ENSG00000169564	5093	PCBP1	0.514606	1.90131e-21	up-regulated
L5/6-CC	ENSG00000169926	51621	KLF13	0.2963	3.13415e-05	up-regulated
L5/6-CC	ENSG00000169992	57555	NLGN2	0.354023	2.4529e-05	up-regulated
L5/6-CC	ENSG00000170315	7314	UBB	0.289281	0.043879	up-regulated
L5/6-CC	ENSG00000170324	143162	FRMPD2	0.458479	0.0010488	up-regulated
L5/6-CC	ENSG00000170348	10972	TMED10	0.189273	0.0415486	up-regulated
L5/6-CC	ENSG00000170579	9229	DLGAP1	-0.619703	2.65915e-12	down-regulated
L5/6-CC	ENSG00000171368	11076	TPPP	0.750035	4.04892e-35	up-regulated
L5/6-CC	ENSG00000171587	1826	DSCAM	-0.615748	5.73109e-06	down-regulated
L5/6-CC	ENSG00000171604	51523	CXXC5	0.934301	3.55648e-29	up-regulated
L5/6-CC	ENSG00000171617	8507	ENC1	1.56109	1.56341e-46	up-regulated
L5/6-CC	ENSG00000171951	7857	SCG2	0.803775	1.58889e-07	up-regulated
L5/6-CC	ENSG00000172270	682	BSG	0.770265	2.62978e-23	up-regulated
L5/6-CC	ENSG00000172889	51162	EGFL7	0.471648	6.76702e-09	up-regulated
L5/6-CC	ENSG00000173020	156	GRK2	0.270673	3.2292e-10	up-regulated
L5/6-CC	ENSG00000173068	54796	BNC2	-0.432662	0.00776421	down-regulated
L5/6-CC	ENSG00000174145	57495	NWD2	-0.265433	0.0452154	down-regulated
L5/6-CC	ENSG00000175155	388403	YPEL2	0.194476	0.00127319	up-regulated
L5/6-CC	ENSG00000176533	2788	GNG7	-0.269316	0.012694	down-regulated
L5/6-CC	ENSG00000176658	4642	MYO1D	-0.681802	1.83694e-09	down-regulated
L5/6-CC	ENSG00000178567	9852	EPM2AIP1	0.221758	0.00457851	up-regulated
L5/6-CC	ENSG00000178719	2907	GRINA	0.623468	1.36764e-14	up-regulated
L5/6-CC	ENSG00000179218	811	CALR	0.228407	0.00271497	up-regulated
L5/6-CC	ENSG00000179292	256472	TMEM151A	0.637746	2.01856e-13	up-regulated
L5/6-CC	ENSG00000179431	24147	FJX1	0.363697	0.0035832	up-regulated
L5/6-CC	ENSG00000179456	10472	ZBTB18	1.03516	6.2377e-37	up-regulated
L5/6-CC	ENSG00000180304	4947	OAZ2	0.316508	0.00283753	up-regulated
L5/6-CC	ENSG00000181904	134553	C5orf24	0.14368	0.00286346	up-regulated
L5/6-CC	ENSG00000182220	10159	ATP6AP2	0.83295	6.85739e-20	up-regulated
L5/6-CC	ENSG00000182240	25825	BACE2	-0.480759	1.82564e-06	down-regulated
L5/6-CC	ENSG00000183454	2903	GRIN2A	-0.340482	0.00332361	down-regulated
L5/6-CC	ENSG00000184897	8971	H1-10	0.315589	1.23106e-10	up-regulated
L5/6-CC	ENSG00000185666	8224	SYN3	-0.88012	2.22651e-11	down-regulated
L5/6-CC	ENSG00000185813	5833	PCYT2	0.226372	0.0160579	up-regulated
L5/6-CC	ENSG00000186432	3840	KPNA4	0.291526	0.000131745	up-regulated
L5/6-CC	ENSG00000186501	84065	TMEM222	0.205232	6.23238e-05	up-regulated
L5/6-CC	ENSG00000187398	338645	LUZP2	0.623828	0.00476251	up-regulated
L5/6-CC	ENSG00000187605	200424	TET3	-0.388305	0.00124668	down-regulated
L5/6-CC	ENSG00000187957	92737	DNER	0.440465	0.000186376	up-regulated
L5/6-CC	ENSG00000188536	3040	HBA2	0.389974	0.0372023	up-regulated
L5/6-CC	ENSG00000188803	388336	SHISA6	-0.312028	0.00170002	down-regulated
L5/6-CC	ENSG00000196189	64218	SEMA4A	0.386602	0.00918226	up-regulated
L5/6-CC	ENSG00000196235	6829	SUPT5H	0.251721	4.16077e-05	up-regulated
L5/6-CC	ENSG00000196323	29068	ZBTB44	0.353629	5.05852e-06	up-regulated
L5/6-CC	ENSG00000196422	9858	PPP1R26	0.213018	0.0185547	up-regulated
L5/6-CC	ENSG00000196482	2104	ESRRG	-0.422539	0.00731669	down-regulated
L5/6-CC	ENSG00000197111	5094	PCBP2	0.287499	5.02746e-14	up-regulated
L5/6-CC	ENSG00000197451	3182	HNRNPAB	0.18492	0.0452083	up-regulated
L5/6-CC	ENSG00000198053	140885	SIRPA	0.533729	5.1229e-13	up-regulated
L5/6-CC	ENSG00000198146	54989	ZNF770	0.318409	1.78007e-10	up-regulated
L5/6-CC	ENSG00000198642	55958	KLHL9	0.350828	2.54421e-07	up-regulated
L5/6-CC	ENSG00000198785	116443	GRIN3A	0.769226	2.11883e-06	up-regulated
L5/6-CC	ENSG00000198843	51714	SELENOT	0.421625	4.6843e-07	up-regulated
L5/6-CC	ENSG00000198879	57713	SFMBT2	-0.350845	0.0196666	down-regulated
L5/6-CC	ENSG00000204681	2550	GABBR1	0.572031	1.30561e-12	up-regulated
L5/6-CC	ENSG00000204929	101927533	LOC101927533	-0.391388	0.00130085	down-regulated
L5/6-CC	ENSG00000205336	9289	ADGRG1	0.28774	0.00639742	up-regulated
L5/6-CC	ENSG00000205531	4676	NAP1L4	0.337363	9.02721e-06	up-regulated
L5/6-CC	ENSG00000218336	55714	TENM3	-0.494733	0.000336106	down-regulated
L5/6-CC	ENSG00000221890	23467	NPTXR	1.62525	4.24789e-28	up-regulated
L5/6-CC	ENSG00000221983	7311	UBA52	0.37806	2.55644e-05	up-regulated
L5/6-CC	ENSG00000224271	284930	LOC284930	-0.798019	8.59966e-05	down-regulated
L5/6-CC	ENSG00000231925	6892	TAPBP	0.21957	0.000167643	up-regulated
L5/6-CC	ENSG00000242265	23089	PEG10	0.189411	0.00518058	up-regulated
L5/6-CC	ENSG00000256193	100862680	LINC00507	0.381921	0.000191362	up-regulated
L5/6-CC	ENSG00000260372	147429	AQP4-AS1	-0.205619	0.0162706	down-regulated
L5/6-CC	ENSG00000272398	100133941	CD24	0.859422	0.000333226	up-regulated
L5/6-CC	ENSG00000277443	4082	MARCKS	0.674063	1.87343e-16	up-regulated
Neu-mat	ENSG00000048540	55885	LMO3	0.601744	0.0131522	up-regulated
Neu-mat	ENSG00000154678	5137	PDE1C	-1.74088	0.000530545	down-regulated
Neu-mat	ENSG00000171617	8507	ENC1	0.73344	0.0473015	up-regulated
Neu-mat	ENSG00000183715	4978	OPCML	-0.541822	0.0230501	down-regulated
Oligodendrocytes	ENSG00000127946	3092	HIP1	-1.32686	1.13574e-08	down-regulated
Oligodendrocytes	ENSG00000135636	8291	DYSF	-0.493192	0.0492053	down-regulated
Oligodendrocytes	ENSG00000152377	6695	SPOCK1	-0.566258	0.0188431	down-regulated
Oligodendrocytes	ENSG00000172270	682	BSG	0.249514	0.0392364	up-regulated
OPC	ENSG00000110436	6506	SLC1A2	0.228332	0.000786924	up-regulated
OPC	ENSG00000127946	3092	HIP1	-0.772002	0.000340932	down-regulated
OPC	ENSG00000157890	84465	MEGF11	-0.5847	0.00859603	down-regulated
OPC	ENSG00000196357	147929	ZNF565	-0.441596	0.0316172	down-regulated
OPC	ENSG00000197921	388585	HES5	0.945498	0.00421138	up-regulated
OPC	ENSG00000204525	3107	HLA-C	-0.16074	1.79278e-05	down-regulated
OPC	ENSG00000205927	10215	OLIG2	0.462632	0.00935449	up-regulated
OPC	ENSG00000257337	283335	LOC283335	-1.08871	1.92762e-05	down-regulated

## Sheet: DEGs common to all subtypes
Cell type	Symbol	Subtype I logFC	Subtype I change	Subtype II logFC	Subtype II change	Subtype III logFC	Subtype III change	Note
AST-PP	CLU	0.401406	up-regulated	-0.441679	down-regulated	0.465844	up-regulated
AST-PP	APOE	-0.178782	down-regulated	-0.411235	down-regulated	0.497657	up-regulated
AST-PP	LRRTM4	-0.297872	down-regulated	0.522739	up-regulated	0.280112	up-regulated
IN-SST	BCYRN1	0.59957	up-regulated	-0.281714	down-regulated	0.634925	up-regulated
L2/3	HSPH1	0.307301	up-regulated	-0.305871	down-regulated	-0.233754	down-regulated
L2/3	KHDRBS3	0.198806	up-regulated	-0.261555	down-regulated	0.385612	up-regulated
L2/3	KCNH5	0.299418	up-regulated	-0.176512	down-regulated	0.175316	up-regulated
L2/3	CNTN5	0.344485	up-regulated	-0.277621	down-regulated	-0.167716	down-regulated	ASD risk gene
L2/3	NRGN	-0.666633	down-regulated	-0.62857	down-regulated	0.94858	up-regulated
L2/3	SERPINI1	0.150668	up-regulated	-0.233576	down-regulated	0.324082	up-regulated
L2/3	SLC39A10	0.179062	up-regulated	-0.16401	down-regulated	0.288367	up-regulated
L4	CHN1	0.163579	up-regulated	-0.341089	down-regulated	0.376745	up-regulated
L4	CNKSR2	0.152927	up-regulated	-0.154582	down-regulated	0.25063	up-regulated	ASD risk gene
L4	FRMD4A	0.215016	up-regulated	-0.429758	down-regulated	-0.378147	down-regulated
L5/6-CC	NEFM	0.261341	up-regulated	-0.19177	down-regulated	0.259509	up-regulated
L5/6-CC	CHN1	0.395251	up-regulated	-0.29051	down-regulated	0.596443	up-regulated
L5/6-CC	TUBB2A	-0.153857	down-regulated	-0.333575	down-regulated	0.565976	up-regulated
L5/6-CC	BCYRN1	0.745434	up-regulated	-0.176998	down-regulated	1.19251	up-regulated
OPC	KAZN	0.195118	up-regulated	0.26916	up-regulated	-0.809077	down-regulated
