# Supplementary material for: Single-nucleus gene and gene set expression-based similarity network fusion identifies autism molecular subtypes
Source: BMC Bioinformatics. 2023 Apr 11;24:142. doi: 10.1186/s12859-023-05278-0 (PMC10091652; doi:10.1186/s12859-023-05278-0)
Supplement: Supplementary file 3 — Additional file 3. Table S3: GO and KEGG enrichment analysis of molecular subtype-specific DEGs. [file 12859_2023_5278_MOESM3_ESM.xlsx]

## Sheet: Supplementary Table 3
Supplementary Table 3
GO and KEGG enrichment analysis of molecular subtype-specific DEGs.

## Sheet: Subtype Ⅰ GO analysis
Cell type	ONTOLOGY	ID	Description	Count	GeneRatio	p	p.adjust
AST-PP	BP	GO:0008203	cholesterol metabolic process	12	12/97	1.83973e-11	9.91616e-09
AST-PP	BP	GO:1902652	secondary alcohol metabolic process	12	12/97	2.70989e-11	1.16851e-08
AST-PP	BP	GO:0016125	sterol metabolic process	12	12/97	6.06653e-11	2.17991e-08
AST-PP	BP	GO:0046165	alcohol biosynthetic process	11	11/97	1.77203e-09	5.45787e-07
AST-PP	BP	GO:0008202	steroid metabolic process	13	13/97	1.65362e-08	3.2411e-06
AST-PP	BP	GO:0006066	alcohol metabolic process	13	13/97	5.05739e-08	7.78838e-06
AST-PP	BP	GO:1901617	organic hydroxy compound biosynthetic process	11	11/97	1.62385e-07	2.18813e-05
AST-PP	BP	GO:0019216	regulation of lipid metabolic process	12	12/97	1.41901e-06	0.000169966
AST-PP	BP	GO:0062012	regulation of small molecule metabolic process	12	12/97	4.54421e-06	0.000489866
AST-PP	BP	GO:0022604	regulation of cell morphogenesis	12	12/97	7.77935e-06	0.00079868
AST-PP	BP	GO:0010975	regulation of neuron projection development	11	11/97	5.57731e-05	0.00501029
AST-PP	CC	GO:0097060	synaptic membrane	11	11/101	1.33162e-05	0.00308935
IN-SST	CC	GO:0045211	postsynaptic membrane	13	13/40	3.89086e-14	4.14776e-12
IN-SST	CC	GO:0097060	synaptic membrane	14	14/40	6.58374e-14	4.14776e-12
L2/3	BP	GO:0050804	modulation of chemical synaptic transmission	23	23/155	1.62095e-12	1.86148e-09
L2/3	BP	GO:0099177	regulation of trans-synaptic signaling	23	23/155	1.69921e-12	1.86148e-09
L2/3	BP	GO:0050808	synapse organization	22	22/155	3.3545e-12	2.4499e-09
L2/3	BP	GO:0042391	regulation of membrane potential	21	21/155	8.19259e-11	4.48749e-08
L2/3	BP	GO:0098742	cell-cell adhesion via plasma-membrane adhesion molecules	17	17/155	1.24319e-10	5.44767e-08
L2/3	BP	GO:0007416	synapse assembly	14	14/155	2.56003e-10	9.34839e-08
L2/3	BP	GO:0007215	glutamate receptor signaling pathway	11	11/155	6.7827e-10	2.12299e-07
L2/3	BP	GO:0060078	regulation of postsynaptic membrane potential	12	12/155	2.0413e-09	4.96942e-07
L2/3	BP	GO:0034765	regulation of ion transmembrane transport	20	20/155	3.54542e-09	7.76801e-07
L2/3	BP	GO:0010975	regulation of neuron projection development	20	20/155	6.15952e-09	1.05569e-06
L2/3	BP	GO:0050807	regulation of synapse organization	13	13/155	3.48039e-08	5.08369e-06
L2/3	BP	GO:0050803	regulation of synapse structure or activity	13	13/155	5.60602e-08	7.67674e-06
L2/3	BP	GO:0048167	regulation of synaptic plasticity	11	11/155	4.68887e-07	5.37261e-05
L2/3	BP	GO:0045666	positive regulation of neuron differentiation	15	15/155	4.90426e-07	5.37261e-05
L2/3	BP	GO:0007409	axonogenesis	16	16/155	1.83577e-06	0.000175165
L2/3	BP	GO:0032412	regulation of ion transmembrane transporter activity	12	12/155	1.83879e-06	0.000175165
L2/3	BP	GO:0022898	regulation of transmembrane transporter activity	12	12/155	2.51875e-06	0.000220743
L2/3	BP	GO:0007411	axon guidance	12	12/155	3.41188e-06	0.000287357
L2/3	BP	GO:0097485	neuron projection guidance	12	12/155	3.54114e-06	0.000287357
L2/3	BP	GO:0032409	regulation of transporter activity	12	12/155	4.41139e-06	0.00033661
L2/3	BP	GO:0050769	positive regulation of neurogenesis	15	15/155	9.90781e-06	0.000700259
L2/3	BP	GO:0019932	second-messenger-mediated signaling	14	14/155	1.82265e-05	0.00114098
L2/3	BP	GO:1904062	regulation of cation transmembrane transport	12	12/155	2.93401e-05	0.00178567
L2/3	BP	GO:0023061	signal release	14	14/155	3.1968e-05	0.00189212
L2/3	BP	GO:0001505	regulation of neurotransmitter levels	12	12/155	4.10306e-05	0.00224745
L2/3	BP	GO:0010769	regulation of cell morphogenesis involved in differentiation	11	11/155	4.40634e-05	0.00235471
L2/3	BP	GO:0022604	regulation of cell morphogenesis	13	13/155	0.000204886	0.00712549
L2/3	BP	GO:0031346	positive regulation of cell projection organization	11	11/155	0.000363487	0.0103429
L2/3	BP	GO:0010959	regulation of metal ion transport	11	11/155	0.000461088	0.0124721
L2/3	BP	GO:0055074	calcium ion homeostasis	11	11/155	0.00195295	0.0411435
L2/3	CC	GO:0098978	glutamatergic synapse	28	28/159	4.18283e-20	1.15446e-17
L2/3	CC	GO:0097060	synaptic membrane	28	28/159	1.18857e-17	1.64023e-15
L2/3	CC	GO:0045211	postsynaptic membrane	23	23/159	1.62609e-15	1.496e-13
L2/3	CC	GO:0098984	neuron to neuron synapse	20	20/159	7.53553e-12	5.19952e-10
L2/3	CC	GO:0099572	postsynaptic specialization	19	19/159	5.71268e-11	3.1534e-09
L2/3	CC	GO:0098793	presynapse	22	22/159	7.28723e-11	3.35213e-09
L2/3	CC	GO:0032279	asymmetric synapse	18	18/159	1.73919e-10	6.85738e-09
L2/3	CC	GO:0099634	postsynaptic specialization membrane	11	11/159	5.6355e-10	1.94425e-08
L2/3	CC	GO:0014069	postsynaptic density	17	17/159	1.14253e-09	3.50375e-08
L2/3	CC	GO:0034702	ion channel complex	16	16/159	3.00386e-09	7.76111e-08
L2/3	CC	GO:0034703	cation channel complex	14	14/159	3.0932e-09	7.76111e-08
L2/3	CC	GO:0042734	presynaptic membrane	12	12/159	7.36582e-09	1.56382e-07
L2/3	CC	GO:1902495	transmembrane transporter complex	16	16/159	8.57333e-09	1.66981e-07
L2/3	CC	GO:0099240	intrinsic component of synaptic membrane	12	12/159	9.07506e-09	1.66981e-07
L2/3	CC	GO:1990351	transporter complex	16	16/159	1.20968e-08	2.08669e-07
L2/3	CC	GO:0043025	neuronal cell body	16	16/159	2.78356e-06	3.34027e-05
L2/3	MF	GO:0022839	ion gated channel activity	16	16/151	2.77506e-08	4.52523e-06
L2/3	MF	GO:0022836	gated channel activity	16	16/151	4.01647e-08	4.52523e-06
L2/3	MF	GO:0005261	cation channel activity	15	15/151	9.84326e-08	6.06754e-06
L2/3	MF	GO:0005216	ion channel activity	17	17/151	1.00705e-07	6.06754e-06
L2/3	MF	GO:0005244	voltage-gated ion channel activity	12	12/151	1.25659e-07	6.06754e-06
L2/3	MF	GO:0022832	voltage-gated channel activity	12	12/151	1.25659e-07	6.06754e-06
L2/3	MF	GO:0022838	substrate-specific channel activity	17	17/151	1.51092e-07	6.38364e-06
L2/3	MF	GO:0015267	channel activity	17	17/151	3.69342e-07	1.18265e-05
L2/3	MF	GO:0022803	passive transmembrane transporter activity	17	17/151	3.80834e-07	1.18265e-05
L2/3	MF	GO:0046873	metal ion transmembrane transporter activity	15	15/151	5.2678e-06	0.000136963
L2/3	MF	GO:0050839	cell adhesion molecule binding	11	11/151	0.00372723	0.0355079
L4	BP	GO:0098742	cell-cell adhesion via plasma-membrane adhesion molecules	13	13/94	1.1018e-09	1.22001e-06
L4	BP	GO:0050808	synapse organization	15	15/94	1.8485e-09	1.22001e-06
L4	BP	GO:0050807	regulation of synapse organization	11	11/94	1.26299e-08	5.55714e-06
L4	BP	GO:0050803	regulation of synapse structure or activity	11	11/94	1.91917e-08	6.33326e-06
L4	BP	GO:0042391	regulation of membrane potential	14	14/94	3.4987e-08	7.18809e-06
L4	BP	GO:0050804	modulation of chemical synaptic transmission	14	14/94	3.70476e-08	7.18809e-06
L4	BP	GO:0099177	regulation of trans-synaptic signaling	14	14/94	3.81186e-08	7.18809e-06
L4	BP	GO:0034765	regulation of ion transmembrane transport	12	12/94	5.47427e-06	0.000802892
L4	CC	GO:0097060	synaptic membrane	21	21/97	1.90008e-15	3.43915e-13
L4	CC	GO:0045211	postsynaptic membrane	16	16/97	4.44761e-12	4.02509e-10
L4	CC	GO:0098978	glutamatergic synapse	15	15/97	1.61845e-10	9.76462e-09
L4	CC	GO:0034703	cation channel complex	12	12/97	8.54233e-10	3.8654e-08
L4	CC	GO:0034702	ion channel complex	13	13/97	2.79601e-09	1.01216e-07
L4	CC	GO:1902495	transmembrane transporter complex	13	13/97	6.76938e-09	2.0421e-07
L4	CC	GO:1990351	transporter complex	13	13/97	9.05636e-09	2.34172e-07
L4	CC	GO:0099572	postsynaptic specialization	13	13/97	1.58384e-08	3.3959e-07
L4	CC	GO:0098793	presynapse	15	15/97	1.68857e-08	3.3959e-07
L4	CC	GO:0032279	asymmetric synapse	12	12/97	7.39605e-08	1.11557e-06
L4	CC	GO:0098984	neuron to neuron synapse	12	12/97	1.49476e-07	2.08116e-06
L4	CC	GO:0014069	postsynaptic density	11	11/97	5.63366e-07	6.79795e-06
L4	CC	GO:0043025	neuronal cell body	12	12/97	5.88704e-06	4.43981e-05
L4	MF	GO:0022839	ion gated channel activity	14	14/88	1.01297e-09	1.63603e-07
L4	MF	GO:0022836	gated channel activity	14	14/88	1.42885e-09	1.63603e-07
L4	MF	GO:0005261	cation channel activity	13	13/88	5.9346e-09	4.53008e-07
L4	MF	GO:0005216	ion channel activity	14	14/88	1.67217e-08	9.57316e-07
L4	MF	GO:0022838	substrate-specific channel activity	14	14/88	2.38908e-08	1.0942e-06
L4	MF	GO:0015267	channel activity	14	14/88	5.26065e-08	1.23783e-06
L4	MF	GO:0022803	passive transmembrane transporter activity	14	14/88	5.40539e-08	1.23783e-06
L4	MF	GO:0046873	metal ion transmembrane transporter activity	12	12/88	1.70406e-06	2.78735e-05
L5/6-CC	BP	GO:0050808	synapse organization	11	11/61	7.43866e-08	9.26113e-05
L5/6-CC	CC	GO:0098978	glutamatergic synapse	13	13/62	5.09847e-11	9.0243e-09
L5/6-CC	CC	GO:0097060	synaptic membrane	13	13/62	7.02462e-10	6.21678e-08
L5/6-CC	CC	GO:0098793	presynapse	11	11/62	3.29869e-07	9.73114e-06
OPC	BP	GO:0098742	cell-cell adhesion via plasma-membrane adhesion molecules	11	11/77	1.52037e-08	2.71083e-05
OPC	BP	GO:0050808	synapse organization	12	12/77	1.03012e-07	9.18352e-05
OPC	BP	GO:0050804	modulation of chemical synaptic transmission	11	11/77	1.65989e-06	0.000336229
OPC	BP	GO:0099177	regulation of trans-synaptic signaling	11	11/77	1.69717e-06	0.000336229
OPC	BP	GO:0007409	axonogenesis	11	11/77	3.28569e-06	0.000488199
OPC	CC	GO:0098978	glutamatergic synapse	14	14/77	7.0152e-11	1.42409e-08
OPC	CC	GO:0097060	synaptic membrane	12	12/77	1.06653e-07	9.41361e-06
OPC	CC	GO:0005911	cell-cell junction	11	11/77	1.61779e-06	3.64901e-05

## Sheet: Subtype Ⅱ GO analysis
Cell type	ONTOLOGY	ID	Description	Count	GeneRatio	p	p.adjust
L2/3	BP	GO:0050808	synapse organization	18	18/110	2.82057e-11	5.24626e-08
L2/3	BP	GO:0034765	regulation of ion transmembrane transport	18	18/110	4.37034e-10	4.06442e-07
L2/3	BP	GO:0042391	regulation of membrane potential	17	17/110	6.58758e-10	4.0843e-07
L2/3	BP	GO:0010975	regulation of neuron projection development	17	17/110	5.39456e-09	2.34285e-06
L2/3	BP	GO:0098742	cell-cell adhesion via plasma-membrane adhesion molecules	13	13/110	7.8776e-09	2.34285e-06
L2/3	BP	GO:0007411	axon guidance	13	13/110	8.9773e-09	2.34285e-06
L2/3	BP	GO:0097485	neuron projection guidance	13	13/110	9.37362e-09	2.34285e-06
L2/3	BP	GO:0050804	modulation of chemical synaptic transmission	15	15/110	4.08875e-08	7.83733e-06
L2/3	BP	GO:0099177	regulation of trans-synaptic signaling	15	15/110	4.21362e-08	7.83733e-06
L2/3	BP	GO:0007409	axonogenesis	15	15/110	1.03023e-07	1.74203e-05
L2/3	BP	GO:0007611	learning or memory	11	11/110	3.34886e-07	4.79145e-05
L2/3	BP	GO:0032412	regulation of ion transmembrane transporter activity	11	11/110	3.90792e-07	5.19195e-05
L2/3	BP	GO:0022898	regulation of transmembrane transporter activity	11	11/110	5.27898e-07	6.54594e-05
L2/3	BP	GO:1904062	regulation of cation transmembrane transport	12	12/110	8.29681e-07	9.64505e-05
L2/3	BP	GO:0032409	regulation of transporter activity	11	11/110	9.03044e-07	9.88036e-05
L2/3	BP	GO:0050890	cognition	11	11/110	1.40105e-06	0.000137155
L2/3	BP	GO:0045666	positive regulation of neuron differentiation	11	11/110	1.20972e-05	0.000978296
L2/3	BP	GO:0050769	positive regulation of neurogenesis	11	11/110	0.000111808	0.00462138
L2/3	BP	GO:0022604	regulation of cell morphogenesis	11	11/110	0.00013428	0.0054296
L2/3	CC	GO:0098978	glutamatergic synapse	15	15/112	1.29161e-09	2.94487e-07
L2/3	CC	GO:0097060	synaptic membrane	15	15/112	2.28173e-08	2.60118e-06
L2/3	CC	GO:0045211	postsynaptic membrane	12	12/112	3.11336e-07	1.77462e-05
L2/3	CC	GO:0043025	neuronal cell body	14	14/112	8.74595e-07	3.32346e-05
L2/3	CC	GO:0098793	presynapse	12	12/112	2.30238e-05	0.000349961
L2/3	MF	GO:0022839	ion gated channel activity	13	13/96	3.01629e-08	3.69594e-06
L2/3	MF	GO:0022836	gated channel activity	13	13/96	4.12186e-08	3.69594e-06
L2/3	MF	GO:0005216	ion channel activity	13	13/96	3.82233e-07	2.57051e-05
L2/3	MF	GO:0022838	substrate-specific channel activity	13	13/96	5.27467e-07	2.83777e-05
L2/3	MF	GO:0015267	channel activity	13	13/96	1.07446e-06	4.17059e-05
L2/3	MF	GO:0022803	passive transmembrane transporter activity	13	13/96	1.10104e-06	4.17059e-05
L2/3	MF	GO:0005261	cation channel activity	11	11/96	1.24032e-06	4.17059e-05
L2/3	MF	GO:0046873	metal ion transmembrane transporter activity	11	11/96	2.50728e-05	0.000421537
L4	CC	GO:0043025	neuronal cell body	11	11/45	1.09396e-08	1.59718e-06
L5/6-CC	BP	GO:0007409	axonogenesis	11	11/45	1.0276e-08	1.03891e-05

## Sheet: Subtype Ⅲ GO analysis
Cell type	ONTOLOGY	ID	Description	Count	GeneRatio	p	p.adjust
IN-PV	MF	GO:0003924	GTPase activity	11	11/66	2.86419e-08	6.27257e-06
L2/3	BP	GO:0022898	regulation of transmembrane transporter activity	17	17/270	3.97517e-07	0.0010971
L2/3	BP	GO:0032409	regulation of transporter activity	17	17/270	8.50297e-07	0.0010971
L2/3	BP	GO:0032412	regulation of ion transmembrane transporter activity	16	16/270	1.30969e-06	0.0010971
L2/3	BP	GO:0050804	modulation of chemical synaptic transmission	21	21/270	1.62164e-06	0.0010971
L2/3	BP	GO:0099177	regulation of trans-synaptic signaling	21	21/270	1.68164e-06	0.0010971
L2/3	BP	GO:0030203	glycosaminoglycan metabolic process	12	12/270	3.78771e-06	0.00175532
L2/3	BP	GO:0007269	neurotransmitter secretion	12	12/270	6.66307e-06	0.00175532
L2/3	BP	GO:0006022	aminoglycan metabolic process	12	12/270	7.07818e-06	0.00175532
L2/3	BP	GO:0099643	signal release from synapse	12	12/270	7.07818e-06	0.00175532
L2/3	BP	GO:0034765	regulation of ion transmembrane transport	21	21/270	7.96106e-06	0.00175532
L2/3	BP	GO:0001505	regulation of neurotransmitter levels	17	17/270	1.69069e-05	0.00324414
L2/3	BP	GO:0042391	regulation of membrane potential	19	19/270	1.97447e-05	0.00338985
L2/3	BP	GO:0099504	synaptic vesicle cycle	12	12/270	2.67281e-05	0.00415177
L2/3	BP	GO:1902115	regulation of organelle assembly	12	12/270	2.67281e-05	0.00415177
L2/3	BP	GO:0017157	regulation of exocytosis	12	12/270	7.94109e-05	0.00835607
L2/3	BP	GO:0050808	synapse organization	17	17/270	9.92864e-05	0.00952565
L2/3	BP	GO:0044272	sulfur compound biosynthetic process	11	11/270	0.000114975	0.0103286
L2/3	BP	GO:0023061	signal release	18	18/270	0.000144559	0.0116033
L2/3	BP	GO:1904062	regulation of cation transmembrane transport	15	15/270	0.000145842	0.0116033
L2/3	BP	GO:0006836	neurotransmitter transport	13	13/270	0.000156882	0.0121845
L2/3	BP	GO:0099003	vesicle-mediated transport in synapse	11	11/270	0.000222241	0.0152314
L2/3	BP	GO:0051924	regulation of calcium ion transport	12	12/270	0.000343515	0.0196587
L2/3	BP	GO:0010975	regulation of neuron projection development	18	18/270	0.00036834	0.0206983
L2/3	BP	GO:0050803	regulation of synapse structure or activity	11	11/270	0.000487666	0.0252503
L2/3	BP	GO:0010959	regulation of metal ion transport	15	15/270	0.000652574	0.0304099
L2/3	BP	GO:0070838	divalent metal ion transport	17	17/270	0.00070289	0.0322933
L2/3	BP	GO:0022604	regulation of cell morphogenesis	17	17/270	0.000719177	0.0325827
L2/3	BP	GO:0072511	divalent inorganic cation transport	17	17/270	0.000805558	0.0339233
L2/3	BP	GO:0009266	response to temperature stimulus	11	11/270	0.000856912	0.0353829
L2/3	BP	GO:0031647	regulation of protein stability	12	12/270	0.000922084	0.0366809
L2/3	CC	GO:0097060	synaptic membrane	32	32/279	1.9684e-14	7.46022e-12
L2/3	CC	GO:0045211	postsynaptic membrane	26	26/279	9.47523e-13	1.79556e-10
L2/3	CC	GO:0098793	presynapse	31	31/279	3.52551e-12	4.4539e-10
L2/3	CC	GO:0098978	glutamatergic synapse	23	23/279	1.08939e-09	1.03219e-07
L2/3	CC	GO:0042734	presynaptic membrane	15	15/279	9.77091e-09	7.11263e-07
L2/3	CC	GO:0043025	neuronal cell body	26	26/279	1.12601e-08	7.11263e-07
L2/3	CC	GO:0099240	intrinsic component of synaptic membrane	13	13/279	6.29893e-07	3.0926e-05
L2/3	CC	GO:0098984	neuron to neuron synapse	19	19/279	6.52791e-07	3.0926e-05
L2/3	CC	GO:0099699	integral component of synaptic membrane	12	12/279	1.78361e-06	7.51097e-05
L2/3	CC	GO:0032279	asymmetric synapse	17	17/279	4.7614e-06	0.000164052
L2/3	CC	GO:0099572	postsynaptic specialization	17	17/279	1.03682e-05	0.000261969
L2/3	CC	GO:0101002	ficolin-1-rich granule	12	12/279	1.35285e-05	0.000320456
L2/3	CC	GO:0014069	postsynaptic density	16	16/279	1.65515e-05	0.000369001
L2/3	CC	GO:0030658	transport vesicle membrane	12	12/279	4.3156e-05	0.000825037
L2/3	CC	GO:0150034	distal axon	14	14/279	5.91795e-05	0.00095489
L2/3	CC	GO:0008021	synaptic vesicle	11	11/279	9.11239e-05	0.00138144
L2/3	CC	GO:0033267	axon part	16	16/279	0.00011772	0.00159343
L2/3	CC	GO:0030133	transport vesicle	16	16/279	0.000158238	0.00192075
L2/3	CC	GO:0070382	exocytic vesicle	11	11/279	0.000185251	0.00206501
L2/3	CC	GO:0030667	secretory granule membrane	12	12/279	0.00116293	0.0104941
L2/3	CC	GO:0005938	cell cortex	12	12/279	0.00153795	0.0135555
L2/3	CC	GO:1902495	transmembrane transporter complex	12	12/279	0.00234183	0.0188841
L2/3	CC	GO:1990351	transporter complex	12	12/279	0.00285684	0.0220968
L2/3	CC	GO:0034702	ion channel complex	11	11/279	0.00388596	0.0256068
L2/3	CC	GO:0030139	endocytic vesicle	11	11/279	0.00408321	0.0257923
L2/3	CC	GO:0005925	focal adhesion	13	13/279	0.0052946	0.0316731
L2/3	CC	GO:0005924	cell-substrate adherens junction	13	13/279	0.00562333	0.0322915
L2/3	CC	GO:0030055	cell-substrate junction	13	13/279	0.00608684	0.0329559
L2/3	MF	GO:0003924	GTPase activity	18	18/258	1.37523e-06	0.000731625
L2/3	MF	GO:0005516	calmodulin binding	12	12/258	3.86942e-05	0.00470312
L2/3	MF	GO:0050839	cell adhesion molecule binding	20	20/258	4.60555e-05	0.00470312
L2/3	MF	GO:0001883	purine nucleoside binding	17	17/258	4.6745e-05	0.00470312
L2/3	MF	GO:0001882	nucleoside binding	17	17/258	6.04534e-05	0.00470312
L2/3	MF	GO:0019001	guanyl nucleotide binding	17	17/258	7.07236e-05	0.00470312
L2/3	MF	GO:0032561	guanyl ribonucleotide binding	17	17/258	7.07236e-05	0.00470312
L2/3	MF	GO:0005525	GTP binding	16	16/258	0.000127351	0.00752788
L2/3	MF	GO:0032550	purine ribonucleoside binding	16	16/258	0.000143873	0.00765406
L2/3	MF	GO:0032549	ribonucleoside binding	16	16/258	0.000162237	0.00784635
L2/3	MF	GO:0022839	ion gated channel activity	14	14/258	0.000411207	0.0149246
L2/3	MF	GO:0022836	gated channel activity	14	14/258	0.000535381	0.0167543
L2/3	MF	GO:0046873	metal ion transmembrane transporter activity	15	15/258	0.00200648	0.0485203
L4	BP	GO:0007269	neurotransmitter secretion	17	17/197	2.80085e-12	3.94085e-09
L4	BP	GO:0099643	signal release from synapse	17	17/197	3.08361e-12	3.94085e-09
L4	BP	GO:0099504	synaptic vesicle cycle	17	17/197	2.59477e-11	2.21074e-08
L4	BP	GO:0006836	neurotransmitter transport	19	19/197	7.29737e-11	4.66302e-08
L4	BP	GO:0001505	regulation of neurotransmitter levels	21	21/197	1.80841e-10	8.53207e-08
L4	BP	GO:0097479	synaptic vesicle localization	15	15/197	2.00283e-10	8.53207e-08
L4	BP	GO:0016079	synaptic vesicle exocytosis	13	13/197	3.9664e-10	1.4483e-07
L4	BP	GO:0017156	calcium ion regulated exocytosis	14	14/197	9.64275e-10	3.08086e-07
L4	BP	GO:0050804	modulation of chemical synaptic transmission	22	22/197	1.38508e-09	3.69405e-07
L4	BP	GO:0099177	regulation of trans-synaptic signaling	22	22/197	1.44525e-09	3.69405e-07
L4	BP	GO:0098693	regulation of synaptic vesicle cycle	12	12/197	2.39293e-09	5.56031e-07
L4	BP	GO:0023061	signal release	22	22/197	4.02813e-09	8.57991e-07
L4	BP	GO:0048489	synaptic vesicle transport	13	13/197	8.2106e-09	1.49902e-06
L4	BP	GO:0097480	establishment of synaptic vesicle localization	13	13/197	8.2106e-09	1.49902e-06
L4	BP	GO:0046928	regulation of neurotransmitter secretion	11	11/197	1.29507e-08	2.20681e-06
L4	BP	GO:0099003	vesicle-mediated transport in synapse	14	14/197	4.36409e-08	6.97164e-06
L4	BP	GO:0017157	regulation of exocytosis	14	14/197	7.86979e-08	1.18325e-05
L4	BP	GO:0051648	vesicle localization	16	16/197	1.67443e-07	2.25255e-05
L4	BP	GO:0051588	regulation of neurotransmitter transport	11	11/197	2.63238e-07	3.20398e-05
L4	BP	GO:0050808	synapse organization	18	18/197	3.48605e-07	4.05016e-05
L4	BP	GO:0051650	establishment of vesicle localization	14	14/197	2.59971e-06	0.000276869
L4	BP	GO:0007416	synapse assembly	11	11/197	2.90091e-06	0.00028596
L4	BP	GO:0042391	regulation of membrane potential	17	17/197	3.76059e-06	0.000356003
L4	BP	GO:0070838	divalent metal ion transport	14	14/197	0.000634251	0.0372436
L4	BP	GO:0072511	divalent inorganic cation transport	14	14/197	0.000715237	0.0373091
L4	BP	GO:0010975	regulation of neuron projection development	14	14/197	0.000869683	0.0404165
L4	CC	GO:0098793	presynapse	26	26/205	1.01736e-11	2.5527e-09
L4	CC	GO:0098978	glutamatergic synapse	22	22/205	1.56129e-11	2.5527e-09
L4	CC	GO:0098984	neuron to neuron synapse	21	21/205	1.16081e-10	1.26528e-08
L4	CC	GO:0097060	synaptic membrane	23	23/205	1.55675e-10	1.27265e-08
L4	CC	GO:0032279	asymmetric synapse	19	19/205	1.67311e-09	1.09421e-07
L4	CC	GO:0045211	postsynaptic membrane	18	18/205	8.38386e-09	4.10933e-07
L4	CC	GO:0014069	postsynaptic density	18	18/205	8.79673e-09	4.10933e-07
L4	CC	GO:0099572	postsynaptic specialization	18	18/205	2.6477e-08	1.08225e-06
L4	CC	GO:0042734	presynaptic membrane	12	12/205	1.24111e-07	4.50938e-06
L4	CC	GO:0043025	neuronal cell body	17	17/205	1.84981e-05	0.000403259
L4	CC	GO:1902495	transmembrane transporter complex	13	13/205	3.65836e-05	0.000664603
L4	CC	GO:1990351	transporter complex	13	13/205	4.70007e-05	0.000808907
L4	CC	GO:0034702	ion channel complex	12	12/205	7.77018e-05	0.00101634
L4	CC	GO:0033267	axon part	13	13/205	0.000191081	0.00223155
L4	CC	GO:0030133	transport vesicle	12	12/205	0.000857724	0.00758042
L4	MF	GO:0022839	ion gated channel activity	15	15/195	4.62603e-06	0.0011802
L4	MF	GO:0022836	gated channel activity	15	15/195	6.37595e-06	0.0011802
L4	MF	GO:0046873	metal ion transmembrane transporter activity	17	17/195	7.43824e-06	0.0011802
L4	MF	GO:0005216	ion channel activity	15	15/195	6.0373e-05	0.00287375
L4	MF	GO:0045296	cadherin binding	13	13/195	8.06734e-05	0.00329314
L4	MF	GO:0022838	substrate-specific channel activity	15	15/195	8.30202e-05	0.00329314
L4	MF	GO:0015267	channel activity	15	15/195	0.000166689	0.00474162
L4	MF	GO:0022803	passive transmembrane transporter activity	15	15/195	0.000170698	0.00474162
L4	MF	GO:0005261	cation channel activity	12	12/195	0.000226265	0.0053851
L4	MF	GO:0003924	GTPase activity	12	12/195	0.000260841	0.00570014
L4	MF	GO:0050839	cell adhesion molecule binding	15	15/195	0.000434989	0.00819634
L4	MF	GO:0019001	guanyl nucleotide binding	13	13/195	0.000441995	0.00819634
L4	MF	GO:0032561	guanyl ribonucleotide binding	13	13/195	0.000441995	0.00819634
L4	MF	GO:0060589	nucleoside-triphosphatase regulator activity	12	12/195	0.000447699	0.00819634
L4	MF	GO:0005525	GTP binding	12	12/195	0.00093214	0.0158464
L4	MF	GO:0032550	purine ribonucleoside binding	12	12/195	0.00102145	0.0167659
L4	MF	GO:0001883	purine nucleoside binding	12	12/195	0.00109302	0.0171634
L4	MF	GO:0032549	ribonucleoside binding	12	12/195	0.00111778	0.0171634
L4	MF	GO:0001882	nucleoside binding	12	12/195	0.00130452	0.0193768
L5/6	CC	GO:0098793	presynapse	11	11/88	1.16047e-05	0.00139159
L5/6	MF	GO:0003924	GTPase activity	11	11/83	3.26374e-07	8.38782e-05
L5/6-CC	BP	GO:0099177	regulation of trans-synaptic signaling	30	30/327	1.992e-10	7.79868e-07
L5/6-CC	BP	GO:0050804	modulation of chemical synaptic transmission	29	29/327	8.45109e-10	1.6543e-06
L5/6-CC	BP	GO:0007269	neurotransmitter secretion	17	17/327	7.49428e-09	7.63981e-06
L5/6-CC	BP	GO:0099643	signal release from synapse	17	17/327	8.19639e-09	7.63981e-06
L5/6-CC	BP	GO:0099504	synaptic vesicle cycle	18	18/327	9.7571e-09	7.63981e-06
L5/6-CC	BP	GO:0042391	regulation of membrane potential	27	27/327	1.37156e-08	8.65847e-06
L5/6-CC	BP	GO:0050808	synapse organization	26	26/327	1.57874e-08	8.65847e-06
L5/6-CC	BP	GO:0001505	regulation of neurotransmitter levels	24	24/327	1.76929e-08	8.65847e-06
L5/6-CC	BP	GO:0097479	synaptic vesicle localization	16	16/327	2.95356e-08	1.2848e-05
L5/6-CC	BP	GO:0006836	neurotransmitter transport	20	20/327	6.28892e-08	2.46211e-05
L5/6-CC	BP	GO:0034765	regulation of ion transmembrane transport	27	27/327	1.23639e-07	4.40042e-05
L5/6-CC	BP	GO:0023061	signal release	26	26/327	1.87464e-07	6.11603e-05
L5/6-CC	BP	GO:0030522	intracellular receptor signaling pathway	19	19/327	5.5366e-07	0.000154144
L5/6-CC	BP	GO:0050803	regulation of synapse structure or activity	17	17/327	5.62136e-07	0.000154144
L5/6-CC	BP	GO:2001257	regulation of cation channel activity	15	15/327	5.90589e-07	0.000154144
L5/6-CC	BP	GO:0099003	vesicle-mediated transport in synapse	16	16/327	7.96994e-07	0.000195015
L5/6-CC	BP	GO:0051588	regulation of neurotransmitter transport	13	13/327	1.0348e-06	0.000238308
L5/6-CC	BP	GO:0022898	regulation of transmembrane transporter activity	18	18/327	1.2793e-06	0.000278247
L5/6-CC	BP	GO:0007215	glutamate receptor signaling pathway	11	11/327	1.42272e-06	0.000293155
L5/6-CC	BP	GO:0050807	regulation of synapse organization	16	16/327	1.58225e-06	0.000309725
L5/6-CC	BP	GO:0051648	vesicle localization	19	19/327	2.09361e-06	0.000390309
L5/6-CC	BP	GO:0032409	regulation of transporter activity	18	18/327	2.7765e-06	0.000494091
L5/6-CC	BP	GO:0032412	regulation of ion transmembrane transporter activity	17	17/327	3.63353e-06	0.000618491
L5/6-CC	BP	GO:0043271	negative regulation of ion transport	13	13/327	4.06994e-06	0.000650838
L5/6-CC	BP	GO:0098693	regulation of synaptic vesicle cycle	11	11/327	4.37496e-06	0.000658769
L5/6-CC	BP	GO:0043401	steroid hormone mediated signaling pathway	14	14/327	4.69553e-06	0.000680852
L5/6-CC	BP	GO:1903522	regulation of blood circulation	18	18/327	5.45069e-06	0.000715434
L5/6-CC	BP	GO:0048167	regulation of synaptic plasticity	14	14/327	5.66499e-06	0.000715434
L5/6-CC	BP	GO:0060078	regulation of postsynaptic membrane potential	12	12/327	6.70126e-06	0.00077889
L5/6-CC	BP	GO:0070482	response to oxygen levels	21	21/327	6.76431e-06	0.00077889
L5/6-CC	BP	GO:0016079	synaptic vesicle exocytosis	11	11/327	7.88433e-06	0.000881918
L5/6-CC	BP	GO:0010975	regulation of neuron projection development	24	24/327	8.53471e-06	0.000903065
L5/6-CC	BP	GO:0036293	response to decreased oxygen levels	20	20/327	9.13778e-06	0.00092417
L5/6-CC	BP	GO:0071383	cellular response to steroid hormone stimulus	16	16/327	9.20629e-06	0.00092417
L5/6-CC	BP	GO:0060047	heart contraction	17	17/327	9.7135e-06	0.000950709
L5/6-CC	BP	GO:1904062	regulation of cation transmembrane transport	19	19/327	1.04252e-05	0.000995483
L5/6-CC	BP	GO:0003015	heart process	17	17/327	1.53301e-05	0.00132004
L5/6-CC	BP	GO:0070838	divalent metal ion transport	23	23/327	1.54593e-05	0.00132004
L5/6-CC	BP	GO:0048489	synaptic vesicle transport	12	12/327	1.551e-05	0.00132004
L5/6-CC	BP	GO:0097480	establishment of synaptic vesicle localization	12	12/327	1.551e-05	0.00132004
L5/6-CC	BP	GO:0048545	response to steroid hormone	20	20/327	1.62927e-05	0.00133252
L5/6-CC	BP	GO:0097305	response to alcohol	15	15/327	1.63374e-05	0.00133252
L5/6-CC	BP	GO:0017156	calcium ion regulated exocytosis	12	12/327	1.76926e-05	0.0014136
L5/6-CC	BP	GO:0072511	divalent inorganic cation transport	23	23/327	1.87984e-05	0.00147192
L5/6-CC	BP	GO:0001666	response to hypoxia	19	19/327	2.05296e-05	0.00154564
L5/6-CC	BP	GO:0010959	regulation of metal ion transport	20	20/327	2.26966e-05	0.00167655
L5/6-CC	BP	GO:0010769	regulation of cell morphogenesis involved in differentiation	17	17/327	2.47082e-05	0.00175878
L5/6-CC	BP	GO:0030100	regulation of endocytosis	16	16/327	3.87622e-05	0.00262495
L5/6-CC	BP	GO:0008016	regulation of heart contraction	15	15/327	3.88882e-05	0.00262495
L5/6-CC	BP	GO:0051924	regulation of calcium ion transport	15	15/327	4.45657e-05	0.00290791
L5/6-CC	BP	GO:0006941	striated muscle contraction	12	12/327	5.90818e-05	0.00373073
L5/6-CC	BP	GO:0071453	cellular response to oxygen levels	14	14/327	6.93449e-05	0.00413428
L5/6-CC	BP	GO:0007416	synapse assembly	12	12/327	6.96967e-05	0.00413428
L5/6-CC	BP	GO:0009755	hormone-mediated signaling pathway	14	14/327	7.2593e-05	0.00424182
L5/6-CC	BP	GO:0006816	calcium ion transport	20	20/327	8.73335e-05	0.00495523
L5/6-CC	BP	GO:0045216	cell-cell junction organization	11	11/327	9.80498e-05	0.00540655
L5/6-CC	BP	GO:0017157	regulation of exocytosis	13	13/327	0.00012372	0.00653325
L5/6-CC	BP	GO:0036294	cellular response to decreased oxygen levels	13	13/327	0.00012372	0.00653325
L5/6-CC	BP	GO:0010001	glial cell differentiation	13	13/327	0.000129532	0.00667259
L5/6-CC	BP	GO:1901214	regulation of neuron death	16	16/327	0.000137735	0.007003
L5/6-CC	BP	GO:0006898	receptor-mediated endocytosis	16	16/327	0.000153639	0.00761387
L5/6-CC	BP	GO:0072503	cellular divalent inorganic cation homeostasis	21	21/327	0.000174765	0.00855258
L5/6-CC	BP	GO:0007156	homophilic cell adhesion via plasma membrane adhesion molecules	11	11/327	0.00018897	0.00891348
L5/6-CC	BP	GO:0042063	gliogenesis	15	15/327	0.000195187	0.00899006
L5/6-CC	BP	GO:0051650	establishment of vesicle localization	15	15/327	0.000195187	0.00899006
L5/6-CC	BP	GO:0006937	regulation of muscle contraction	11	11/327	0.000220515	0.00982864
L5/6-CC	BP	GO:0006936	muscle contraction	17	17/327	0.000220925	0.00982864
L5/6-CC	BP	GO:0007409	axonogenesis	20	20/327	0.000238403	0.0104871
L5/6-CC	BP	GO:0016358	dendrite development	13	13/327	0.000249462	0.0106157
L5/6-CC	BP	GO:0050769	positive regulation of neurogenesis	20	20/327	0.000281269	0.0117146
L5/6-CC	BP	GO:0071456	cellular response to hypoxia	12	12/327	0.000302995	0.0124866
L5/6-CC	BP	GO:0007411	axon guidance	14	14/327	0.000385812	0.0151059
L5/6-CC	BP	GO:0050770	regulation of axonogenesis	11	11/327	0.000395001	0.0153112
L5/6-CC	BP	GO:0097485	neuron projection guidance	14	14/327	0.000400059	0.0153552
L5/6-CC	BP	GO:0006979	response to oxidative stress	19	19/327	0.000405461	0.0154115
L5/6-CC	BP	GO:0042176	regulation of protein catabolic process	17	17/327	0.000425404	0.016014
L5/6-CC	BP	GO:0070997	neuron death	16	16/327	0.000451206	0.0166648
L5/6-CC	BP	GO:0009100	glycoprotein metabolic process	18	18/327	0.000455707	0.0166738
L5/6-CC	BP	GO:0071241	cellular response to inorganic substance	12	12/327	0.000464152	0.0168255
L5/6-CC	BP	GO:0006874	cellular calcium ion homeostasis	19	19/327	0.000489463	0.0175803
L5/6-CC	BP	GO:0071248	cellular response to metal ion	11	11/327	0.000542108	0.0191203
L5/6-CC	BP	GO:0003012	muscle system process	19	19/327	0.000588161	0.0201432
L5/6-CC	BP	GO:0043112	receptor metabolic process	11	11/327	0.00059169	0.0201432
L5/6-CC	BP	GO:0055074	calcium ion homeostasis	19	19/327	0.000686017	0.0223673
L5/6-CC	BP	GO:0046677	response to antibiotic	15	15/327	0.0006913	0.0223673
L5/6-CC	BP	GO:0019058	viral life cycle	15	15/327	0.000713197	0.0228866
L5/6-CC	BP	GO:0010038	response to metal ion	16	16/327	0.000732188	0.023305
L5/6-CC	BP	GO:0050768	negative regulation of neurogenesis	14	14/327	0.000744791	0.0233269
L5/6-CC	BP	GO:0007626	locomotory behavior	11	11/327	0.000763665	0.0235413
L5/6-CC	BP	GO:2001234	negative regulation of apoptotic signaling pathway	12	12/327	0.000776714	0.0237565
L5/6-CC	BP	GO:0034599	cellular response to oxidative stress	14	14/327	0.000934281	0.0272676
L5/6-CC	BP	GO:0016049	cell growth	19	19/327	0.000947228	0.0272676
L5/6-CC	BP	GO:0022604	regulation of cell morphogenesis	19	19/327	0.000947228	0.0272676
L5/6-CC	BP	GO:0035637	multicellular organismal signaling	11	11/327	0.000975257	0.0276676
L5/6-CC	BP	GO:0034329	cell junction assembly	12	12/327	0.00116358	0.0309876
L5/6-CC	BP	GO:0043523	regulation of neuron apoptotic process	11	11/327	0.00123316	0.0317619
L5/6-CC	BP	GO:0051961	negative regulation of nervous system development	14	14/327	0.00139454	0.0336678
L5/6-CC	BP	GO:0070588	calcium ion transmembrane transport	14	14/327	0.00139454	0.0336678
L5/6-CC	BP	GO:0010976	positive regulation of neuron projection development	13	13/327	0.00143371	0.0338131
L5/6-CC	BP	GO:0014706	striated muscle tissue development	16	16/327	0.00150359	0.0352489
L5/6-CC	BP	GO:0034976	response to endoplasmic reticulum stress	13	13/327	0.00162588	0.0373718
L5/6-CC	BP	GO:1903311	regulation of mRNA metabolic process	14	14/327	0.00181355	0.0405717
L5/6-CC	BP	GO:0097193	intrinsic apoptotic signaling pathway	13	13/327	0.00183894	0.040872
L5/6-CC	BP	GO:0001503	ossification	16	16/327	0.00184785	0.040872
L5/6-CC	BP	GO:0034330	cell junction organization	13	13/327	0.00189566	0.0412306
L5/6-CC	BP	GO:0045665	negative regulation of neuron differentiation	11	11/327	0.00213047	0.0441312
L5/6-CC	BP	GO:0035690	cellular response to drug	15	15/327	0.00228332	0.0464814
L5/6-CC	BP	GO:0060537	muscle tissue development	16	16/327	0.00236887	0.0475596
L5/6-CC	BP	GO:0045666	positive regulation of neuron differentiation	15	15/327	0.00240399	0.0480185
L5/6-CC	BP	GO:1903320	regulation of protein modification by small protein conjugation or removal	11	11/327	0.00261284	0.0494167
L5/6-CC	CC	GO:0098793	presynapse	40	40/340	3.20642e-16	1.40441e-13
L5/6-CC	CC	GO:0098978	glutamatergic synapse	30	30/340	5.03603e-13	1.10289e-10
L5/6-CC	CC	GO:0043025	neuronal cell body	35	35/340	1.8313e-12	2.67369e-10
L5/6-CC	CC	GO:0097060	synaptic membrane	32	32/340	4.56756e-12	4.45523e-10
L5/6-CC	CC	GO:0033267	axon part	30	30/340	5.08588e-12	4.45523e-10
L5/6-CC	CC	GO:0045211	postsynaptic membrane	27	27/340	1.47534e-11	9.48611e-10
L5/6-CC	CC	GO:0099572	postsynaptic specialization	28	28/340	1.51605e-11	9.48611e-10
L5/6-CC	CC	GO:0098984	neuron to neuron synapse	28	28/340	1.73674e-11	9.50868e-10
L5/6-CC	CC	GO:0014069	postsynaptic density	26	26/340	8.80334e-11	4.28429e-09
L5/6-CC	CC	GO:0032279	asymmetric synapse	26	26/340	1.15274e-10	5.04902e-09
L5/6-CC	CC	GO:0043197	dendritic spine	18	18/340	8.48345e-10	3.37795e-08
L5/6-CC	CC	GO:0150034	distal axon	23	23/340	9.94184e-10	3.46306e-08
L5/6-CC	CC	GO:0044309	neuron spine	18	18/340	1.02785e-09	3.46306e-08
L5/6-CC	CC	GO:0042734	presynaptic membrane	16	16/340	2.02141e-08	6.32411e-07
L5/6-CC	CC	GO:0099699	integral component of synaptic membrane	15	15/340	6.17809e-08	1.804e-06
L5/6-CC	CC	GO:0030133	transport vesicle	24	24/340	9.30189e-08	2.54639e-06
L5/6-CC	CC	GO:0099055	integral component of postsynaptic membrane	13	13/340	1.17169e-07	2.98989e-06
L5/6-CC	CC	GO:0070382	exocytic vesicle	17	17/340	1.22872e-07	2.98989e-06
L5/6-CC	CC	GO:0099240	intrinsic component of synaptic membrane	15	15/340	1.69159e-07	3.89957e-06
L5/6-CC	CC	GO:0098936	intrinsic component of postsynaptic membrane	13	13/340	1.92428e-07	4.21416e-06
L5/6-CC	CC	GO:0008021	synaptic vesicle	16	16/340	2.2095e-07	4.60839e-06
L5/6-CC	CC	GO:0030426	growth cone	15	15/340	2.92048e-07	5.60706e-06
L5/6-CC	CC	GO:0034703	cation channel complex	17	17/340	2.94434e-07	5.60706e-06
L5/6-CC	CC	GO:0030427	site of polarized growth	15	15/340	4.24145e-07	7.43102e-06
L5/6-CC	CC	GO:0031252	cell leading edge	23	23/340	5.96879e-07	1.00551e-05
L5/6-CC	CC	GO:0030658	transport vesicle membrane	16	16/340	7.00628e-07	1.13657e-05
L5/6-CC	CC	GO:1902495	transmembrane transporter complex	20	20/340	9.85167e-07	1.54108e-05
L5/6-CC	CC	GO:0034702	ion channel complex	19	19/340	1.32325e-06	1.99856e-05
L5/6-CC	CC	GO:1990351	transporter complex	20	20/340	1.43727e-06	2.09842e-05
L5/6-CC	CC	GO:0042470	melanosome	11	11/340	2.20337e-06	3.01586e-05
L5/6-CC	CC	GO:0048770	pigment granule	11	11/340	2.20337e-06	3.01586e-05
L5/6-CC	CC	GO:0030666	endocytic vesicle membrane	12	12/340	3.42491e-05	0.00035717
L5/6-CC	CC	GO:0045121	membrane raft	17	17/340	3.64682e-05	0.000371467
L5/6-CC	CC	GO:0098857	membrane microdomain	17	17/340	3.79476e-05	0.000377751
L5/6-CC	CC	GO:0098589	membrane region	17	17/340	6.03276e-05	0.000539255
L5/6-CC	CC	GO:0030139	endocytic vesicle	16	16/340	7.96474e-05	0.000684031
L5/6-CC	CC	GO:0030055	cell-substrate junction	19	19/340	0.000107105	0.000885131
L5/6-CC	CC	GO:0031256	leading edge membrane	11	11/340	0.000184086	0.00141455
L5/6-CC	CC	GO:0005925	focal adhesion	18	18/340	0.000254498	0.00179791
L5/6-CC	CC	GO:0005924	cell-substrate adherens junction	18	18/340	0.000278225	0.00187481
L5/6-CC	CC	GO:0005938	cell cortex	14	14/340	0.000977908	0.00586745
L5/6-CC	CC	GO:0031253	cell projection membrane	15	15/340	0.00102235	0.00605122
L5/6-CC	CC	GO:0030667	secretory granule membrane	12	12/340	0.00581154	0.027972
L5/6-CC	CC	GO:0005769	early endosome	13	13/340	0.00805813	0.0357031
L5/6-CC	CC	GO:0062023	collagen-containing extracellular matrix	14	14/340	0.0112637	0.0478981
L5/6-CC	MF	GO:0050839	cell adhesion molecule binding	30	30/322	1.06123e-08	6.03841e-06
L5/6-CC	MF	GO:0045296	cadherin binding	23	23/322	4.42603e-08	1.2592e-05
L5/6-CC	MF	GO:0022839	ion gated channel activity	19	19/322	1.26008e-05	0.00173252
L5/6-CC	MF	GO:0044325	ion channel binding	11	11/322	1.659e-05	0.00173252
L5/6-CC	MF	GO:0022836	gated channel activity	19	19/322	1.82691e-05	0.00173252
L5/6-CC	MF	GO:0022843	voltage-gated cation channel activity	11	11/322	5.85321e-05	0.00475782
L5/6-CC	MF	GO:0005516	calmodulin binding	13	13/322	7.90458e-05	0.00562213
L5/6-CC	MF	GO:0046873	metal ion transmembrane transporter activity	20	20/322	0.000163097	0.00843655
L5/6-CC	MF	GO:0005216	ion channel activity	19	19/322	0.00023628	0.0096031
L5/6-CC	MF	GO:0005261	cation channel activity	16	16/322	0.000260738	0.00966741
L5/6-CC	MF	GO:0003924	GTPase activity	16	16/322	0.000310093	0.0098024
L5/6-CC	MF	GO:0022838	substrate-specific channel activity	19	19/322	0.000337212	0.00991703
L5/6-CC	MF	GO:0060090	molecular adaptor activity	13	13/322	0.00042054	0.0105308
L5/6-CC	MF	GO:0008022	protein C-terminus binding	11	11/322	0.000647831	0.014504
L5/6-CC	MF	GO:0015267	channel activity	19	19/322	0.000729081	0.0152079
L5/6-CC	MF	GO:0022803	passive transmembrane transporter activity	19	19/322	0.000748367	0.0152079
L5/6-CC	MF	GO:0005244	voltage-gated ion channel activity	11	11/322	0.000994635	0.0161699
L5/6-CC	MF	GO:0022832	voltage-gated channel activity	11	11/322	0.000994635	0.0161699
L5/6-CC	MF	GO:0001883	purine nucleoside binding	16	16/322	0.0017366	0.0260033
L5/6-CC	MF	GO:0001882	nucleoside binding	16	16/322	0.00214086	0.0312345
L5/6-CC	MF	GO:0005525	GTP binding	15	15/322	0.00368718	0.0456088
L5/6-CC	MF	GO:0032550	purine ribonucleoside binding	15	15/322	0.00406686	0.0482093

## Sheet: Subtype Ⅰ KEGG analysis
Cell type	ID	Description	Count	GeneRatio	p	p.adjust
IN-SST	hsa04080	Neuroactive ligand-receptor interaction	7	7/17	4.25952e-06	0.000217236
IN-VIP	hsa04725	Cholinergic synapse	6	6/26	1.14272e-06	0.000158838
IN-VIP	hsa04024	cAMP signaling pathway	6	6/26	5.43098e-05	0.00377453
L2/3	hsa04724	Glutamatergic synapse	10	10/74	6.53885e-08	1.03314e-05
L2/3	hsa04360	Axon guidance	11	11/74	6.27031e-07	4.95354e-05
L2/3	hsa04540	Gap junction	7	7/74	1.34759e-05	0.000709729
L2/3	hsa04713	Circadian entrainment	7	7/74	2.55542e-05	0.00100939
L2/3	hsa04080	Neuroactive ligand-receptor interaction	11	11/74	0.000384447	0.00867752
L2/3	hsa04072	Phospholipase D signaling pathway	6	6/74	0.00217611	0.0343826
L2/3	hsa04723	Retrograde endocannabinoid signaling	6	6/74	0.00217611	0.0343826
L2/3	hsa04020	Calcium signaling pathway	6	6/74	0.0214498	0.169454
L2/3	hsa05022	Pathways of neurodegeneration - multiple diseases	7	7/74	0.139791	0.513649
L4	hsa04080	Neuroactive ligand-receptor interaction	7	7/46	0.00385613	0.11231
L4	hsa04010	MAPK signaling pathway	6	6/46	0.00582264	0.11231

## Sheet: Subtype Ⅱ KEGG analysis
Cell type	ID	Description	Count	GeneRatio	p	p.adjust
L2/3	hsa04724	Glutamatergic synapse	6	6/52	7.91746e-05	0.00348699
L2/3	hsa04020	Calcium signaling pathway	7	7/52	0.00076027	0.0152013
L2/3	hsa04360	Axon guidance	6	6/52	0.000991391	0.0152013
L2/3	hsa04080	Neuroactive ligand-receptor interaction	7	7/52	0.00767929	0.0642268
L2/3	hsa05022	Pathways of neurodegeneration - multiple diseases	8	8/52	0.00992257	0.0662202
L5/6-CC	hsa05022	Pathways of neurodegeneration - multiple diseases	6	6/24	0.00209923	0.0475826

## Sheet: Subtype Ⅲ KEGG analysis
Cell type	ID	Description	Count	GeneRatio	p	p.adjust
L2/3	hsa04724	Glutamatergic synapse	11	11/137	2.98323e-06	0.000677193
L2/3	hsa04921	Oxytocin signaling pathway	12	12/137	9.83122e-06	0.00111584
L2/3	hsa04713	Circadian entrainment	8	8/137	0.000213629	0.0149555
L2/3	hsa04024	cAMP signaling pathway	12	12/137	0.000329416	0.0149555
L2/3	hsa04010	MAPK signaling pathway	14	14/137	0.000405022	0.0153233
L2/3	hsa05032	Morphine addiction	7	7/137	0.000813926	0.0256638
L2/3	hsa04261	Adrenergic signaling in cardiomyocytes	9	9/137	0.000922867	0.0256638
L2/3	hsa05031	Amphetamine addiction	6	6/137	0.00101751	0.0256638
L2/3	hsa04141	Protein processing in endoplasmic reticulum	9	9/137	0.00230077	0.0522274
L2/3	hsa04012	ErbB signaling pathway	6	6/137	0.0029829	0.0529552
L2/3	hsa04144	Endocytosis	11	11/137	0.00328228	0.0529552
L2/3	hsa04360	Axon guidance	9	9/137	0.00349924	0.0529552
L2/3	hsa04915	Estrogen signaling pathway	7	7/137	0.008504	0.0954758
L2/3	hsa04371	Apelin signaling pathway	7	7/137	0.00883256	0.0954758
L2/3	hsa04725	Cholinergic synapse	6	6/137	0.0117787	0.106363
L2/3	hsa04723	Retrograde endocannabinoid signaling	7	7/137	0.0122235	0.106363
L2/3	hsa04514	Cell adhesion molecules	7	7/137	0.0126511	0.106363
L2/3	hsa05022	Pathways of neurodegeneration - multiple diseases	15	15/137	0.0136314	0.110512
L2/3	hsa04080	Neuroactive ligand-receptor interaction	12	12/137	0.018557	0.131639
L2/3	hsa04728	Dopaminergic synapse	6	6/137	0.0236205	0.144915
L2/3	hsa05034	Alcoholism	7	7/137	0.0380167	0.199745
L2/3	hsa04072	Phospholipase D signaling pathway	6	6/137	0.0383423	0.199745
L2/3	hsa04217	Necroptosis	6	6/137	0.0512656	0.242444
L2/3	hsa04022	cGMP-PKG signaling pathway	6	6/137	0.0621619	0.273024
L2/3	hsa05012	Parkinson disease	8	8/137	0.0791596	0.326713
L2/3	hsa04020	Calcium signaling pathway	7	7/137	0.109423	0.413983
L2/3	hsa05417	Lipid and atherosclerosis	6	6/137	0.153638	0.536551
L2/3	hsa05206	MicroRNAs in cancer	7	7/137	0.265929	0.682153
L2/3	hsa05020	Prion disease	6	6/137	0.310556	0.741642
L2/3	hsa05010	Alzheimer disease	7	7/137	0.468788	0.831366
L2/3	hsa04151	PI3K-Akt signaling pathway	6	6/137	0.551188	0.874963
L4	hsa05033	Nicotine addiction	6	6/99	7.58693e-06	0.00148704
L4	hsa04724	Glutamatergic synapse	8	8/99	6.81101e-05	0.00667479
L4	hsa04261	Adrenergic signaling in cardiomyocytes	7	7/99	0.00225426	0.096035
L4	hsa04725	Cholinergic synapse	6	6/99	0.00244987	0.096035
L4	hsa04024	cAMP signaling pathway	8	8/99	0.00531355	0.173576
L4	hsa04921	Oxytocin signaling pathway	6	6/99	0.0109489	0.306568
L4	hsa04080	Neuroactive ligand-receptor interaction	9	9/99	0.031385	0.442953
L4	hsa04015	Rap1 signaling pathway	6	6/99	0.0422664	0.464783
L4	hsa05012	Parkinson disease	7	7/99	0.0426841	0.464783
L4	hsa04010	MAPK signaling pathway	7	7/99	0.0661545	0.519463
L4	hsa04144	Endocytosis	6	6/99	0.0845393	0.591775
L4	hsa05206	MicroRNAs in cancer	6	6/99	0.174774	0.660385
L4	hsa05010	Alzheimer disease	7	7/99	0.185101	0.660385
L4	hsa04151	PI3K-Akt signaling pathway	6	6/99	0.260034	0.735589
L4	hsa05014	Amyotrophic lateral sclerosis	6	6/99	0.280877	0.735589
L4	hsa05022	Pathways of neurodegeneration - multiple diseases	7	7/99	0.357464	0.784968
L5/6	hsa05014	Amyotrophic lateral sclerosis	6	6/39	0.00712584	0.23235
L5/6-CC	hsa04724	Glutamatergic synapse	13	13/169	5.82172e-07	0.000135064
L5/6-CC	hsa04713	Circadian entrainment	10	10/169	2.99491e-05	0.00347409
L5/6-CC	hsa04921	Oxytocin signaling pathway	12	12/169	7.99341e-05	0.00479077
L5/6-CC	hsa05031	Amphetamine addiction	8	8/169	8.25996e-05	0.00479077
L5/6-CC	hsa05032	Morphine addiction	9	9/169	0.000104633	0.00485497
L5/6-CC	hsa05033	Nicotine addiction	6	6/169	0.000155696	0.00602023
L5/6-CC	hsa05022	Pathways of neurodegeneration - multiple diseases	22	22/169	0.000318654	0.00928286
L5/6-CC	hsa04928	Parathyroid hormone synthesis, secretion and action	9	9/169	0.000336218	0.00928286
L5/6-CC	hsa04728	Dopaminergic synapse	10	10/169	0.000398594	0.00928286
L5/6-CC	hsa05012	Parkinson disease	15	15/169	0.000400123	0.00928286
L5/6-CC	hsa04720	Long-term potentiation	7	7/169	0.000444877	0.00938286
L5/6-CC	hsa04725	Cholinergic synapse	9	9/169	0.000540149	0.0104429
L5/6-CC	hsa04024	cAMP signaling pathway	13	13/169	0.000660739	0.0115626
L5/6-CC	hsa04144	Endocytosis	14	14/169	0.000697743	0.0115626
L5/6-CC	hsa04261	Adrenergic signaling in cardiomyocytes	10	10/169	0.00108534	0.0167866
L5/6-CC	hsa04145	Phagosome	9	9/169	0.00426976	0.0614242
L5/6-CC	hsa04360	Axon guidance	10	10/169	0.00450091	0.0614242
L5/6-CC	hsa05132	Salmonella infection	12	12/169	0.00553942	0.071397
L5/6-CC	hsa05130	Pathogenic Escherichia coli infection	10	10/169	0.0077773	0.091062
L5/6-CC	hsa04915	Estrogen signaling pathway	8	8/169	0.00785017	0.091062
L5/6-CC	hsa04141	Protein processing in endoplasmic reticulum	9	9/169	0.00908062	0.097652
L5/6-CC	hsa04120	Ubiquitin mediated proteolysis	8	8/169	0.00926011	0.097652
L5/6-CC	hsa04727	GABAergic synapse	6	6/169	0.0102465	0.103356
L5/6-CC	hsa04020	Calcium signaling pathway	11	11/169	0.0111417	0.107703
L5/6-CC	hsa04723	Retrograde endocannabinoid signaling	8	8/169	0.0117189	0.108752
L5/6-CC	hsa04925	Aldosterone synthesis and secretion	6	6/169	0.0159533	0.137081
L5/6-CC	hsa04010	MAPK signaling pathway	12	12/169	0.0190651	0.150344
L5/6-CC	hsa04022	cGMP-PKG signaling pathway	8	8/169	0.022688	0.154812
L5/6-CC	hsa04371	Apelin signaling pathway	7	7/169	0.0253398	0.167966
L5/6-CC	hsa05014	Amyotrophic lateral sclerosis	13	13/169	0.0390357	0.226407
L5/6-CC	hsa04934	Cushing syndrome	7	7/169	0.042104	0.232574
L5/6-CC	hsa05163	Human cytomegalovirus infection	9	9/169	0.0442465	0.2333
L5/6-CC	hsa04926	Relaxin signaling pathway	6	6/169	0.0514127	0.265061
L5/6-CC	hsa05010	Alzheimer disease	13	13/169	0.0555639	0.274273
L5/6-CC	hsa05020	Prion disease	10	10/169	0.0573924	0.275892
L5/6-CC	hsa04310	Wnt signaling pathway	7	7/169	0.0632125	0.276704
L5/6-CC	hsa04015	Rap1 signaling pathway	8	8/169	0.0704397	0.30263
L5/6-CC	hsa05417	Lipid and atherosclerosis	8	8/169	0.0783628	0.31895
L5/6-CC	hsa05034	Alcoholism	7	7/169	0.0937701	0.362578
L5/6-CC	hsa05202	Transcriptional misregulation in cancer	7	7/169	0.106233	0.37917
L5/6-CC	hsa05167	Kaposi sarcoma-associated herpesvirus infection	7	7/169	0.108394	0.38102
L5/6-CC	hsa04080	Neuroactive ligand-receptor interaction	11	11/169	0.131209	0.447656
L5/6-CC	hsa05207	Chemical carcinogenesis - receptor activation	7	7/169	0.151183	0.494008
L5/6-CC	hsa05152	Tuberculosis	6	6/169	0.170619	0.507482
L5/6-CC	hsa05203	Viral carcinogenesis	6	6/169	0.248872	0.607772
L5/6-CC	hsa05170	Human immunodeficiency virus 1 infection	6	6/169	0.27702	0.638515
L5/6-CC	hsa05016	Huntington disease	8	8/169	0.301964	0.670304
L5/6-CC	hsa05206	MicroRNAs in cancer	8	8/169	0.314292	0.670304
L5/6-CC	hsa05131	Shigellosis	6	6/169	0.406004	0.708218
L5/6-CC	hsa04151	PI3K-Akt signaling pathway	6	6/169	0.749563	0.94526
