# Supplementary material for: Single-nucleus gene and gene set expression-based similarity network fusion identifies autism molecular subtypes
Source: BMC Bioinformatics. 2023 Apr 11;24:142. doi: 10.1186/s12859-023-05278-0 (PMC10091652; doi:10.1186/s12859-023-05278-0)
Supplement: Supplementary file 4 — Additional file 4. Table S4: Molecular subtype-specific DEGSs, the enrichment with SFARI ASD genes, and the association with clinical scores. [file 12859_2023_5278_MOESM4_ESM.xlsx]

## Sheet: Supplementary Table 4
Supplementary Table 4
Molecular subtype-specific DEGSs, the enrichment with SFARI ASD genes, and the association with clinical scores.

## Sheet: Subtype I DEGSs
Cell type	Gene set	LogFC relative to other subtypes	Change relative to other subtypes	P-value relative to other subtypes	Fdr relative to other subtypes	LogFC relative to controls	Change relative to controls	P-value relative to controls	Fdr relative to controls	ASD genes/total genes	P-values for overlaped with SFARI ASD genes	Meta p-values with clinical scores
Endothelial	GOMF_PROTEIN_FOLDING_CHAPERONE	-0.203349	down-regulated	7.37141e-20	1.03952e-16	-0.140081	down-regulated	2.11493e-10	2.05686e-07	1/12	0.364957	0.160423
IN-PV	REACTOME_ACTIVATION_OF_AMPK_DOWNSTREAM_OF_NMDARS	0.194975	up-regulated	1.00237e-26	2.53849e-24	0.140573	up-regulated	1.01928e-17	2.58133e-15	0/10	1	0.238961
IN-SST	REACTOME_ACTIVATION_OF_AMPK_DOWNSTREAM_OF_NMDARS	0.222602	up-regulated	1.81487e-41	1.12301e-38	0.178703	up-regulated	1.65558e-35	1.86345e-33	0/10	1	0.265443
IN-SST	REACTOME_CARBOXYTERMINAL_POST_TRANSLATIONAL_MODIFICATIONS_OF_TUBULIN	0.172989	up-regulated	1.70686e-31	2.88174e-29	0.142769	up-regulated	1.41675e-26	4.48489e-25	2/14	0.0932053	0.28127
IN-SST	REACTOME_RHO_GTPASES_ACTIVATE_IQGAPS	0.172511	up-regulated	9.97166e-27	1.12237e-24	0.157673	up-regulated	4.13942e-27	1.44594e-25	1/12	0.364957	0.0716302
L2/3	REACTOME_CHOLESTEROL_BIOSYNTHESIS	0.193208	up-regulated	1.7614e-168	8.53858e-167	0.177281	up-regulated	5.67123e-155	2.88665e-152	1/14	0.411269	0.217248
L2/3	GOMF_NEUROPEPTIDE_HORMONE_ACTIVITY	0.205166	up-regulated	1.76433e-300	3.1361e-297	0.16365	up-regulated	2.95689e-191	2.10235e-187	0/15	1	0.124516
L2/3	GOBP_RIBOSOMAL_LARGE_SUBUNIT_BIOGENESIS	-0.325212	down-regulated	2.3587e-271	2.79506e-268	-0.148485	down-regulated	6.72869e-57	1.25567e-55	2/12	0.0709376	0.0318633
L2/3	HP_ABNORMALITY_OF_THE_THENAR_EMINENCE	-0.312273	down-regulated	1.34676e-258	7.97955e-256	-0.150852	down-regulated	2.03056e-62	4.87745e-61	0/16	1	0.392933
L2/3	HP_ABNORMAL_ERYTHROCYTE_ENZYME_LEVEL	-0.301293	down-regulated	5.88378e-256	2.98812e-253	-0.144037	down-regulated	2.56265e-60	5.53457e-59	0/17	1	0.346973
L2/3	HP_PURE_RED_CELL_APLASIA	-0.306084	down-regulated	2.63916e-254	1.17278e-251	-0.148488	down-regulated	9.94221e-62	2.3101e-60	0/16	1	0.182063
L2/3	HP_ADENOCARCINOMA_OF_THE_COLON	-0.305209	down-regulated	4.80135e-250	2.00809e-247	-0.145986	down-regulated	3.12433e-60	6.69096e-59	0/16	1	0.151083
L2/3	HP_MALIGNANT_GENITOURINARY_TRACT_TUMOR	-0.34064	down-regulated	2.9968e-249	1.18374e-246	-0.163496	down-regulated	1.18832e-59	2.52207e-58	0/14	1	0.355628
L2/3	HP_ERYTHROID_HYPOPLASIA	-0.308419	down-regulated	7.47483e-229	1.71439e-226	-0.150199	down-regulated	3.41785e-57	6.46301e-56	1/15	0.433146	0.418394
L2/3	GOBP_MYELIN_ASSEMBLY	0.219556	up-regulated	7.86829e-216	1.36448e-213	0.164522	up-regulated	3.97894e-135	3.53628e-132	0/13	1	0.373225
L2/3	GOMF_HORMONE_RECEPTOR_BINDING	0.171702	up-regulated	1.00735e-127	4.87228e-126	0.171616	up-regulated	2.17626e-133	1.40665e-130	1/12	0.364957	0.351308
L2/3	GOBP_PROTEIN_REFOLDING	0.152966	up-regulated	4.04089e-87	7.87144e-86	0.187814	up-regulated	3.20027e-124	1.1377e-121	0/10	1	0.671861
L2/3	GOBP_POSITIVE_REGULATION_OF_MRNA_SPLICING_VIA_SPLICEOSOME	0.150031	up-regulated	4.80539e-87	9.30962e-86	0.179936	up-regulated	4.48625e-126	1.99358e-123	0/10	1	0.0136767
L4	REACTOME_ACTIVATION_OF_THE_MRNA_UPON_BINDING_OF_THE_CAP_BINDING_COMPLEX_AND_EIFS_AND_SUBSEQUENT_BINDING_TO_43S	-0.313699	down-regulated	1.48508e-144	1.50735e-141	-0.192515	down-regulated	3.8208e-50	4.84764e-48	1/31	0.690866	0.110065
L4	KEGG_RIBOSOME	-0.316552	down-regulated	1.25446e-125	6.36639e-123	-0.216221	down-regulated	5.44813e-56	4.97534e-53	1/59	0.893234	0.0406907
L4	REACTOME_SELENOAMINO_ACID_METABOLISM	-0.293677	down-regulated	4.44634e-125	1.50434e-122	-0.200399	down-regulated	9.80362e-56	4.97534e-53	1/67	0.92124	0.049909
L4	REACTOME_SRP_DEPENDENT_COTRANSLATIONAL_PROTEIN_TARGETING_TO_MEMBRANE	-0.274505	down-regulated	1.39644e-124	3.54346e-122	-0.186362	down-regulated	9.75582e-55	3.30072e-52	1/72	0.934886	0.0521026
L4	REACTOME_EUKARYOTIC_TRANSLATION_INITIATION	-0.292932	down-regulated	2.64665e-122	5.37269e-120	-0.198482	down-regulated	7.70516e-54	1.95518e-51	2/67	0.716632	0.0367747
L4	REACTOME_RESPONSE_OF_EIF2AK4_GCN2_TO_AMINO_ACID_DEFICIENCY	-0.294179	down-regulated	5.96011e-120	8.64216e-118	-0.197539	down-regulated	7.04024e-52	1.12313e-49	1/65	0.915015	0.0420137
L4	REACTOME_RRNA_PROCESSING	-0.260665	down-regulated	2.16074e-116	2.74144e-114	-0.176865	down-regulated	7.74574e-52	1.12313e-49	1/80	0.951983	0.193786
L4	REACTOME_NONSENSE_MEDIATED_DECAY_NMD	-0.273643	down-regulated	4.5807e-116	5.16602e-114	-0.183519	down-regulated	1.03223e-49	1.16413e-47	3/70	0.484337	0.0173682
L4	REACTOME_CELLULAR_RESPONSE_TO_STARVATION	-0.24936	down-regulated	1.45781e-115	1.47968e-113	-0.162641	down-regulated	5.48451e-47	5.0607e-45	1/85	0.960311	0.142188
L4	REACTOME_REGULATION_OF_EXPRESSION_OF_SLITS_AND_ROBOS	-0.239357	down-regulated	2.03618e-114	1.87884e-112	-0.15199	down-regulated	2.85576e-44	1.9324e-42	4/91	0.438544	0.0770303
L4	REACTOME_EUKARYOTIC_TRANSLATION_ELONGATION	-0.289542	down-regulated	6.61975e-113	5.59921e-111	-0.199953	down-regulated	3.04059e-52	6.17239e-50	2/63	0.68437	0.0299168
L4	REACTOME_INFLUENZA_INFECTION	-0.230554	down-regulated	6.80808e-108	5.31554e-106	-0.153166	down-regulated	2.58274e-46	2.18457e-44	1/87	0.963223	0.00719995
L4	REACTOME_TRANSLATION	-0.227645	down-regulated	7.57022e-105	5.12252e-103	-0.153258	down-regulated	3.69135e-46	2.88209e-44	3/90	0.654627	0.0433039
L4	GOCC_SMALL_RIBOSOMAL_SUBUNIT	-0.323605	down-regulated	4.27567e-142	3.03786e-138	-0.199746	down-regulated	5.91382e-50	1.07738e-47	0/31	1	0.0177115
L4	GOCC_CYTOSOLIC_SMALL_RIBOSOMAL_SUBUNIT	-0.32845	down-regulated	6.95035e-140	2.46911e-136	-0.204194	down-regulated	5.47535e-50	1.02375e-47	0/29	1	0.031107
L4	GOBP_RIBOSOMAL_LARGE_SUBUNIT_BIOGENESIS	-0.340348	down-regulated	6.61214e-125	1.56598e-121	-0.255986	down-regulated	6.516e-70	5.78702e-67	2/12	0.0709376	0.0685609
L4	GOMF_STRUCTURAL_CONSTITUENT_OF_RIBOSOME	-0.304758	down-regulated	1.4167e-123	2.51641e-120	-0.20882	down-regulated	1.38248e-55	3.50806e-53	1/61	0.901051	0.00175718
L4	GOCC_RIBOSOMAL_SUBUNIT	-0.302066	down-regulated	3.62188e-123	5.1467e-120	-0.206471	down-regulated	4.88965e-55	1.15803e-52	1/64	0.91172	0.00224833
L4	GOCC_CYTOSOLIC_RIBOSOME	-0.303608	down-regulated	1.02145e-121	1.20957e-118	-0.208502	down-regulated	5.31487e-55	1.21813e-52	1/62	0.904743	0.00383757
L4	HP_DUPLICATION_OF_THUMB_PHALANX	-0.231623	down-regulated	1.37831e-121	1.39898e-118	-0.172831	down-regulated	2.77851e-69	1.97413e-66	0/28	1	0.246932
L4	HP_ABNORMALITY_OF_THE_THENAR_EMINENCE	-0.321428	down-regulated	1.05659e-117	9.38388e-115	-0.252603	down-regulated	8.4655e-75	1.50369e-71	0/16	1	0.147986
L4	HP_ABNORMAL_ERYTHROCYTE_ENZYME_LEVEL	-0.308542	down-regulated	9.88752e-117	7.80565e-114	-0.235884	down-regulated	1.1746e-68	6.9546e-66	0/17	1	0.143419
L4	HP_NONIMMUNE_HYDROPS_FETALIS	-0.252907	down-regulated	1.64272e-116	1.16715e-113	-0.201967	down-regulated	4.12244e-77	1.4645e-73	0/22	1	0.223031
L4	HP_RETICULOCYTOPENIA	-0.255625	down-regulated	5.12793e-116	3.31217e-113	-0.207327	down-regulated	1.54313e-77	1.09639e-73	0/19	1	0.119187
L4	HP_ABSENT_THUMB	-0.263473	down-regulated	1.09711e-115	6.49581e-113	-0.196721	down-regulated	3.28734e-65	1.29759e-62	1/24	0.596914	0.16558
L4	HP_PURE_RED_CELL_APLASIA	-0.30814	down-regulated	1.5551e-115	8.49921e-113	-0.240043	down-regulated	3.18046e-71	3.7662e-68	0/16	1	0.0614709
L4	HP_APLASIA_OF_THE_FINGERS	-0.230671	down-regulated	6.82325e-115	3.4628e-112	-0.169426	down-regulated	1.01923e-63	3.62081e-61	3/31	0.106291	0.258049
L4	HP_ADENOCARCINOMA_OF_THE_COLON	-0.316136	down-regulated	1.11432e-114	5.27815e-112	-0.240078	down-regulated	1.81231e-67	9.90499e-65	0/16	1	0.0993127
L4	HP_PARTIAL_DUPLICATION_OF_THE_PHALANX_OF_HAND	-0.241416	down-regulated	3.31603e-114	1.47252e-111	-0.186878	down-regulated	5.523e-70	5.60584e-67	0/24	1	0.202542
L4	HP_MALIGNANT_GENITOURINARY_TRACT_TUMOR	-0.345287	down-regulated	8.34811e-114	3.48902e-111	-0.267937	down-regulated	8.10473e-70	6.39824e-67	0/14	1	0.0872402
L4	HP_ABNORMAL_HEMOGLOBIN	-0.258347	down-regulated	1.1059e-110	4.36524e-108	-0.195249	down-regulated	9.30553e-65	3.47978e-62	0/25	1	0.274258
L4	HP_PERSISTENCE_OF_HEMOGLOBIN_F	-0.286095	down-regulated	1.55398e-110	5.52051e-108	-0.219188	down-regulated	1.19863e-65	5.00956e-63	0/19	1	0.128715
L4	GOBP_CYTOPLASMIC_TRANSLATION	-0.252553	down-regulated	1.67244e-110	5.65842e-108	-0.171298	down-regulated	2.63023e-49	4.55799e-47	4/75	0.303269	0.0922502
L4	HP_INCREASED_MEAN_CORPUSCULAR_VOLUME	-0.242679	down-regulated	1.01282e-109	3.27096e-107	-0.188221	down-regulated	1.60168e-66	7.11244e-64	0/22	1	0.143749
L4	HP_ERYTHROID_HYPOPLASIA	-0.3228	down-regulated	1.2703e-109	3.92412e-107	-0.24928	down-regulated	4.31073e-67	2.18769e-64	1/15	0.433146	0.0967779
L4	HP_SPRENGEL_ANOMALY	-0.214522	down-regulated	6.30819e-109	1.86749e-106	-0.167208	down-regulated	9.70091e-69	6.26591e-66	0/26	1	0.115592
L4	HP_TRIPHALANGEAL_THUMB	-0.211052	down-regulated	1.59237e-108	4.52552e-106	-0.173007	down-regulated	1.093e-75	2.5886e-72	2/34	0.361483	0.189081
L4	GOCC_RIBOSOME	-0.257811	down-regulated	3.17455e-108	8.67506e-106	-0.174674	down-regulated	2.42153e-48	4.00116e-46	1/75	0.941913	0.00226027
L4	HP_ADENOCARCINOMA_OF_THE_INTESTINES	-0.255271	down-regulated	1.26785e-103	3.21718e-101	-0.187882	down-regulated	2.27003e-56	5.97354e-54	1/21	0.548385	0.280249
L4	HP_OSTEOSARCOMA	-0.269933	down-regulated	1.59599e-102	3.91018e-100	-0.201513	down-regulated	1.10527e-58	3.27206e-56	0/19	1	0.0349372
L4	HP_ABNORMAL_NUMBER_OF_ERYTHROID_PRECURSORS	-0.236274	down-regulated	2.23442e-102	5.29186e-100	-0.176607	down-regulated	1.42168e-57	4.04041e-55	2/26	0.251032	0.0411375
L4	HP_ABNORMAL_MEAN_CORPUSCULAR_VOLUME	-0.198367	down-regulated	9.66519e-98	1.96203e-95	-0.148695	down-regulated	1.54776e-55	3.79201e-53	1/27	0.64024	0.0759427
L4	HP_MACROCYTIC_ANEMIA	-0.191564	down-regulated	2.24898e-95	4.31864e-93	-0.150961	down-regulated	2.55167e-62	8.24074e-60	1/34	0.724112	0.0519481
L4	GOCC_LARGE_RIBOSOMAL_SUBUNIT	-0.27139	down-regulated	2.01303e-88	3.25059e-86	-0.203799	down-regulated	1.35772e-50	2.67962e-48	1/34	0.724112	0.029676
L4	GOCC_CYTOSOLIC_LARGE_RIBOSOMAL_SUBUNIT	-0.27139	down-regulated	2.01303e-88	3.25059e-86	-0.203799	down-regulated	1.35772e-50	2.67962e-48	1/34	0.724112	0.029676
L4	GOCC_POLYSOMAL_RIBOSOME	-0.253864	down-regulated	5.75252e-88	9.08259e-86	-0.186559	down-regulated	6.30541e-48	1.01818e-45	0/22	1	0.00823829
L4	HP_NORMOCHROMIC_ANEMIA	-0.240882	down-regulated	1.9265e-82	2.5826e-80	-0.176112	down-regulated	4.12678e-45	5.98383e-43	2/19	0.155486	0.0329505
L5/6	REACTOME_CHOLESTEROL_BIOSYNTHESIS	0.164879	up-regulated	7.0522e-24	7.17209e-21	0.154441	up-regulated	1.25112e-22	6.36196e-20	1/14	0.411269	0.368706
L5/6	REACTOME_ACTIVATION_OF_AMPK_DOWNSTREAM_OF_NMDARS	0.192837	up-regulated	1.39479e-21	4.72833e-19	0.159123	up-regulated	2.37482e-16	7.31877e-15	0/10	1	0.104584
L5/6	REACTOME_RHO_GTPASES_ACTIVATE_IQGAPS	0.174403	up-regulated	2.36915e-17	1.41731e-15	0.171996	up-regulated	3.27546e-18	1.38798e-16	1/12	0.364957	0.063367
L5/6	GOBP_PROTEIN_REFOLDING	0.181704	up-regulated	5.40965e-20	1.74461e-17	0.198563	up-regulated	2.69862e-23	1.93095e-20	0/10	1	0.752648

## Sheet: Subtype II DEGSs
Cell type	Gene set	LogFC relative to other subtypes	Change relative to other subtypes	P-value relative to other subtypes	Fdr relative to other subtypes	LogFC relative to controls	Change relative to controls	P-value relative to controls	Fdr relative to controls	ASD genes/total genes	P-values for overlaped with SFARI ASD genes	Meta p-values with clinical scores
L2/3	HP_RETICULOCYTOPENIA	0.141393	up-regulated	5.19779e-53	1.19214e-51	0.145978	up-regulated	2.85873e-59	1.83113e-57	0/19	1	0.193272
L2/3	HP_PURE_RED_CELL_APLASIA	0.144574	up-regulated	1.80493e-42	2.3765e-41	0.157925	up-regulated	3.11166e-54	1.51533e-52	0/16	1	0.307269
L2/3	HP_MALIGNANT_GENITOURINARY_TRACT_TUMOR	0.154584	up-regulated	1.35073e-38	1.47749e-37	0.172662	up-regulated	9.70172e-52	4.3112e-50	0/14	1	0.340957

## Sheet: Subtype III DEGSs
Cell type	Gene set	LogFC relative to other subtypes	Change relative to other subtypes	P-value relative to other subtypes	Fdr relative to other subtypes	LogFC relative to controls	Change relative to controls	P-value relative to controls	Fdr relative to controls	ASD genes/total genes	P-values for overlaped with SFARI ASD genes	Meta p-values with clinical scores
AST-PP	GOBP_SYNAPTIC_TRANSMISSION_CHOLINERGIC	-0.172304	down-regulated	1.29336e-154	1.52401e-151	-0.146255	down-regulated	6.28846e-107	1.64664e-104	2/13	0.0818357	0.0820397
AST-PP	GOBP_MYOBLAST_PROLIFERATION	0.165423	up-regulated	1.35707e-100	2.46013e-98	0.14116	up-regulated	6.13376e-70	2.24693e-68	3/10	0.00501309	0.1509
AST-PP	GOBP_STEROID_CATABOLIC_PROCESS	-0.153772	down-regulated	2.63153e-98	4.42974e-96	-0.161513	down-regulated	1.54141e-79	9.08145e-78	0/11	1	0.498823
AST-PP	GOBP_NEGATIVE_REGULATION_OF_PLATELET_ACTIVATION	-0.174175	down-regulated	2.05686e-79	1.42568e-77	-0.154268	down-regulated	3.34687e-63	8.90806e-62	0/11	1	0.575279
Endothelial	KEGG_RIBOSOME	0.152612	up-regulated	1.08895e-10	7.84824e-09	0.145828	up-regulated	6.73071e-11	1.47637e-09	1/59	0.893234	0.70895
Endothelial	REACTOME_EUKARYOTIC_TRANSLATION_ELONGATION	0.144532	up-regulated	6.19586e-10	2.40447e-08	0.140264	up-regulated	1.77641e-10	2.80062e-09	2/63	0.68437	0.765376
Endothelial	REACTOME_TRAF6_MEDIATED_INDUCTION_OF_TAK1_COMPLEX_WITHIN_TLR4_COMPLEX	0.146012	up-regulated	3.07952e-08	7.96727e-07	0.174386	up-regulated	1.04827e-11	4.38834e-10	0/10	1	0.404935
Endothelial	GOBP_MYOBLAST_PROLIFERATION	0.224187	up-regulated	5.22198e-33	3.68202e-29	0.226187	up-regulated	4.72837e-40	3.33398e-36	3/10	0.00501309	0.390232
Endothelial	GOCC_CYTOSOLIC_SMALL_RIBOSOMAL_SUBUNIT	0.157003	up-regulated	1.86371e-10	5.71349e-08	0.143893	up-regulated	6.17437e-10	1.55484e-07	0/29	1	0.917185
Endothelial	GOMF_STRUCTURAL_CONSTITUENT_OF_RIBOSOME	0.145335	up-regulated	2.49712e-10	6.77199e-08	0.140264	up-regulated	1.13415e-10	5.81138e-08	1/61	0.901051	0.709391
Endothelial	GOCC_CYTOSOLIC_RIBOSOME	0.146095	up-regulated	3.0568e-10	7.69768e-08	0.141367	up-regulated	1.15387e-10	5.81138e-08	1/62	0.904743	0.820891
IN-PV	REACTOME_NGF_STIMULATED_TRANSCRIPTION	-0.175501	down-regulated	3.00929e-84	3.04841e-81	-0.162591	down-regulated	1.23232e-84	1.24834e-81	0/25	1	0.192328
IN-PV	REACTOME_CELLULAR_RESPONSE_TO_STARVATION	0.200352	up-regulated	8.24499e-66	4.17609e-63	0.163047	up-regulated	8.86817e-45	2.24586e-42	1/85	0.960311	0.210655
IN-PV	REACTOME_SELENOAMINO_ACID_METABOLISM	0.226736	up-regulated	1.59684e-65	5.39201e-63	0.177	up-regulated	1.10147e-41	1.23977e-39	1/67	0.92124	0.551155
IN-PV	KEGG_RIBOSOME	0.244202	up-regulated	3.4914e-65	8.84197e-63	0.192641	up-regulated	2.83705e-42	4.78988e-40	1/59	0.893234	0.528741
IN-PV	REACTOME_REGULATION_OF_EXPRESSION_OF_SLITS_AND_ROBOS	0.196093	up-regulated	6.93513e-65	1.40506e-62	0.153896	up-regulated	1.28075e-41	1.2974e-39	4/91	0.438544	0.507788
IN-PV	REACTOME_NONSENSE_MEDIATED_DECAY_NMD	0.218999	up-regulated	4.98285e-64	7.65991e-62	0.172792	up-regulated	1.96262e-41	1.65678e-39	3/70	0.484337	0.562645
IN-PV	REACTOME_RESPONSE_OF_EIF2AK4_GCN2_TO_AMINO_ACID_DEFICIENCY	0.23049	up-regulated	1.39183e-63	1.7624e-61	0.182569	up-regulated	6.43905e-42	8.15344e-40	1/65	0.915015	0.500898
IN-PV	REACTOME_EUKARYOTIC_TRANSLATION_INITIATION	0.225642	up-regulated	3.1e-63	3.48922e-61	0.179138	up-regulated	6.43656e-42	8.15344e-40	2/67	0.716632	0.559622
IN-PV	REACTOME_SRP_DEPENDENT_COTRANSLATIONAL_PROTEIN_TARGETING_TO_MEMBRANE	0.215138	up-regulated	1.08529e-62	1.0994e-60	0.168841	up-regulated	1.73828e-40	1.35452e-38	1/72	0.934886	0.599675
IN-PV	REACTOME_RRNA_PROCESSING	0.205123	up-regulated	1.38879e-61	1.27895e-59	0.159635	up-regulated	1.37616e-39	9.90316e-38	1/80	0.951983	0.430256
IN-PV	REACTOME_INFLUENZA_INFECTION	0.186448	up-regulated	6.86884e-59	5.35241e-57	0.143556	up-regulated	2.78339e-37	1.48399e-35	1/87	0.963223	0.616644
IN-PV	REACTOME_ACTIVATION_OF_THE_MRNA_UPON_BINDING_OF_THE_CAP_BINDING_COMPLEX_AND_EIFS_AND_SUBSEQUENT_BINDING_TO_43S	0.21695	up-regulated	1.47952e-56	1.07054e-54	0.18046	up-regulated	1.92675e-41	1.65678e-39	1/31	0.690866	0.54866
IN-PV	REACTOME_EUKARYOTIC_TRANSLATION_ELONGATION	0.218899	up-regulated	1.66574e-54	9.3744e-53	0.166153	up-regulated	5.54042e-34	2.55111e-32	2/63	0.68437	0.497703
IN-PV	REACTOME_ESTROGEN_DEPENDENT_NUCLEAR_EVENTS_DOWNSTREAM_OF_ESR_MEMBRANE_SIGNALING	-0.155263	down-regulated	1.06549e-43	5.1397e-42	-0.147765	down-regulated	5.70468e-47	1.92628e-44	0/12	1	0.915914
IN-PV	REACTOME_FLT3_SIGNALING_IN_DISEASE	0.180722	up-regulated	1.23659e-33	4.81794e-32	0.154906	up-regulated	6.8793e-29	2.40301e-27	0/14	1	0.373122
IN-PV	REACTOME_APC_CDC20_MEDIATED_DEGRADATION_OF_NEK2A	0.149648	up-regulated	1.2351e-29	3.90986e-28	0.143363	up-regulated	6.53601e-30	2.64839e-28	0/13	1	0.276003
IN-PV	REACTOME_TGF_BETA_RECEPTOR_SIGNALING_IN_EMT_EPITHELIAL_TO_MESENCHYMAL_TRANSITION	0.166054	up-regulated	1.69336e-27	4.18384e-26	0.148189	up-regulated	8.88861e-26	2.14385e-24	1/13	0.38855	0.253064
IN-PV	REACTOME_TRANSLESION_SYNTHESIS_BY_POLH	0.174505	up-regulated	1.76568e-26	3.88833e-25	0.14909	up-regulated	8.26218e-22	1.17882e-20	0/11	1	0.0903901
IN-PV	REACTOME_TRANSLESION_SYNTHESIS_BY_POLK	0.155266	up-regulated	2.32839e-24	4.138e-23	0.140524	up-regulated	4.26248e-22	6.34985e-21	0/12	1	0.100965
IN-PV	REACTOME_REGULATION_OF_TP53_ACTIVITY_THROUGH_METHYLATION	0.155793	up-regulated	1.12695e-23	1.70387e-22	0.146079	up-regulated	3.68125e-23	6.1133e-22	1/11	0.340455	0.37712
IN-PV	REACTOME_ACTIVATION_OF_IRF3_IRF7_MEDIATED_BY_TBK1_IKK_EPSILON	0.168634	up-regulated	2.96155e-23	4.09375e-22	0.160225	up-regulated	9.28681e-24	1.74214e-22	0/10	1	0.393895
IN-PV	REACTOME_GLYCOGEN_SYNTHESIS	0.147723	up-regulated	4.85976e-22	5.93125e-21	0.142026	up-regulated	4.64189e-23	7.58424e-22	1/12	0.364957	0.390709
IN-PV	GOMF_STRUCTURAL_CONSTITUENT_OF_RIBOSOME	0.235674	up-regulated	5.70643e-65	2.01466e-61	0.185954	up-regulated	3.07429e-42	2.41195e-39	1/61	0.901051	0.639629
IN-PV	GOCC_RIBOSOMAL_SUBUNIT	0.227881	up-regulated	1.27953e-62	3.01159e-59	0.181048	up-regulated	2.6388e-41	1.86326e-38	1/64	0.91172	0.794316
IN-PV	GOCC_CYTOSOLIC_RIBOSOME	0.229095	up-regulated	4.6053e-62	6.50361e-59	0.180803	up-regulated	1.57937e-40	7.96565e-38	1/62	0.904743	0.784589
IN-PV	GOBP_CYTOPLASMIC_TRANSLATION	0.194651	up-regulated	1.0487e-56	8.22762e-54	0.149234	up-regulated	1.56806e-35	4.61335e-33	4/75	0.303269	0.511325
IN-PV	GOCC_RIBOSOME	0.201919	up-regulated	4.0352e-56	2.84926e-53	0.154822	up-regulated	1.18725e-35	3.81054e-33	1/75	0.941913	0.598245
IN-PV	GOCC_SMALL_RIBOSOMAL_SUBUNIT	0.217958	up-regulated	5.1176e-56	3.01128e-53	0.182068	up-regulated	7.44363e-41	4.37996e-38	0/31	1	0.689235
IN-PV	GOCC_CYTOSOLIC_SMALL_RIBOSOMAL_SUBUNIT	0.220445	up-regulated	6.56515e-55	3.31118e-52	0.182131	up-regulated	2.19271e-39	9.67668e-37	0/29	1	0.67228
IN-PV	HP_ABSENT_THUMB	0.188577	up-regulated	2.0239e-54	8.93173e-52	0.145887	up-regulated	1.15912e-35	3.81054e-33	1/24	0.596914	0.644449
IN-PV	GOCC_LARGE_RIBOSOMAL_SUBUNIT	0.232052	up-regulated	4.93803e-54	1.93708e-51	0.176521	up-regulated	4.10117e-34	1.03423e-31	1/34	0.724112	0.793871
IN-PV	GOCC_CYTOSOLIC_LARGE_RIBOSOMAL_SUBUNIT	0.232052	up-regulated	4.93803e-54	1.93708e-51	0.176521	up-regulated	4.10117e-34	1.03423e-31	1/34	0.724112	0.793871
IN-PV	HP_ADENOCARCINOMA_OF_THE_COLON	0.239296	up-regulated	9.94892e-53	3.69733e-50	0.179053	up-regulated	4.17675e-33	8.42629e-31	0/16	1	0.832029
IN-PV	HP_ADENOCARCINOMA_OF_THE_INTESTINES	0.203497	up-regulated	1.38851e-52	4.90215e-50	0.149729	up-regulated	4.22478e-32	7.10267e-30	1/21	0.548385	0.779238
IN-PV	HP_ABNORMALITY_OF_THE_THENAR_EMINENCE	0.229882	up-regulated	5.94267e-52	1.99815e-49	0.168526	up-regulated	1.89171e-31	2.9683e-29	0/16	1	0.918638
IN-PV	GOBP_RIBOSOMAL_LARGE_SUBUNIT_BIOGENESIS	0.245028	up-regulated	1.94705e-51	6.24915e-49	0.184762	up-regulated	2.00857e-32	3.5955e-30	2/12	0.0709376	0.931475
IN-PV	HP_MALIGNANT_GENITOURINARY_TRACT_TUMOR	0.231361	up-regulated	3.03791e-47	8.25025e-45	0.171832	up-regulated	2.06116e-29	2.14027e-27	0/14	1	0.846229
IN-PV	HP_ABNORMAL_ERYTHROCYTE_ENZYME_LEVEL	0.205309	up-regulated	3.3657e-47	8.62355e-45	0.154815	up-regulated	2.16754e-30	2.73304e-28	0/17	1	0.848719
IN-PV	HP_PURE_RED_CELL_APLASIA	0.211239	up-regulated	2.73594e-46	6.23178e-44	0.158024	up-regulated	1.27194e-29	1.38171e-27	0/16	1	0.832763
IN-PV	GOBP_MYOBLAST_PROLIFERATION	0.167683	up-regulated	2.87037e-46	6.33364e-44	0.156637	up-regulated	1.38724e-44	1.39933e-41	3/10	0.00501309	0.120592
IN-PV	HP_OSTEOSARCOMA	0.192338	up-regulated	5.58228e-46	1.19444e-43	0.141643	up-regulated	4.66326e-28	3.82876e-26	0/19	1	0.85309
IN-PV	HP_ERYTHROID_HYPOPLASIA	0.220509	up-regulated	8.4466e-44	1.56951e-41	0.1503	up-regulated	1.04837e-23	4.71497e-22	1/15	0.433146	0.844681
IN-PV	GOCC_POLYSOMAL_RIBOSOME	0.197098	up-regulated	2.1695e-42	3.40419e-40	0.140965	up-regulated	2.23759e-24	1.12854e-22	0/22	1	0.763234
IN-SST	REACTOME_CELLULAR_RESPONSE_TO_STARVATION	0.196326	up-regulated	7.27938e-68	5.08684e-65	0.239633	up-regulated	4.78997e-89	4.85224e-86	1/85	0.960311	0.111668
IN-SST	REACTOME_SELENOAMINO_ACID_METABOLISM	0.218976	up-regulated	1.49829e-67	5.08684e-65	0.263578	up-regulated	5.25465e-87	1.64945e-84	1/67	0.92124	0.0677205
IN-SST	KEGG_RIBOSOME	0.237743	up-regulated	1.50647e-67	5.08684e-65	0.286084	up-regulated	6.51313e-87	1.64945e-84	1/59	0.893234	0.117276
IN-SST	REACTOME_RESPONSE_OF_EIF2AK4_GCN2_TO_AMINO_ACID_DEFICIENCY	0.225368	up-regulated	4.75646e-67	9.6366e-65	0.272361	up-regulated	3.17511e-87	1.60819e-84	1/65	0.915015	0.178256
IN-SST	REACTOME_EUKARYOTIC_TRANSLATION_INITIATION	0.218695	up-regulated	1.14585e-65	1.93458e-63	0.263576	up-regulated	6.68265e-85	9.67075e-83	2/67	0.716632	0.141714
IN-SST	REACTOME_RRNA_PROCESSING	0.204496	up-regulated	1.21468e-64	1.75781e-62	0.247422	up-regulated	4.02973e-86	6.80352e-84	1/80	0.951983	0.0235963
IN-SST	REACTOME_REGULATION_OF_EXPRESSION_OF_SLITS_AND_ROBOS	0.18419	up-regulated	2.12053e-64	2.68513e-62	0.222406	up-regulated	8.22547e-84	8.96346e-82	4/91	0.438544	0.216733
IN-SST	REACTOME_NONSENSE_MEDIATED_DECAY_NMD	0.212717	up-regulated	2.89042e-64	3.25332e-62	0.260116	up-regulated	3.46647e-86	6.80352e-84	3/70	0.484337	0.190945
IN-SST	REACTOME_SRP_DEPENDENT_COTRANSLATIONAL_PROTEIN_TARGETING_TO_MEMBRANE	0.208228	up-regulated	9.9576e-64	1.0087e-61	0.252304	up-regulated	3.2359e-84	4.09746e-82	1/72	0.934886	0.11068
IN-SST	REACTOME_ACTIVATION_OF_THE_MRNA_UPON_BINDING_OF_THE_CAP_BINDING_COMPLEX_AND_EIFS_AND_SUBSEQUENT_BINDING_TO_43S	0.219594	up-regulated	1.48464e-63	1.36721e-61	0.258551	up-regulated	3.59502e-80	2.80135e-78	1/31	0.690866	0.414106
IN-SST	REACTOME_METABOLISM_OF_AMINO_ACIDS_AND_DERIVATIVES	0.149331	up-regulated	1.62481e-62	1.37161e-60	0.18172	up-regulated	9.73327e-84	8.96346e-82	3/125	0.848109	0.105706
IN-SST	REACTOME_EUKARYOTIC_TRANSLATION_ELONGATION	0.219646	up-regulated	1.36927e-60	1.06698e-58	0.266213	up-regulated	9.74828e-81	8.22917e-79	2/63	0.68437	0.198565
IN-SST	REACTOME_SIGNALING_BY_ROBO_RECEPTORS	0.16186	up-regulated	2.28632e-60	1.65432e-58	0.195019	up-regulated	6.43173e-80	4.65381e-78	7/111	0.118541	0.102767
IN-SST	REACTOME_INFLUENZA_INFECTION	0.184981	up-regulated	4.94582e-60	3.34008e-58	0.226823	up-regulated	9.70624e-84	8.96346e-82	1/87	0.963223	0.17668
IN-SST	REACTOME_TRANSLATION	0.177004	up-regulated	1.49384e-55	9.4579e-54	0.216384	up-regulated	1.10841e-76	7.48547e-75	3/90	0.654627	0.242001
IN-SST	REACTOME_NEGATIVE_REGULATION_OF_FGFR2_SIGNALING	0.141783	up-regulated	2.64602e-24	6.38194e-23	0.190874	up-regulated	2.88554e-44	9.74352e-43	0/11	1	0.806744
IN-SST	REACTOME_NEGATIVE_REGULATION_OF_FGFR3_SIGNALING	0.140201	up-regulated	4.13825e-22	7.4858e-21	0.191853	up-regulated	6.23828e-41	1.57984e-39	0/11	1	0.802926
IN-SST	REACTOME_NEGATIVE_REGULATION_OF_MET_ACTIVITY	0.140935	up-regulated	7.94394e-22	1.41179e-20	0.176608	up-regulated	2.31636e-37	4.78872e-36	0/12	1	0.892917
IN-SST	GOMF_STRUCTURAL_CONSTITUENT_OF_RIBOSOME	0.2306	up-regulated	1.5286e-67	1.08301e-63	0.278009	up-regulated	2.22179e-87	1.57414e-83	1/61	0.901051	0.298855
IN-SST	GOCC_RIBOSOMAL_SUBUNIT	0.221373	up-regulated	1.85737e-65	4.65004e-62	0.268677	up-regulated	6.4397e-85	1.52084e-81	1/64	0.91172	0.352941
IN-SST	GOCC_CYTOSOLIC_RIBOSOME	0.222963	up-regulated	1.96897e-65	4.65004e-62	0.27052	up-regulated	4.42615e-85	1.52084e-81	1/62	0.904743	0.316722
IN-SST	GOBP_MYOBLAST_PROLIFERATION	0.189375	up-regulated	2.52693e-64	3.87266e-61	0.16616	up-regulated	1.47193e-59	2.97961e-57	3/10	0.00501309	0.380756
IN-SST	GOCC_CYTOSOLIC_SMALL_RIBOSOMAL_SUBUNIT	0.227143	up-regulated	2.733e-64	3.87266e-61	0.269747	up-regulated	3.52461e-81	3.56741e-78	0/29	1	0.34373
IN-SST	GOCC_SMALL_RIBOSOMAL_SUBUNIT	0.223054	up-regulated	5.90942e-64	6.97803e-61	0.265371	up-regulated	9.11068e-81	8.06864e-78	0/31	1	0.395122
IN-SST	GOBP_CYTOPLASMIC_TRANSLATION	0.197702	up-regulated	2.36828e-63	2.39704e-60	0.23928	up-regulated	9.56239e-84	1.35499e-80	4/75	0.303269	0.365062
IN-SST	GOCC_RIBOSOME	0.198076	up-regulated	5.63686e-62	4.99215e-59	0.241557	up-regulated	4.86276e-82	5.7421e-79	1/75	0.941913	0.186953
IN-SST	HP_APLASIA_OF_THE_FINGERS	0.168433	up-regulated	8.37282e-54	4.94345e-51	0.183242	up-regulated	4.5714e-65	1.70465e-62	3/31	0.106291	0.95407
IN-SST	HP_ABSENT_THUMB	0.185134	up-regulated	1.08962e-53	5.93843e-51	0.202225	up-regulated	7.14936e-65	2.41206e-62	1/24	0.596914	0.977878
IN-SST	HP_GASTROINTESTINAL_CARCINOMA	0.150609	up-regulated	2.93068e-53	1.48313e-50	0.158749	up-regulated	6.20897e-65	2.19953e-62	3/39	0.175196	0.98048
IN-SST	HP_DUPLICATION_OF_THUMB_PHALANX	0.16137	up-regulated	4.55621e-53	2.01755e-50	0.170047	up-regulated	3.07058e-61	8.05742e-59	0/28	1	0.978592
IN-SST	HP_ABNORMALITY_OF_THE_THENAR_EMINENCE	0.228119	up-regulated	9.38608e-53	3.69446e-50	0.241369	up-regulated	3.56795e-61	9.02818e-59	0/16	1	0.990122
IN-SST	HP_ADENOCARCINOMA_OF_THE_COLON	0.234909	up-regulated	1.00309e-52	3.74047e-50	0.251167	up-regulated	6.48848e-62	1.91545e-59	0/16	1	0.991243
IN-SST	GOCC_LARGE_RIBOSOMAL_SUBUNIT	0.212191	up-regulated	1.43996e-52	4.85816e-50	0.265193	up-regulated	9.83785e-75	6.97012e-72	1/34	0.724112	0.372563
IN-SST	GOCC_CYTOSOLIC_LARGE_RIBOSOMAL_SUBUNIT	0.212191	up-regulated	1.43996e-52	4.85816e-50	0.265193	up-regulated	9.83785e-75	6.97012e-72	1/34	0.724112	0.372563
IN-SST	HP_PARTIAL_DUPLICATION_OF_THE_PHALANX_OF_HAND	0.168665	up-regulated	2.40867e-52	7.75701e-50	0.177102	up-regulated	4.6927e-60	1.00751e-57	0/24	1	0.952219
IN-SST	HP_ADENOCARCINOMA_OF_THE_INTESTINES	0.201962	up-regulated	2.67167e-52	8.22989e-50	0.2175	up-regulated	2.89076e-63	8.90479e-61	1/21	0.548385	0.996063
IN-SST	HP_MALIGNANT_GENITOURINARY_TRACT_TUMOR	0.231138	up-regulated	1.60474e-51	4.73732e-49	0.245304	up-regulated	1.64545e-59	3.23834e-57	0/14	1	0.987609
IN-SST	HP_NEOPLASM_OF_THE_COLON	0.150191	up-regulated	4.27982e-51	1.2129e-48	0.16233	up-regulated	2.61893e-63	8.43415e-61	3/38	0.165981	0.981656
IN-SST	HP_ABNORMAL_ERYTHROCYTE_ENZYME_LEVEL	0.207503	up-regulated	1.20336e-50	3.27916e-48	0.221969	up-regulated	4.47986e-59	7.62478e-57	0/17	1	0.969026
IN-SST	HP_PURE_RED_CELL_APLASIA	0.218454	up-regulated	4.30798e-50	1.13045e-47	0.232531	up-regulated	4.11485e-58	6.62584e-56	0/16	1	0.867119
IN-SST	HP_OSTEOSARCOMA	0.197087	up-regulated	2.99105e-49	6.62237e-47	0.216228	up-regulated	6.88566e-60	1.43485e-57	0/19	1	0.972525
IN-SST	GOBP_RIBOSOMAL_SMALL_SUBUNIT_BIOGENESIS	0.162028	up-regulated	4.34442e-49	9.32734e-47	0.188378	up-regulated	1.51197e-65	6.30134e-63	0/27	1	0.0456624
IN-SST	HP_ABNORMAL_HEMOGLOBIN	0.178169	up-regulated	3.10465e-47	5.78854e-45	0.19158	up-regulated	1.50581e-55	2.05167e-53	0/25	1	0.965463
IN-SST	HP_ERYTHROID_HYPOPLASIA	0.220483	up-regulated	2.33342e-46	4.12623e-44	0.228962	up-regulated	3.93887e-52	4.22831e-50	1/15	0.433146	0.908611
IN-SST	HP_SPRENGEL_ANOMALY	0.152277	up-regulated	9.05531e-46	1.42571e-43	0.160748	up-regulated	9.65551e-53	1.0689e-50	0/26	1	0.504033
IN-SST	HP_RETICULOCYTOPENIA	0.175481	up-regulated	1.16411e-45	1.79298e-43	0.188515	up-regulated	3.93957e-53	4.57572e-51	0/19	1	0.915517
IN-SST	HP_NONIMMUNE_HYDROPS_FETALIS	0.162545	up-regulated	1.53046e-45	2.30709e-43	0.171565	up-regulated	5.72569e-52	6.0547e-50	0/22	1	0.321066
IN-SST	HP_TRIPHALANGEAL_THUMB	0.152138	up-regulated	9.47539e-45	1.37006e-42	0.165554	up-regulated	8.66233e-56	1.20338e-53	2/34	0.361483	0.914307
IN-SST	HP_ABNORMAL_NUMBER_OF_ERYTHROID_PRECURSORS	0.172098	up-regulated	2.48246e-44	3.38235e-42	0.180294	up-regulated	4.31049e-50	3.91536e-48	2/26	0.251032	0.883668
IN-SST	HP_PERSISTENCE_OF_HEMOGLOBIN_F	0.187157	up-regulated	2.65889e-44	3.55438e-42	0.204025	up-regulated	3.22309e-54	3.80593e-52	0/19	1	0.989958
IN-SST	GOBP_RIBOSOMAL_LARGE_SUBUNIT_BIOGENESIS	0.214957	up-regulated	1.02361e-43	1.31859e-41	0.248597	up-regulated	3.31236e-59	6.1758e-57	2/12	0.0709376	0.306914
IN-SST	HP_INCREASED_MEAN_CORPUSCULAR_VOLUME	0.162184	up-regulated	1.50108e-43	1.89913e-41	0.17454	up-regulated	1.15061e-51	1.19883e-49	0/22	1	0.964032
IN-SST	GOCC_POLYSOME	0.151307	up-regulated	3.44696e-43	4.28451e-41	0.183642	up-regulated	2.30705e-60	5.10795e-58	2/38	0.414606	0.692724
IN-SST	GOCC_POLYSOMAL_RIBOSOME	0.179059	up-regulated	4.98176e-42	5.98233e-40	0.219354	up-regulated	1.7982e-59	3.44331e-57	0/22	1	0.603948
IN-SST	HP_NORMOCHROMIC_ANEMIA	0.170193	up-regulated	6.23421e-36	4.80102e-34	0.192015	up-regulated	1.13695e-46	8.47927e-45	2/19	0.155486	0.988392
IN-SST	GOMF_RRNA_BINDING	0.154497	up-regulated	3.15814e-35	2.28321e-33	0.217032	up-regulated	1.3698e-61	3.88201e-59	0/23	1	0.368785
IN-SST	GOBP_RIBOSOME_ASSEMBLY	0.160817	up-regulated	3.62701e-35	2.59569e-33	0.196171	up-regulated	1.17812e-50	1.09829e-48	3/19	0.0316209	0.430898
IN-SST	GOBP_REGULATION_OF_LONG_TERM_NEURONAL_SYNAPTIC_PLASTICITY	-0.155109	down-regulated	4.54484e-21	9.69885e-20	-0.203443	down-regulated	3.51113e-38	1.53558e-36	4/10	0.000328788	0.249995
IN-SV2C	REACTOME_NGF_STIMULATED_TRANSCRIPTION	-0.189933	down-regulated	4.46564e-55	4.51029e-52	-0.176561	down-regulated	8.94624e-54	9.0357e-51	0/25	1	0.604297
IN-SV2C	REACTOME_NUCLEAR_EVENTS_KINASE_AND_TRANSCRIPTION_FACTOR_ACTIVATION	-0.145683	down-regulated	5.25071e-43	2.65161e-40	-0.145125	down-regulated	7.54852e-48	3.812e-45	3/34	0.13073	0.637964
IN-SV2C	REACTOME_SIGNALING_BY_ROBO_RECEPTORS	0.156109	up-regulated	1.4278e-30	4.80691e-28	0.167325	up-regulated	1.65956e-30	1.4434e-28	7/111	0.118541	0.0841395
IN-SV2C	KEGG_RIBOSOME	0.219239	up-regulated	3.01165e-30	7.30268e-28	0.240326	up-regulated	3.87531e-31	6.39023e-29	1/59	0.893234	0.0084541
IN-SV2C	REACTOME_SELENOAMINO_ACID_METABOLISM	0.20296	up-regulated	3.91338e-30	7.30268e-28	0.222868	up-regulated	4.2805e-31	6.39023e-29	1/67	0.92124	0.0333124
IN-SV2C	REACTOME_SRP_DEPENDENT_COTRANSLATIONAL_PROTEIN_TARGETING_TO_MEMBRANE	0.195121	up-regulated	4.33823e-30	7.30268e-28	0.215322	up-regulated	4.42887e-31	6.39023e-29	1/72	0.934886	0.0251322
IN-SV2C	REACTOME_EUKARYOTIC_TRANSLATION_INITIATION	0.202858	up-regulated	2.35594e-29	3.39929e-27	0.222995	up-regulated	1.71493e-30	1.4434e-28	2/67	0.716632	0.0126631
IN-SV2C	REACTOME_REGULATION_OF_EXPRESSION_OF_SLITS_AND_ROBOS	0.174368	up-regulated	2.74231e-29	3.46216e-27	0.185078	up-regulated	5.84637e-29	3.93656e-27	4/91	0.438544	0.118251
IN-SV2C	REACTOME_RESPONSE_OF_EIF2AK4_GCN2_TO_AMINO_ACID_DEFICIENCY	0.20284	up-regulated	5.0891e-29	5.7111e-27	0.224678	up-regulated	1.30237e-30	1.31539e-28	1/65	0.915015	0.00384025
IN-SV2C	REACTOME_NONSENSE_MEDIATED_DECAY_NMD	0.191704	up-regulated	7.92332e-29	8.00256e-27	0.213634	up-regulated	8.27319e-30	6.42763e-28	3/70	0.484337	0.0187431
IN-SV2C	REACTOME_CELLULAR_RESPONSE_TO_STARVATION	0.173301	up-regulated	2.29426e-28	1.931e-26	0.195411	up-regulated	3.42082e-31	6.39023e-29	1/85	0.960311	0.00887457
IN-SV2C	REACTOME_RRNA_PROCESSING	0.182815	up-regulated	4.6754e-28	3.63242e-26	0.201229	up-regulated	1.14649e-29	8.27113e-28	1/80	0.951983	0.0254055
IN-SV2C	REACTOME_ACTIVATION_OF_THE_MRNA_UPON_BINDING_OF_THE_CAP_BINDING_COMPLEX_AND_EIFS_AND_SUBSEQUENT_BINDING_TO_43S	0.203243	up-regulated	1.96731e-27	1.41927e-25	0.224656	up-regulated	1.21647e-30	1.31539e-28	1/31	0.690866	0.0509012
IN-SV2C	REACTOME_INFLUENZA_INFECTION	0.162478	up-regulated	5.64463e-26	3.35357e-24	0.180049	up-regulated	3.01267e-28	1.78988e-26	1/87	0.963223	0.0214355
IN-SV2C	REACTOME_EUKARYOTIC_TRANSLATION_ELONGATION	0.19693	up-regulated	8.36139e-26	4.69167e-24	0.214664	up-regulated	6.85616e-27	3.29749e-25	2/63	0.68437	0.00508754
IN-SV2C	REACTOME_TRANSLATION	0.159092	up-regulated	1.70113e-24	9.04285e-23	0.177323	up-regulated	2.91997e-26	1.34053e-24	3/90	0.654627	0.0162455
IN-SV2C	REACTOME_BASIGIN_INTERACTIONS	-0.143503	down-regulated	2.20372e-16	8.90302e-15	-0.15506	down-regulated	4.35199e-22	1.62797e-20	2/13	0.0818357	0.14319
IN-SV2C	GOMF_STRUCTURAL_CONSTITUENT_OF_RIBOSOME	0.212191	up-regulated	3.67695e-30	8.60898e-27	0.23275	up-regulated	7.76794e-31	4.54683e-28	1/61	0.901051	0.0788071
IN-SV2C	GOCC_CYTOSOLIC_RIBOSOME	0.204915	up-regulated	6.92808e-29	9.73257e-26	0.22781	up-regulated	2.60437e-30	1.30665e-27	1/62	0.904743	0.0943007
IN-SV2C	GOCC_RIBOSOMAL_SUBUNIT	0.201799	up-regulated	1.65481e-28	1.93723e-25	0.225133	up-regulated	3.84497e-30	1.80047e-27	1/64	0.91172	0.0894275
IN-SV2C	GOBP_RIBOSOMAL_LARGE_SUBUNIT_BIOGENESIS	0.24756	up-regulated	4.97856e-27	4.37118e-24	0.217298	up-regulated	5.76821e-22	6.04715e-20	2/12	0.0709376	0.0229013
IN-SV2C	GOCC_CYTOSOLIC_SMALL_RIBOSOMAL_SUBUNIT	0.202879	up-regulated	3.89029e-26	2.73254e-23	0.227846	up-regulated	1.45044e-29	5.65995e-27	0/29	1	0.122125
IN-SV2C	GOCC_RIBOSOME	0.176314	up-regulated	8.03964e-26	5.13368e-23	0.193805	up-regulated	5.88181e-27	1.47549e-24	1/75	0.941913	0.0731046
IN-SV2C	GOBP_CYTOPLASMIC_TRANSLATION	0.172425	up-regulated	2.0973e-25	1.13318e-22	0.18966	up-regulated	5.66204e-27	1.47549e-24	4/75	0.303269	0.0602588
IN-SV2C	GOCC_SMALL_RIBOSOMAL_SUBUNIT	0.19554	up-regulated	2.52618e-25	1.26742e-22	0.221524	up-regulated	4.30271e-29	1.59064e-26	0/31	1	0.11506
IN-SV2C	GOCC_LARGE_RIBOSOMAL_SUBUNIT	0.196526	up-regulated	3.14761e-24	1.22827e-21	0.2205	up-regulated	4.46765e-26	9.28313e-24	1/34	0.724112	0.223301
IN-SV2C	GOCC_CYTOSOLIC_LARGE_RIBOSOMAL_SUBUNIT	0.196526	up-regulated	3.14761e-24	1.22827e-21	0.2205	up-regulated	4.46765e-26	9.28313e-24	1/34	0.724112	0.223301
IN-SV2C	HP_DUPLICATION_OF_THUMB_PHALANX	0.147429	up-regulated	1.03646e-21	2.91203e-19	0.150706	up-regulated	2.14224e-22	2.38842e-20	0/28	1	0.386142
IN-SV2C	HP_PARTIAL_DUPLICATION_OF_THE_PHALANX_OF_HAND	0.154138	up-regulated	9.02738e-21	2.11361e-18	0.158303	up-regulated	1.01607e-21	1.01956e-19	0/24	1	0.28779
IN-SV2C	GOBP_RIBOSOME_ASSEMBLY	0.174347	up-regulated	1.57314e-20	3.56444e-18	0.1702	up-regulated	1.1198e-18	6.39471e-17	3/19	0.0316209	0.00714489
IN-SV2C	HP_ABSENT_THUMB	0.152354	up-regulated	1.47884e-18	2.36077e-16	0.157862	up-regulated	5.26145e-20	3.70521e-18	1/24	0.596914	0.578945
IN-SV2C	HP_ABNORMAL_ERYTHROCYTE_ENZYME_LEVEL	0.168899	up-regulated	1.59423e-17	2.03598e-15	0.183516	up-regulated	2.25747e-20	1.68686e-18	0/17	1	0.303436
IN-SV2C	HP_ADENOCARCINOMA_OF_THE_COLON	0.178484	up-regulated	1.94945e-17	2.40226e-15	0.191451	up-regulated	9.00341e-20	6.1398e-18	0/16	1	0.293728
IN-SV2C	GOMF_RRNA_BINDING	0.148829	up-regulated	2.07461e-17	2.51242e-15	0.182929	up-regulated	8.80108e-24	1.30247e-21	0/23	1	0.0851636
IN-SV2C	HP_ADENOCARCINOMA_OF_THE_INTESTINES	0.146931	up-regulated	1.00274e-16	1.02076e-14	0.162554	up-regulated	1.76635e-20	1.34857e-18	1/21	0.548385	0.393555
IN-SV2C	HP_ABNORMALITY_OF_THE_THENAR_EMINENCE	0.170041	up-regulated	1.88313e-16	1.8371e-14	0.186337	up-regulated	2.68217e-19	1.7284e-17	0/16	1	0.280954
IN-SV2C	GOCC_INTRINSIC_COMPONENT_OF_SYNAPTIC_VESICLE_MEMBRANE	-0.143945	down-regulated	2.53466e-16	2.3738e-14	-0.188627	down-regulated	4.02358e-31	2.82616e-28	2/15	0.104997	0.731461
IN-SV2C	GOCC_POLYSOMAL_RIBOSOME	0.159771	up-regulated	2.57811e-16	2.38271e-14	0.197979	up-regulated	8.98876e-22	9.1503e-20	0/22	1	0.263942
IN-SV2C	HP_MALIGNANT_GENITOURINARY_TRACT_TUMOR	0.187465	up-regulated	3.24661e-16	2.89273e-14	0.20536	up-regulated	6.10294e-19	3.69544e-17	0/14	1	0.293809
IN-SV2C	HP_ERYTHROID_HYPOPLASIA	0.173697	up-regulated	3.69523e-16	3.20436e-14	0.186561	up-regulated	2.16167e-18	1.14162e-16	1/15	0.433146	0.407683
IN-SV2C	HP_PURE_RED_CELL_APLASIA	0.16719	up-regulated	5.61416e-16	4.809e-14	0.183004	up-regulated	1.59203e-18	8.72236e-17	0/16	1	0.439446
IN-SV2C	HP_PERSISTENCE_OF_HEMOGLOBIN_F	0.142364	up-regulated	2.1637e-15	1.57275e-13	0.157196	up-regulated	3.60569e-18	1.84864e-16	0/19	1	0.354448
IN-SV2C	HP_OSTEOSARCOMA	0.150967	up-regulated	3.37834e-15	2.33077e-13	0.171259	up-regulated	1.60191e-18	8.72236e-17	0/19	1	0.666474
IN-SV2C	HP_RETICULOCYTOPENIA	0.144814	up-regulated	4.4767e-15	3.02349e-13	0.161768	up-regulated	3.70052e-18	1.88351e-16	0/19	1	0.382881
IN-SV2C	GOCC_INTEGRAL_COMPONENT_OF_SYNAPTIC_VESICLE_MEMBRANE	-0.144519	down-regulated	5.43771e-13	2.17014e-11	-0.184453	down-regulated	1.99348e-23	2.64193e-21	2/11	0.060564	0.772091
IN-VIP	REACTOME_NONSENSE_MEDIATED_DECAY_NMD	0.287088	up-regulated	2.92467e-184	2.96561e-181	0.254227	up-regulated	1.31976e-126	2.23039e-124	3/70	0.484337	0.383754
IN-VIP	REACTOME_SIGNALING_BY_ROBO_RECEPTORS	0.221153	up-regulated	1.29838e-183	6.58276e-181	0.198005	up-regulated	2.2948e-131	1.16346e-128	7/111	0.118541	0.195704
IN-VIP	REACTOME_RESPONSE_OF_EIF2AK4_GCN2_TO_AMINO_ACID_DEFICIENCY	0.299809	up-regulated	2.09562e-183	6.80665e-181	0.262203	up-regulated	2.30084e-124	2.59228e-122	1/65	0.915015	0.696808
IN-VIP	REACTOME_ACTIVATION_OF_THE_MRNA_UPON_BINDING_OF_THE_CAP_BINDING_COMPLEX_AND_EIFS_AND_SUBSEQUENT_BINDING_TO_43S	0.303668	up-regulated	2.68507e-183	6.80665e-181	0.255559	up-regulated	8.85895e-122	5.98865e-120	1/31	0.690866	0.855214
IN-VIP	REACTOME_SELENOAMINO_ACID_METABOLISM	0.295178	up-regulated	4.11184e-183	8.3388e-181	0.257853	up-regulated	4.59503e-124	4.65936e-122	1/67	0.92124	0.581513
IN-VIP	REACTOME_EUKARYOTIC_TRANSLATION_INITIATION	0.295205	up-regulated	6.6247e-183	1.11958e-180	0.257577	up-regulated	1.06508e-123	9.81814e-122	2/67	0.716632	0.812604
IN-VIP	KEGG_RIBOSOME	0.315865	up-regulated	8.19338e-183	1.18687e-180	0.275928	up-regulated	2.1941e-123	1.7114e-121	1/59	0.893234	0.734163
IN-VIP	REACTOME_CELLULAR_RESPONSE_TO_STARVATION	0.257783	up-regulated	1.95495e-182	2.4779e-180	0.228269	up-regulated	6.32412e-127	1.28253e-124	1/85	0.960311	0.649302
IN-VIP	REACTOME_REGULATION_OF_EXPRESSION_OF_SLITS_AND_ROBOS	0.247307	up-regulated	3.87518e-182	4.36603e-180	0.217989	up-regulated	1.43388e-125	2.07708e-123	4/91	0.438544	0.444719
IN-VIP	REACTOME_RRNA_PROCESSING	0.271093	up-regulated	2.08713e-181	2.11635e-179	0.23626	up-regulated	1.62061e-122	1.17379e-120	1/80	0.951983	0.732582
IN-VIP	REACTOME_SRP_DEPENDENT_COTRANSLATIONAL_PROTEIN_TARGETING_TO_MEMBRANE	0.276513	up-regulated	1.00089e-180	9.22635e-179	0.241789	up-regulated	1.79944e-121	1.14039e-119	1/72	0.934886	0.753871
IN-VIP	REACTOME_METABOLISM_OF_AMINO_ACIDS_AND_DERIVATIVES	0.200429	up-regulated	3.93732e-177	3.32703e-175	0.17588	up-regulated	1.19824e-123	1.01251e-121	3/125	0.848109	0.561013
IN-VIP	REACTOME_INFLUENZA_INFECTION	0.246901	up-regulated	6.30473e-175	4.91769e-173	0.220602	up-regulated	1.40622e-124	1.78239e-122	1/87	0.963223	0.510576
IN-VIP	REACTOME_EUKARYOTIC_TRANSLATION_ELONGATION	0.295856	up-regulated	6.00516e-171	4.34945e-169	0.256679	up-regulated	2.58877e-114	1.45834e-112	2/63	0.68437	0.749847
IN-VIP	REACTOME_TRANSLATION	0.241278	up-regulated	6.44569e-166	4.35729e-164	0.210125	up-regulated	5.19704e-112	2.77358e-110	3/90	0.654627	0.736418
IN-VIP	REACTOME_GOLGI_ASSOCIATED_VESICLE_BIOGENESIS	0.151453	up-regulated	1.66785e-81	8.05332e-80	0.158286	up-regulated	2.41367e-91	1.11248e-89	2/25	0.237125	0.535248
IN-VIP	REACTOME_FLT3_SIGNALING_IN_DISEASE	0.196186	up-regulated	9.82734e-78	3.83266e-76	0.205092	up-regulated	6.63367e-88	2.58713e-86	0/14	1	0.236172
IN-VIP	REACTOME_INTERLEUKIN_3_INTERLEUKIN_5_AND_GM_CSF_SIGNALING	0.152607	up-regulated	8.38627e-77	3.03703e-75	0.164444	up-regulated	1.47054e-90	6.48316e-89	0/26	1	0.804148
IN-VIP	REACTOME_REGULATION_OF_SIGNALING_BY_CBL	0.209555	up-regulated	6.76998e-76	2.36716e-74	0.224464	up-regulated	4.43704e-87	1.66635e-85	0/14	1	0.935374
IN-VIP	REACTOME_SIGNALING_BY_EGFR_IN_CANCER	0.200145	up-regulated	1.45986e-73	4.93434e-72	0.193378	up-regulated	6.72057e-71	1.58481e-69	0/12	1	0.707052
IN-VIP	REACTOME_TRANSLESION_SYNTHESIS_BY_POLH	0.208457	up-regulated	2.01853e-69	6.39622e-68	0.219892	up-regulated	1.43068e-74	3.92084e-73	0/11	1	0.535645
IN-VIP	REACTOME_CHAPERONE_MEDIATED_AUTOPHAGY	0.179133	up-regulated	8.90019e-68	2.57851e-66	0.187254	up-regulated	3.73996e-72	9.48079e-71	1/15	0.433146	0.890712
IN-VIP	REACTOME_GAP_FILLING_DNA_REPAIR_SYNTHESIS_AND_LIGATION_IN_GG_NER	0.168482	up-regulated	2.13151e-65	5.38127e-64	0.178322	up-regulated	4.57258e-70	1.00795e-68	0/13	1	0.824931
IN-VIP	REACTOME_SIGNALING_BY_CSF3_G_CSF	0.160946	up-regulated	2.17586e-65	5.38127e-64	0.18324	up-regulated	3.56777e-81	1.13054e-79	0/17	1	0.521535
IN-VIP	REACTOME_TRANSLESION_SYNTHESIS_BY_POLK	0.188422	up-regulated	4.58503e-65	1.10696e-63	0.197434	up-regulated	7.07931e-70	1.4955e-68	0/12	1	0.0821911
IN-VIP	REACTOME_DOWNREGULATION_OF_TGF_BETA_RECEPTOR_SIGNALING	0.153838	up-regulated	6.7439e-64	1.55416e-62	0.154133	up-regulated	1.96523e-66	2.88803e-65	1/16	0.454211	0.489563
IN-VIP	REACTOME_NEGATIVE_REGULATION_OF_MET_ACTIVITY	0.181315	up-regulated	1.18407e-62	2.50135e-61	0.177022	up-regulated	2.18254e-62	2.60364e-61	0/12	1	0.711212
IN-VIP	REACTOME_FLT3_SIGNALING	0.151655	up-regulated	2.12613e-62	4.31179e-61	0.152445	up-regulated	1.53131e-69	3.04461e-68	0/21	1	0.42541
IN-VIP	REACTOME_TRAF6_MEDIATED_INDUCTION_OF_TAK1_COMPLEX_WITHIN_TLR4_COMPLEX	0.179059	up-regulated	2.72194e-61	5.01827e-60	0.183869	up-regulated	1.25903e-63	1.65799e-62	0/10	1	0.126225
IN-VIP	REACTOME_TGF_BETA_RECEPTOR_SIGNALING_IN_EMT_EPITHELIAL_TO_MESENCHYMAL_TRANSITION	0.179846	up-regulated	3.74709e-61	6.66587e-60	0.191461	up-regulated	9.15052e-70	1.85573e-68	1/13	0.38855	0.28434
IN-VIP	REACTOME_NRIF_SIGNALS_CELL_DEATH_FROM_THE_NUCLEUS	0.158982	up-regulated	8.20677e-61	1.41045e-59	0.159702	up-regulated	8.60452e-63	1.0512e-61	1/12	0.364957	0.89643
IN-VIP	REACTOME_EGFR_DOWNREGULATION	0.160058	up-regulated	1.60781e-60	2.67265e-59	0.147387	up-regulated	9.98273e-55	7.90819e-54	0/17	1	0.949971
IN-VIP	REACTOME_REGULATION_OF_FZD_BY_UBIQUITINATION	0.161705	up-regulated	2.92075e-60	4.77685e-59	0.172857	up-regulated	1.60801e-69	3.13561e-68	0/15	1	0.503868
IN-VIP	REACTOME_P75NTR_RECRUITS_SIGNALLING_COMPLEXES	0.190038	up-regulated	4.14283e-58	5.91666e-57	0.205593	up-regulated	6.46268e-68	1.11071e-66	0/10	1	0.619791
IN-VIP	REACTOME_APC_CDC20_MEDIATED_DEGRADATION_OF_NEK2A	0.149731	up-regulated	5.19957e-58	7.32273e-57	0.170615	up-regulated	1.57693e-71	3.90001e-70	0/13	1	0.922779
IN-VIP	REACTOME_NF_KB_IS_ACTIVATED_AND_SIGNALS_SURVIVAL	0.193883	up-regulated	9.3686e-58	1.30134e-56	0.210061	up-regulated	2.58075e-69	4.84608e-68	0/11	1	0.459361
IN-VIP	REACTOME_INACTIVATION_OF_CSF3_G_CSF_SIGNALING	0.150275	up-regulated	3.05536e-57	4.0765e-56	0.17612	up-regulated	1.05699e-72	2.82049e-71	0/16	1	0.783632
IN-VIP	REACTOME_P75NTR_SIGNALS_VIA_NF_KB	0.172889	up-regulated	1.63226e-56	2.12194e-55	0.186467	up-regulated	4.39549e-67	6.9641e-66	0/13	1	0.450718
IN-VIP	REACTOME_LISTERIA_MONOCYTOGENES_ENTRY_INTO_HOST_CELLS	0.173864	up-regulated	6.28611e-56	7.67966e-55	0.169544	up-regulated	2.83566e-54	2.22896e-53	1/12	0.364957	0.858131
IN-VIP	REACTOME_DISEASES_OF_CARBOHYDRATE_METABOLISM	0.145671	up-regulated	8.03834e-56	9.70343e-55	0.177982	up-regulated	1.15987e-81	3.79391e-80	2/17	0.12966	0.585034
IN-VIP	REACTOME_REGULATION_OF_TP53_ACTIVITY_THROUGH_METHYLATION	0.180509	up-regulated	3.2612e-55	3.80098e-54	0.205434	up-regulated	2.55556e-71	6.16984e-70	1/11	0.340455	0.108838
IN-VIP	REACTOME_NEGATIVE_REGULATION_OF_FGFR2_SIGNALING	0.156364	up-regulated	2.58079e-54	2.84448e-53	0.16458	up-regulated	4.02827e-61	4.58952e-60	0/11	1	0.151008
IN-VIP	REACTOME_JNK_C_JUN_KINASES_PHOSPHORYLATION_AND_ACTIVATION_MEDIATED_BY_ACTIVATED_HUMAN_TAK1	0.159913	up-regulated	4.17385e-54	4.55085e-53	0.17302	up-regulated	2.44293e-63	3.1356e-62	0/13	1	0.0351206
IN-VIP	REACTOME_NEGATIVE_REGULATION_OF_FGFR1_SIGNALING	0.148553	up-regulated	2.38572e-53	2.57353e-52	0.155017	up-regulated	2.98723e-59	3.02906e-58	1/12	0.364957	0.101566
IN-VIP	REACTOME_NEGATIVE_REGULATION_OF_FGFR4_SIGNALING	0.153861	up-regulated	1.76703e-52	1.79177e-51	0.164612	up-regulated	1.98741e-60	2.16691e-59	0/11	1	0.152435
IN-VIP	REACTOME_SIGNALING_BY_NOTCH1_HD_DOMAIN_MUTANTS_IN_CANCER	0.167295	up-regulated	3.16217e-52	3.11304e-51	0.183536	up-regulated	2.86373e-63	3.62978e-62	1/10	0.315011	0.628781
IN-VIP	REACTOME_NEGATIVE_REGULATION_OF_FGFR3_SIGNALING	0.159389	up-regulated	1.81877e-51	1.70762e-50	0.170594	up-regulated	1.60414e-59	1.65979e-58	0/11	1	0.101032
IN-VIP	REACTOME_INFECTION_WITH_MYCOBACTERIUM_TUBERCULOSIS	0.142105	up-regulated	2.13217e-50	1.94776e-49	0.159801	up-regulated	1.68532e-59	1.72617e-58	0/13	1	0.969761
IN-VIP	REACTOME_ACTIVATION_OF_IRF3_IRF7_MEDIATED_BY_TBK1_IKK_EPSILON	0.1676	up-regulated	4.02372e-50	3.54787e-49	0.188803	up-regulated	1.69918e-60	1.87279e-59	0/10	1	0.868619
IN-VIP	REACTOME_GLYCOGEN_SYNTHESIS	0.157311	up-regulated	1.07416e-49	9.15292e-49	0.182166	up-regulated	1.33832e-66	2.05615e-65	1/12	0.364957	0.551768
IN-VIP	REACTOME_GLYCOGEN_STORAGE_DISEASES	0.153808	up-regulated	4.87352e-48	3.80135e-47	0.184391	up-regulated	2.11143e-69	4.0396e-68	1/12	0.364957	0.714674
IN-VIP	REACTOME_RESPONSE_OF_MTB_TO_PHAGOCYTOSIS	0.161208	up-regulated	6.18804e-48	4.75354e-47	0.187342	up-regulated	2.11086e-60	2.27704e-59	0/10	1	0.955035
IN-VIP	REACTOME_ER_QUALITY_CONTROL_COMPARTMENT_ERQC	0.146278	up-regulated	3.82953e-46	2.67803e-45	0.153894	up-regulated	9.34449e-54	7.23306e-53	0/13	1	0.0380002
IN-VIP	REACTOME_IKK_COMPLEX_RECRUITMENT_MEDIATED_BY_RIP1	0.149733	up-regulated	5.17244e-45	3.42801e-44	0.167813	up-regulated	1.05945e-55	9.26102e-55	0/11	1	0.879202
IN-VIP	GOMF_STRUCTURAL_CONSTITUENT_OF_RIBOSOME	0.3057	up-regulated	1.18587e-181	8.40901e-178	0.266972	up-regulated	2.36062e-122	8.36959e-119	1/61	0.901051	0.799022
IN-VIP	GOCC_SMALL_RIBOSOMAL_SUBUNIT	0.304526	up-regulated	3.05687e-180	1.08381e-176	0.259465	up-regulated	1.47448e-119	2.09111e-116	0/31	1	0.883132
IN-VIP	GOCC_RIBOSOMAL_SUBUNIT	0.296545	up-regulated	6.27078e-179	1.4822e-175	0.259541	up-regulated	1.32422e-120	3.13001e-117	1/64	0.91172	0.820272
IN-VIP	GOCC_CYTOSOLIC_SMALL_RIBOSOMAL_SUBUNIT	0.3076	up-regulated	1.38995e-177	2.46403e-174	0.26218	up-regulated	1.02614e-117	1.03948e-114	0/29	1	0.84848
IN-VIP	GOCC_CYTOSOLIC_RIBOSOME	0.297703	up-regulated	4.93247e-177	6.99522e-174	0.26079	up-regulated	1.04956e-119	1.86061e-116	1/62	0.904743	0.787639
IN-VIP	GOBP_CYTOPLASMIC_TRANSLATION	0.261503	up-regulated	3.16265e-173	3.73773e-170	0.228357	up-regulated	6.32711e-118	7.47759e-115	4/75	0.303269	0.557796
IN-VIP	GOCC_RIBOSOME	0.264345	up-regulated	7.22901e-172	7.32299e-169	0.228928	up-regulated	8.14912e-115	6.4206e-112	1/75	0.941913	0.908857
IN-VIP	GOBP_MYOBLAST_PROLIFERATION	0.254389	up-regulated	1.15885e-171	1.02718e-168	0.20386	up-regulated	2.13775e-117	1.89485e-114	3/10	0.00501309	0.413311
IN-VIP	GOCC_LARGE_RIBOSOMAL_SUBUNIT	0.278251	up-regulated	1.9191e-137	9.72023e-135	0.252007	up-regulated	6.59453e-103	2.63045e-100	1/34	0.724112	0.586657
IN-VIP	GOCC_CYTOSOLIC_LARGE_RIBOSOMAL_SUBUNIT	0.278251	up-regulated	1.9191e-137	9.72023e-135	0.252007	up-regulated	6.59453e-103	2.63045e-100	1/34	0.724112	0.586657
IN-VIP	HP_GASTROINTESTINAL_CARCINOMA	0.181216	up-regulated	1.82145e-125	6.79784e-123	0.151744	up-regulated	2.6045e-91	6.36846e-89	3/39	0.175196	0.15704
IN-VIP	GOCC_POLYSOME	0.206266	up-regulated	4.11099e-124	1.38814e-121	0.179181	up-regulated	6.90164e-87	1.13813e-84	2/38	0.414606	0.14057
IN-VIP	GOBP_RIBOSOMAL_SMALL_SUBUNIT_BIOGENESIS	0.205447	up-regulated	4.7141e-123	1.51944e-120	0.177482	up-regulated	1.02674e-87	1.91596e-85	0/27	1	0.14024
IN-VIP	GOBP_RIBOSOMAL_LARGE_SUBUNIT_BIOGENESIS	0.306794	up-regulated	1.00906e-122	3.11098e-120	0.239297	up-regulated	2.8342e-82	3.58881e-80	2/12	0.0709376	0.149388
IN-VIP	HP_ABSENT_THUMB	0.219684	up-regulated	3.44333e-119	1.01736e-116	0.187618	up-regulated	7.20994e-83	9.64636e-81	1/24	0.596914	0.851486
IN-VIP	HP_ADENOCARCINOMA_OF_THE_COLON	0.272248	up-regulated	2.43665e-118	6.64551e-116	0.232365	up-regulated	9.79132e-84	1.41694e-81	0/16	1	0.723046
IN-VIP	HP_DUPLICATION_OF_THUMB_PHALANX	0.194476	up-regulated	2.76487e-118	7.26135e-116	0.164467	up-regulated	1.85154e-82	2.38714e-80	0/28	1	0.604774
IN-VIP	HP_PARTIAL_DUPLICATION_OF_THE_PHALANX_OF_HAND	0.202104	up-regulated	4.94595e-118	1.25256e-115	0.170541	up-regulated	3.01758e-82	3.75397e-80	0/24	1	0.650592
IN-VIP	HP_ABNORMALITY_OF_THE_THENAR_EMINENCE	0.263431	up-regulated	3.72997e-116	8.8164e-114	0.22499	up-regulated	8.15935e-81	9.04031e-79	0/16	1	0.524558
IN-VIP	HP_ADENOCARCINOMA_OF_THE_INTESTINES	0.228865	up-regulated	7.41821e-116	1.69685e-113	0.195486	up-regulated	3.33406e-82	4.00709e-80	1/21	0.548385	0.807987
IN-VIP	GOBP_RIBOSOME_ASSEMBLY	0.236941	up-regulated	3.64645e-115	7.83544e-113	0.202072	up-regulated	9.28478e-80	9.40548e-78	3/19	0.0316209	0.236502
IN-VIP	GOMF_RRNA_BINDING	0.218405	up-regulated	3.20637e-114	6.68716e-112	0.198327	up-regulated	2.61252e-87	4.63134e-85	0/23	1	0.412219
IN-VIP	HP_THROMBOCYTOSIS	0.179828	up-regulated	2.08466e-112	4.22352e-110	0.152528	up-regulated	1.35474e-78	1.24759e-76	2/31	0.320489	0.893772
IN-VIP	HP_MALIGNANT_GENITOURINARY_TRACT_TUMOR	0.279873	up-regulated	1.43852e-111	2.83348e-109	0.238912	up-regulated	7.31067e-78	6.32194e-76	0/14	1	0.602379
IN-VIP	HP_ABNORMAL_ERYTHROCYTE_ENZYME_LEVEL	0.243117	up-regulated	1.50035e-111	2.8754e-109	0.208368	up-regulated	3.18031e-78	2.85463e-76	0/17	1	0.5257
IN-VIP	HP_APLASIA_OF_THE_FINGERS	0.182065	up-regulated	1.63615e-109	2.76236e-107	0.159732	up-regulated	1.54305e-81	1.7648e-79	3/31	0.106291	0.90949
IN-VIP	GOCC_POLYSOMAL_RIBOSOME	0.238765	up-regulated	1.54768e-107	2.55223e-105	0.211995	up-regulated	9.44853e-79	8.81572e-77	0/22	1	0.438373
IN-VIP	HP_ERYTHROID_HYPOPLASIA	0.261727	up-regulated	2.90317e-107	4.57475e-105	0.221678	up-regulated	8.41201e-75	5.68091e-73	1/15	0.433146	0.742857
IN-VIP	HP_PURE_RED_CELL_APLASIA	0.24796	up-regulated	6.69443e-107	1.03196e-104	0.211151	up-regulated	2.64965e-74	1.75595e-72	0/16	1	0.664671
IN-VIP	HP_NEOPLASM_OF_THE_COLON	0.166099	up-regulated	1.04772e-106	1.58072e-104	0.144557	up-regulated	3.32701e-80	3.52117e-78	3/38	0.165981	0.58894
IN-VIP	HP_RETICULOCYTOPENIA	0.22026	up-regulated	8.45043e-105	1.2229e-102	0.188375	up-regulated	1.13451e-73	7.38058e-72	0/19	1	0.546452
IN-VIP	HP_ABNORMAL_HEMOGLOBIN	0.201515	up-regulated	2.50251e-104	3.54906e-102	0.172296	up-regulated	6.77335e-74	4.44721e-72	0/25	1	0.0971714
IN-VIP	HP_NONIMMUNE_HYDROPS_FETALIS	0.203492	up-regulated	4.10799e-104	5.71172e-102	0.173293	up-regulated	9.28957e-72	5.67865e-70	0/22	1	0.823913
IN-VIP	HP_TRIPHALANGEAL_THUMB	0.170663	up-regulated	2.51534e-102	3.43005e-100	0.145516	up-regulated	6.77001e-75	4.61598e-73	2/34	0.361483	0.570509
IN-VIP	HP_OSTEOSARCOMA	0.225334	up-regulated	2.75824e-102	3.69031e-100	0.197892	up-regulated	6.20187e-77	4.88639e-75	0/19	1	0.638656
IN-VIP	HP_PERSISTENCE_OF_HEMOGLOBIN_F	0.215646	up-regulated	3.65192e-102	4.79551e-100	0.185226	up-regulated	1.61404e-72	1.03109e-70	0/19	1	0.386809
IN-VIP	HP_SPRENGEL_ANOMALY	0.181039	up-regulated	2.9118e-98	3.49959e-96	0.157374	up-regulated	1.30647e-70	7.65634e-69	0/26	1	0.264774
IN-VIP	HP_INCREASED_MEAN_CORPUSCULAR_VOLUME	0.186262	up-regulated	3.75143e-97	4.36089e-95	0.161344	up-regulated	8.45921e-70	4.68627e-68	0/22	1	0.641289
IN-VIP	HP_ABNORMAL_NUMBER_OF_ERYTHROID_PRECURSORS	0.189129	up-regulated	1.45615e-96	1.63898e-94	0.156254	up-regulated	1.47777e-64	6.16402e-63	2/26	0.251032	0.398794
IN-VIP	HP_NORMOCHROMIC_ANEMIA	0.203839	up-regulated	1.35603e-90	1.34813e-88	0.172826	up-regulated	3.43089e-64	1.39819e-62	2/19	0.155486	0.700325
IN-VIP	GOBP_NEGATIVE_REGULATION_OF_UBIQUITIN_PROTEIN_TRANSFERASE_ACTIVITY	0.152225	up-regulated	2.33461e-59	9.68113e-58	0.159891	up-regulated	7.54331e-67	3.54236e-65	0/14	1	0.597873
L2/3	REACTOME_ACTIVATION_OF_THE_MRNA_UPON_BINDING_OF_THE_CAP_BINDING_COMPLEX_AND_EIFS_AND_SUBSEQUENT_BINDING_TO_43S	0.231489	up-regulated	2.23553e-184	5.68942e-182	0.22993	up-regulated	9.91737e-185	5.04794e-182	1/31	0.690866	0.262554
L2/3	REACTOME_BASIGIN_INTERACTIONS	-0.194501	down-regulated	1.07197e-166	1.81878e-164	-0.141657	down-regulated	7.21719e-101	1.6698e-99	2/13	0.0818357	0.243579
L2/3	REACTOME_ASSEMBLY_AND_CELL_SURFACE_PRESENTATION_OF_NMDA_RECEPTORS	-0.180791	down-regulated	1.71715e-150	1.94229e-148	-0.150911	down-regulated	3.60123e-127	1.46642e-125	4/18	0.00378341	0.00338353
L2/3	REACTOME_CELLULAR_RESPONSE_TO_STARVATION	0.176863	up-regulated	2.15478e-139	1.82797e-137	0.18676	up-regulated	2.25195e-155	4.58496e-153	1/85	0.960311	0.0108325
L2/3	REACTOME_SELENOAMINO_ACID_METABOLISM	0.199736	up-regulated	6.87894e-134	5.00197e-132	0.204162	up-regulated	3.7142e-142	2.5207e-140	1/67	0.92124	0.00277028
L2/3	REACTOME_NONSENSE_MEDIATED_DECAY_NMD	0.189965	up-regulated	2.81588e-133	1.91104e-131	0.197032	up-regulated	7.36286e-143	5.35385e-141	3/70	0.484337	0.00181496
L2/3	KEGG_RIBOSOME	0.215435	up-regulated	2.45595e-132	1.47068e-130	0.219861	up-regulated	1.29616e-139	6.94469e-138	1/59	0.893234	0.0125283
L2/3	REACTOME_REGULATION_OF_EXPRESSION_OF_SLITS_AND_ROBOS	0.165029	up-regulated	6.24862e-132	3.53394e-130	0.172504	up-regulated	1.20867e-143	1.02536e-141	4/91	0.438544	0.00906601
L2/3	REACTOME_SRP_DEPENDENT_COTRANSLATIONAL_PROTEIN_TARGETING_TO_MEMBRANE	0.187201	up-regulated	1.26645e-131	6.78551e-130	0.193382	up-regulated	9.34246e-141	5.28368e-139	1/72	0.934886	0.0077365
L2/3	REACTOME_RESPONSE_OF_EIF2AK4_GCN2_TO_AMINO_ACID_DEFICIENCY	0.201169	up-regulated	1.389e-130	7.07002e-129	0.208092	up-regulated	3.34637e-141	2.00388e-139	1/65	0.915015	0.00667903
L2/3	REACTOME_RRNA_PROCESSING	0.17564	up-regulated	1.08018e-123	4.58176e-122	0.180117	up-regulated	7.36817e-132	3.40945e-130	1/80	0.951983	0.00434903
L2/3	REACTOME_EUKARYOTIC_TRANSLATION_INITIATION	0.193341	up-regulated	4.41328e-123	1.79709e-121	0.201911	up-regulated	3.25662e-135	1.57868e-133	2/67	0.716632	0.0156404
L2/3	REACTOME_INFLUENZA_INFECTION	0.151067	up-regulated	2.07196e-110	5.70069e-109	0.164223	up-regulated	1.66769e-130	7.38132e-129	1/87	0.963223	0.00130537
L2/3	REACTOME_EUKARYOTIC_TRANSLATION_ELONGATION	0.185725	up-regulated	1.54162e-105	4.01089e-104	0.193852	up-regulated	1.94624e-117	7.62028e-116	2/63	0.68437	0.00452749
L2/3	REACTOME_LONG_TERM_POTENTIATION	-0.160415	down-regulated	1.94742e-105	4.83531e-104	-0.14082	down-regulated	7.19195e-90	1.35582e-88	4/13	0.0010243	0.0297211
L2/3	REACTOME_TRANSLATION	0.141703	up-regulated	1.2516e-96	2.8314e-95	0.155801	up-regulated	1.8657e-116	6.78314e-115	3/90	0.654627	0.00225344
L2/3	GOCC_INTEGRAL_COMPONENT_OF_SYNAPTIC_VESICLE_MEMBRANE	-0.296875	down-regulated	0	0	-0.33112	down-regulated	0	0	2/11	0.060564	0.248452
L2/3	GOBP_MYOBLAST_PROLIFERATION	0.306926	up-regulated	0	0	0.249232	up-regulated	6.03512e-289	5.36371e-286	3/10	0.00501309	0.968044
L2/3	GOCC_INTRINSIC_COMPONENT_OF_SYNAPTIC_VESICLE_MEMBRANE	-0.253261	down-regulated	8.60474610110032e-319	1.52949361947058e-315	-0.284485	down-regulated	0	0	2/15	0.104997	0.37114
L2/3	GOCC_SYNAPTIC_VESICLE_MEMBRANE	-0.152505	down-regulated	5.88407e-291	8.36715e-288	-0.165532	down-regulated	0	0	4/40	0.0598339	0.3269
L2/3	GOBP_PROTEIN_HETEROOLIGOMERIZATION	-0.184047	down-regulated	3.08633e-210	2.74298e-207	-0.232269	down-regulated	0	0	3/11	0.00670491	0.195379
L2/3	GOCC_SMALL_RIBOSOMAL_SUBUNIT	0.241161	up-regulated	1.10267e-190	6.53333e-188	0.236911	up-regulated	4.50884e-188	8.90496e-186	0/31	1	0.409357
L2/3	GOCC_CYTOSOLIC_SMALL_RIBOSOMAL_SUBUNIT	0.246335	up-regulated	7.53958e-186	3.3504e-183	0.241204	up-regulated	4.65523e-183	8.07285e-181	0/29	1	0.351155
L2/3	GOBP_CARDIAC_MUSCLE_CELL_MEMBRANE_REPOLARIZATION	-0.155387	down-regulated	8.37992e-181	3.50478e-178	-0.165375	down-regulated	4.26564e-230	1.59625e-227	1/13	0.38855	0.745613
L2/3	HP_STRIDOR	-0.17667	down-regulated	1.49974e-180	5.92396e-178	-0.142359	down-regulated	7.55892e-130	4.40524e-128	0/10	1	0.0471099
L2/3	HP_HYPERVENTILATION	-0.217705	down-regulated	1.019e-170	2.89803e-168	-0.326907	down-regulated	0	0	4/10	0.000328788	0.057282
L2/3	HP_PES_VALGUS	-0.18528	down-regulated	1.1909e-167	3.02403e-165	-0.144896	down-regulated	3.12494e-114	1.24125e-112	4/13	0.0010243	0.418189
L2/3	GOBP_MEMBRANE_REPOLARIZATION_DURING_ACTION_POTENTIAL	-0.158627	down-regulated	1.67473e-161	3.50217e-159	-0.204265	down-regulated	8.13308e-280	5.78262e-277	1/11	0.340455	0.778021
L2/3	GOBP_REGULATION_OF_CARDIAC_MUSCLE_CONTRACTION_BY_CALCIUM_ION_SIGNALING	-0.161694	down-regulated	5.28779e-156	9.16981e-154	-0.177126	down-regulated	2.90078e-196	6.34488e-194	1/10	0.315011	0.483739
L2/3	GOBP_CELL_COMMUNICATION_BY_ELECTRICAL_COUPLING_INVOLVED_IN_CARDIAC_CONDUCTION	-0.155714	down-regulated	5.48757e-155	9.07364e-153	-0.161474	down-regulated	1.0155e-179	1.53622e-177	0/13	1	0.283464
L2/3	GOBP_RIBOSOMAL_LARGE_SUBUNIT_BIOGENESIS	0.225403	up-regulated	2.96562e-131	2.77442e-129	0.192938	up-regulated	1.31821e-105	4.42099e-104	2/12	0.0709376	0.00923373
L2/3	GOMF_STRUCTURAL_CONSTITUENT_OF_RIBOSOME	0.206445	up-regulated	1.47084e-130	1.35814e-128	0.211627	up-regulated	4.19009e-139	3.00924e-137	1/61	0.901051	0.0118875
L2/3	GOCC_RIBOSOMAL_SUBUNIT	0.201711	up-regulated	3.26004e-128	2.8267e-126	0.208168	up-regulated	6.76023e-138	4.75894e-136	1/64	0.91172	0.032104
L2/3	HP_SELF_MUTILATION	-0.153141	down-regulated	2.09913e-127	1.73544e-125	-0.191681	down-regulated	2.44679e-223	7.90757e-221	9/15	5.04958e-10	0.183111
L2/3	GOCC_CYTOSOLIC_RIBOSOME	0.202751	up-regulated	2.58334e-125	1.99647e-123	0.208979	up-regulated	7.38138e-135	4.77106e-133	1/62	0.904743	0.024436
L2/3	GOBP_OSTEOBLAST_DEVELOPMENT	-0.154242	down-regulated	5.31311e-117	3.17447e-115	-0.157828	down-regulated	2.76818e-136	1.83942e-134	2/11	0.060564	0.149454
L2/3	GOBP_EXCITATORY_SYNAPSE_ASSEMBLY	-0.173357	down-regulated	3.41217e-116	1.9724e-114	-0.225868	down-regulated	2.15244e-202	5.46565e-200	4/11	0.000501575	0.161987
L2/3	GOMF_RRNA_BINDING	0.163947	up-regulated	6.47652e-113	3.43642e-111	0.201255	up-regulated	4.02931e-165	4.34067e-163	0/23	1	0.202421
L2/3	GOCC_RIBOSOME	0.16892	up-regulated	2.59017e-110	1.2789e-108	0.177495	up-regulated	7.05834e-123	3.39087e-121	1/75	0.941913	0.0181155
L2/3	HP_ADENOCARCINOMA_OF_THE_INTESTINES	0.171686	up-regulated	4.35039e-110	2.13319e-108	0.141654	up-regulated	1.4871e-82	2.76787e-81	1/21	0.548385	0.137229
L2/3	GOBP_CYTOPLASMIC_TRANSLATION	0.164491	up-regulated	1.88545e-109	9.0578e-108	0.173521	up-regulated	1.78665e-122	8.52554e-121	4/75	0.303269	0.0286221
L2/3	HP_ADENOCARCINOMA_OF_THE_COLON	0.199696	up-regulated	5.50007e-108	2.53932e-106	0.167405	up-regulated	7.15822e-85	1.43366e-83	0/16	1	0.264714
L2/3	GOBP_VOCALIZATION_BEHAVIOR	-0.164131	down-regulated	2.11826e-106	9.53219e-105	-0.249507	down-regulated	8.80625e-258	4.81634e-255	6/10	4.67104e-07	0.0153954
L2/3	HP_ABNORMALITY_OF_THE_THENAR_EMINENCE	0.197683	up-regulated	3.15001e-104	1.36564e-102	0.165853	up-regulated	1.24701e-81	2.26179e-80	0/16	1	0.40253
L2/3	HP_ABNORMAL_ERYTHROCYTE_ENZYME_LEVEL	0.18509	up-regulated	3.90402e-97	1.45328e-95	0.158183	up-regulated	8.25448e-79	1.38418e-77	0/17	1	0.422007
L2/3	HP_MALIGNANT_GENITOURINARY_TRACT_TUMOR	0.211809	up-regulated	4.30249e-97	1.59327e-95	0.179705	up-regulated	9.4793e-78	1.54938e-76	0/14	1	0.398282
L2/3	HP_OSTEOSARCOMA	0.168158	up-regulated	1.46728e-96	5.34992e-95	0.151226	up-regulated	1.49125e-84	2.93707e-83	0/19	1	0.00700966
L2/3	HP_PURE_RED_CELL_APLASIA	0.186132	up-regulated	1.38886e-94	4.68e-93	0.157409	up-regulated	1.88904e-75	2.84557e-74	0/16	1	0.212941
L2/3	HP_ERYTHROID_HYPOPLASIA	0.196828	up-regulated	1.9993e-94	6.64254e-93	0.163539	up-regulated	4.40508e-73	6.20201e-72	1/15	0.433146	0.494151
L2/3	GOBP_POSTSYNAPSE_ASSEMBLY	-0.144937	down-regulated	3.35124e-85	8.69611e-84	-0.197255	down-regulated	1.26211e-168	1.4956e-166	7/12	6.22914e-08	0.0370968
L2/3	GOBP_RIBOSOME_ASSEMBLY	0.146972	up-regulated	1.32822e-84	3.38481e-83	0.150087	up-regulated	1.93996e-91	4.69152e-90	3/19	0.0316209	0.0181311
L2/3	GOCC_LARGE_RIBOSOMAL_SUBUNIT	0.159092	up-regulated	4.38638e-68	6.99263e-67	0.176567	up-regulated	3.17149e-85	6.40605e-84	1/34	0.724112	0.00895224
L2/3	GOCC_CYTOSOLIC_LARGE_RIBOSOMAL_SUBUNIT	0.159092	up-regulated	4.38638e-68	6.99263e-67	0.176567	up-regulated	3.17149e-85	6.40605e-84	1/34	0.724112	0.00895224
L4	REACTOME_ACTIVATION_OF_THE_MRNA_UPON_BINDING_OF_THE_CAP_BINDING_COMPLEX_AND_EIFS_AND_SUBSEQUENT_BINDING_TO_43S	0.244938	up-regulated	2.0978e-100	7.09755e-98	0.153703	up-regulated	5.85076e-48	1.44842e-46	1/31	0.690866	0.450258
L4	KEGG_PROXIMAL_TUBULE_BICARBONATE_RECLAMATION	-0.168114	down-regulated	2.59942e-85	2.39856e-83	-0.140762	down-regulated	7.73208e-71	9.81007e-69	0/11	1	0.180987
L4	BIOCARTA_HER2_PATHWAY	0.162176	up-regulated	2.22795e-49	3.01515e-48	0.151312	up-regulated	6.21467e-53	2.0348e-51	2/11	0.060564	0.0556458
L4	GOBP_MYOBLAST_PROLIFERATION	0.229359	up-regulated	1.82563e-186	1.29711e-182	0.1822	up-regulated	6.63143e-139	4.71163e-135	3/10	0.00501309	0.246167
L4	GOCC_INTEGRAL_COMPONENT_OF_SYNAPTIC_VESICLE_MEMBRANE	-0.267946	down-regulated	8.11917e-144	2.88434e-140	-0.236873	down-regulated	1.11737e-136	3.96946e-133	2/11	0.060564	0.641265
L4	GOCC_INTRINSIC_COMPONENT_OF_SYNAPTIC_VESICLE_MEMBRANE	-0.209114	down-regulated	1.17947e-122	9.31124e-120	-0.188306	down-regulated	3.34399e-118	5.93976e-115	2/15	0.104997	0.632308
L4	HP_STRIDOR	-0.196061	down-regulated	4.89813e-121	3.48012e-118	-0.156501	down-regulated	7.92898e-92	3.75569e-89	0/10	1	0.220816
L4	GOCC_SMALL_RIBOSOMAL_SUBUNIT	0.251515	up-regulated	8.23473e-98	2.92539e-95	0.156793	up-regulated	3.80115e-46	9.64542e-45	0/31	1	0.0649709
L4	GOCC_CYTOSOLIC_SMALL_RIBOSOMAL_SUBUNIT	0.25277	up-regulated	2.24764e-94	7.25886e-92	0.156354	up-regulated	6.66826e-44	1.4357e-42	0/29	1	0.0810345
L4	HP_DELUSIONS	-0.169395	down-regulated	1.5824e-90	3.87687e-88	-0.15235	down-regulated	1.43583e-91	6.00094e-89	1/13	0.38855	0.381893
L4	GOBP_OSTEOBLAST_DEVELOPMENT	-0.173606	down-regulated	4.3487e-81	5.82971e-79	-0.143528	down-regulated	5.89422e-65	5.03513e-63	2/11	0.060564	0.428961
L4	GOBP_PURINE_NUCLEOTIDE_CATABOLIC_PROCESS	0.14157	up-regulated	1.10228e-69	7.42426e-68	0.144593	up-regulated	9.22065e-87	2.84838e-84	0/15	1	0.0168104
L4	GOBP_CAMP_METABOLIC_PROCESS	0.145319	up-regulated	2.08508e-52	5.36756e-51	0.159527	up-regulated	1.09697e-76	2.05105e-74	1/11	0.340455	0.0968034
L4	GOMF_CYCLIC_NUCLEOTIDE_PHOSPHODIESTERASE_ACTIVITY	0.154512	up-regulated	1.3217e-50	3.08904e-49	0.169571	up-regulated	2.05722e-76	3.48014e-74	1/12	0.364957	0.394968
L4	HP_HYPERVENTILATION	-0.142183	down-regulated	9.27538e-44	1.50117e-42	-0.198584	down-regulated	1.13916e-93	6.22597e-91	4/10	0.000328788	0.0851571
L5/6	REACTOME_ACTIVATION_OF_THE_MRNA_UPON_BINDING_OF_THE_CAP_BINDING_COMPLEX_AND_EIFS_AND_SUBSEQUENT_BINDING_TO_43S	0.27401	up-regulated	4.53792e-72	4.61507e-69	0.287194	up-regulated	3.06982e-72	3.12201e-69	1/31	0.690866	0.0295133
L5/6	REACTOME_CELLULAR_RESPONSE_TO_STARVATION	0.242579	up-regulated	5.55524e-71	2.82484e-68	0.251938	up-regulated	3.98949e-69	2.02866e-66	1/85	0.960311	0.0234984
L5/6	REACTOME_NONSENSE_MEDIATED_DECAY_NMD	0.265538	up-regulated	6.38313e-70	2.16388e-67	0.268288	up-regulated	1.2729e-65	1.84935e-63	3/70	0.484337	0.0212986
L5/6	REACTOME_METABOLISM_OF_AMINO_ACIDS_AND_DERIVATIVES	0.188182	up-regulated	6.20596e-69	1.57787e-66	0.195982	up-regulated	5.04808e-68	1.7113e-65	3/125	0.848109	0.0551324
L5/6	KEGG_RIBOSOME	0.291337	up-regulated	1.14304e-68	2.06428e-66	0.297363	up-regulated	5.99383e-66	1.21915e-63	1/59	0.893234	0.0388067
L5/6	REACTOME_SELENOAMINO_ACID_METABOLISM	0.270538	up-regulated	1.21787e-68	2.06428e-66	0.275705	up-regulated	7.70634e-66	1.30623e-63	1/67	0.92124	0.110879
L5/6	REACTOME_RESPONSE_OF_EIF2AK4_GCN2_TO_AMINO_ACID_DEFICIENCY	0.274781	up-regulated	8.18595e-68	1.1893e-65	0.281865	up-regulated	1.78166e-65	2.26494e-63	1/65	0.915015	0.0450866
L5/6	REACTOME_SIGNALING_BY_ROBO_RECEPTORS	0.198092	up-regulated	9.53236e-68	1.2118e-65	0.206523	up-regulated	6.97562e-68	1.77355e-65	7/111	0.118541	0.000590383
L5/6	REACTOME_REGULATION_OF_EXPRESSION_OF_SLITS_AND_ROBOS	0.226338	up-regulated	1.19934e-66	1.35526e-64	0.235619	up-regulated	3.65744e-65	4.13291e-63	4/91	0.438544	0.00140453
L5/6	REACTOME_EUKARYOTIC_TRANSLATION_INITIATION	0.268672	up-regulated	1.43888e-66	1.46334e-64	0.276793	up-regulated	1.02449e-64	9.7993e-63	2/67	0.716632	0.0287972
L5/6	REACTOME_SRP_DEPENDENT_COTRANSLATIONAL_PROTEIN_TARGETING_TO_MEMBRANE	0.252028	up-regulated	1.74615e-66	1.61439e-64	0.26105	up-regulated	1.0599e-64	9.7993e-63	1/72	0.934886	0.0234665
L5/6	REACTOME_RRNA_PROCESSING	0.241148	up-regulated	6.49956e-65	5.50838e-63	0.246498	up-regulated	9.53283e-63	8.07908e-61	1/80	0.951983	0.0479684
L5/6	REACTOME_INFLUENZA_INFECTION	0.225002	up-regulated	8.16095e-64	6.38438e-62	0.22881	up-regulated	2.25039e-61	1.63474e-59	1/87	0.963223	0.0274794
L5/6	REACTOME_EUKARYOTIC_TRANSLATION_ELONGATION	0.268722	up-regulated	1.26397e-61	9.18185e-60	0.273358	up-regulated	1.99289e-59	1.26673e-57	2/63	0.68437	0.0549733
L5/6	REACTOME_TRANSLATION	0.212111	up-regulated	9.04251e-58	5.74765e-56	0.220826	up-regulated	2.58675e-57	1.54749e-55	3/90	0.654627	0.0438819
L5/6	REACTOME_REGULATION_OF_SIGNALING_BY_CBL	0.144583	up-regulated	8.5016e-18	9.39796e-17	0.187269	up-regulated	3.73273e-32	9.259e-31	0/14	1	0.289817
L5/6	GOCC_CYTOSOLIC_SMALL_RIBOSOMAL_SUBUNIT	0.289636	up-regulated	1.05257e-69	7.46799e-66	0.301157	up-regulated	1.22709e-69	2.90207e-66	0/29	1	0.0390834
L5/6	GOCC_SMALL_RIBOSOMAL_SUBUNIT	0.281671	up-regulated	4.62029e-69	1.0927e-65	0.297421	up-regulated	1.35376e-70	4.80246e-67	0/31	1	0.0436661
L5/6	GOMF_STRUCTURAL_CONSTITUENT_OF_RIBOSOME	0.282628	up-regulated	4.33434e-68	7.68803e-65	0.288776	up-regulated	7.81081e-66	1.10835e-62	1/61	0.901051	0.0719106
L5/6	GOCC_CYTOSOLIC_RIBOSOME	0.277298	up-regulated	2.45044e-65	3.47718e-62	0.284175	up-regulated	1.0219e-63	9.06301e-61	1/62	0.904743	0.0228041
L5/6	GOCC_RIBOSOMAL_SUBUNIT	0.274101	up-regulated	3.00646e-65	3.55514e-62	0.282991	up-regulated	2.85357e-64	2.89229e-61	1/64	0.91172	0.02478
L5/6	GOBP_CYTOPLASMIC_TRANSLATION	0.235971	up-regulated	9.80525e-62	9.93832e-59	0.242552	up-regulated	2.98116e-61	2.35015e-58	4/75	0.303269	0.0288908
L5/6	GOCC_RIBOSOME	0.241082	up-regulated	1.1485e-59	1.01858e-56	0.250656	up-regulated	2.64543e-60	1.87693e-57	1/75	0.941913	0.0198406
L5/6	HP_DUPLICATION_OF_THUMB_PHALANX	0.197206	up-regulated	1.10269e-53	7.82361e-51	0.184236	up-regulated	6.06122e-48	1.59275e-45	0/28	1	0.864666
L5/6	HP_ADENOCARCINOMA_OF_THE_COLON	0.279673	up-regulated	1.61631e-53	1.04252e-50	0.25487	up-regulated	1.99733e-46	4.57131e-44	0/16	1	0.576126
L5/6	HP_THROMBOCYTOSIS	0.18073	up-regulated	3.13578e-52	1.81269e-49	0.173475	up-regulated	3.72348e-50	1.39043e-47	2/31	0.320489	0.676454
L5/6	HP_PARTIAL_DUPLICATION_OF_THE_PHALANX_OF_HAND	0.206545	up-regulated	3.32135e-52	1.81269e-49	0.190868	up-regulated	9.43221e-46	1.96828e-43	0/24	1	0.677868
L5/6	HP_ABSENT_THUMB	0.226099	up-regulated	1.23772e-51	6.2726e-49	0.21121	up-regulated	2.34401e-47	5.93955e-45	1/24	0.596914	0.224775
L5/6	HP_ADENOCARCINOMA_OF_THE_INTESTINES	0.232036	up-regulated	1.44193e-51	6.82034e-49	0.215388	up-regulated	1.24378e-45	2.45128e-43	1/21	0.548385	0.741038
L5/6	HP_GASTROINTESTINAL_CARCINOMA	0.162844	up-regulated	1.70826e-51	7.57505e-49	0.149911	up-regulated	3.63976e-48	9.93234e-46	3/39	0.175196	0.781129
L5/6	HP_APLASIA_OF_THE_FINGERS	0.199486	up-regulated	3.58626e-51	1.49674e-48	0.180107	up-regulated	1.7305e-45	3.23102e-43	3/31	0.106291	0.116676
L5/6	GOCC_LARGE_RIBOSOMAL_SUBUNIT	0.257765	up-regulated	1.1463e-50	4.28054e-48	0.26168	up-regulated	3.64682e-50	1.39043e-47	1/34	0.724112	0.157918
L5/6	GOCC_CYTOSOLIC_LARGE_RIBOSOMAL_SUBUNIT	0.257765	up-regulated	1.1463e-50	4.28054e-48	0.26168	up-regulated	3.64682e-50	1.39043e-47	1/34	0.724112	0.157918
L5/6	HP_ABNORMALITY_OF_THE_THENAR_EMINENCE	0.274233	up-regulated	3.19269e-50	1.13261e-47	0.253863	up-regulated	1.54319e-45	2.95916e-43	0/16	1	0.351093
L5/6	HP_OSTEOSARCOMA	0.23667	up-regulated	3.74156e-50	1.26411e-47	0.224701	up-regulated	2.85455e-47	6.98381e-45	0/19	1	0.350797
L5/6	HP_MALIGNANT_GENITOURINARY_TRACT_TUMOR	0.285635	up-regulated	3.94375e-48	1.21656e-45	0.265259	up-regulated	1.81902e-43	2.53058e-41	0/14	1	0.41622
L5/6	HP_ABNORMAL_ERYTHROCYTE_ENZYME_LEVEL	0.248326	up-regulated	5.4589e-48	1.61379e-45	0.232011	up-regulated	7.55634e-44	1.16548e-41	0/17	1	0.255252
L5/6	HP_ERYTHROID_HYPOPLASIA	0.272776	up-regulated	1.46247e-47	4.15049e-45	0.249779	up-regulated	1.47553e-42	1.90344e-40	1/15	0.433146	0.410776
L5/6	GOCC_POLYSOME	0.18185	up-regulated	1.497e-46	3.93378e-44	0.187207	up-regulated	1.35392e-48	4.17655e-46	2/38	0.414606	0.696409
L5/6	GOBP_REGULATION_OF_KETONE_BIOSYNTHETIC_PROCESS	-0.161372	down-regulated	4.7174e-46	1.19535e-43	-0.144512	down-regulated	4.10257e-42	4.93351e-40	0/10	1	0.266211
L5/6	HP_PURE_RED_CELL_APLASIA	0.246104	up-regulated	6.58734e-46	1.61163e-43	0.227828	up-regulated	2.0274e-41	2.14692e-39	0/16	1	0.5738
L5/6	HP_ABNORMAL_NUMBER_OF_ERYTHROID_PRECURSORS	0.1932	up-regulated	2.83731e-44	6.49378e-42	0.180887	up-regulated	6.2007e-42	7.0958e-40	2/26	0.251032	0.649904
L5/6	HP_PERSISTENCE_OF_HEMOGLOBIN_F	0.211686	up-regulated	1.49112e-43	3.20591e-41	0.203588	up-regulated	2.38153e-41	2.48485e-39	0/19	1	0.778198
L5/6	GOBP_RIBOSOMAL_LARGE_SUBUNIT_BIOGENESIS	0.250841	up-regulated	4.23294e-43	8.58077e-41	0.260791	up-regulated	2.68353e-48	7.93317e-46	2/12	0.0709376	0.370561
L5/6	HP_NORMOCHROMIC_ANEMIA	0.222941	up-regulated	9.78345e-43	1.92815e-40	0.212476	up-regulated	1.15795e-41	1.26394e-39	2/19	0.155486	0.293415
L5/6	GOBP_NEGATIVE_REGULATION_OF_UBIQUITIN_PROTEIN_TRANSFERASE_ACTIVITY	0.190429	up-regulated	5.89812e-42	9.96361e-40	0.183501	up-regulated	3.3664e-40	2.98557e-38	0/14	1	0.492681
L5/6	HP_ABNORMAL_MEAN_CORPUSCULAR_VOLUME	0.173691	up-regulated	7.57283e-42	1.24952e-39	0.165994	up-regulated	6.68032e-40	5.78011e-38	1/27	0.64024	0.786276
L5/6	HP_NEOPLASM_OF_THE_COLON	0.150915	up-regulated	1.13009e-41	1.82227e-39	0.144847	up-regulated	5.54489e-40	4.85692e-38	3/38	0.165981	0.504144
L5/6	HP_NONIMMUNE_HYDROPS_FETALIS	0.189543	up-regulated	2.08832e-41	3.29259e-39	0.173546	up-regulated	7.71656e-37	5.26433e-35	0/22	1	0.622755
L5/6	HP_ABNORMAL_HEMOGLOBIN	0.184887	up-regulated	2.38789e-41	3.60469e-39	0.174239	up-regulated	2.57999e-38	1.96828e-36	0/25	1	0.605089
L5/6	GOMF_RRNA_BINDING	0.190484	up-regulated	5.33444e-41	7.88497e-39	0.229165	up-regulated	8.31767e-54	4.21528e-51	0/23	1	0.107832
L5/6	HP_RETICULOCYTOPENIA	0.196391	up-regulated	6.89145e-41	9.97853e-39	0.185359	up-regulated	1.326e-37	9.50303e-36	0/19	1	0.252058
L5/6	GOCC_POLYSOMAL_RIBOSOME	0.211151	up-regulated	1.27691e-40	1.74224e-38	0.221855	up-regulated	9.42763e-45	1.55556e-42	0/22	1	0.762454
L5/6	HP_INCREASED_MEAN_CORPUSCULAR_VOLUME	0.195824	up-regulated	1.34178e-40	1.79621e-38	0.190822	up-regulated	2.97891e-39	2.4576e-37	0/22	1	0.688873
L5/6	GOBP_CELL_COMMUNICATION_BY_ELECTRICAL_COUPLING_INVOLVED_IN_CARDIAC_CONDUCTION	-0.155983	down-regulated	3.38022e-40	4.20749e-38	-0.192128	down-regulated	2.08222e-64	2.46223e-61	0/13	1	0.753379
L5/6	GOBP_RIBOSOMAL_SMALL_SUBUNIT_BIOGENESIS	0.160789	up-regulated	7.95723e-40	9.40943e-38	0.170468	up-regulated	1.17216e-43	1.69724e-41	0/27	1	0.0867533
L5/6	HP_SPRENGEL_ANOMALY	0.161953	up-regulated	1.88885e-39	2.16151e-37	0.153978	up-regulated	1.97605e-37	1.38813e-35	0/26	1	0.217459
L5/6	HP_STRIDOR	-0.16092	down-regulated	5.55886e-39	6.06771e-37	-0.174401	down-regulated	4.56627e-50	1.61988e-47	0/10	1	0.648074
L5/6	GOBP_RIBOSOME_ASSEMBLY	0.189557	up-regulated	2.09361e-36	1.74755e-34	0.210438	up-regulated	3.19564e-44	5.03846e-42	3/19	0.0316209	0.0416198
L5/6	HP_TRIPHALANGEAL_THUMB	0.15533	up-regulated	2.38829e-36	1.9477e-34	0.143782	up-regulated	3.733e-32	1.6978e-30	2/34	0.361483	0.577908
L5/6	GOBP_REGULATION_OF_UBIQUITIN_PROTEIN_LIGASE_ACTIVITY	0.164821	up-regulated	8.56513e-34	5.6794e-32	0.163953	up-regulated	7.22253e-35	4.16617e-33	0/14	1	0.633778
L5/6	GOBP_REGULATION_OF_CARDIAC_MUSCLE_CONTRACTION_BY_CALCIUM_ION_SIGNALING	-0.145573	down-regulated	4.53177e-31	2.39947e-29	-0.1868	down-regulated	3.69733e-54	2.18604e-51	1/10	0.315011	0.687338
L5/6	GOBP_MYOBLAST_PROLIFERATION	0.161383	up-regulated	3.39516e-30	1.72062e-28	0.156489	up-regulated	5.57748e-35	3.27043e-33	3/10	0.00501309	0.280738
L5/6	GOBP_SIALYLATION	0.164782	up-regulated	1.69921e-28	7.21908e-27	0.14566	up-regulated	1.12219e-26	2.92871e-25	0/12	1	0.0162437
L5/6	GOMF_SIALYLTRANSFERASE_ACTIVITY	0.164782	up-regulated	1.69921e-28	7.21908e-27	0.14566	up-regulated	1.12219e-26	2.92871e-25	0/12	1	0.0162437
L5/6	HP_HYPERVENTILATION	-0.170462	down-regulated	1.82915e-27	6.94e-26	-0.221116	down-regulated	4.48367e-49	1.44598e-46	4/10	0.000328788	0.0488142
L5/6	GOBP_POSITIVE_REGULATION_OF_SIGNAL_TRANSDUCTION_BY_P53_CLASS_MEDIATOR	0.147262	up-regulated	2.3914e-25	7.34502e-24	0.159718	up-regulated	1.15587e-30	4.53087e-29	1/14	0.411269	0.371793
L5/6	GOBP_MITOCHONDRIAL_DEPOLARIZATION	0.141405	up-regulated	1.13526e-23	2.89737e-22	0.145214	up-regulated	4.85136e-28	1.45849e-26	0/11	1	0.885532
L5/6-CC	REACTOME_NGF_STIMULATED_TRANSCRIPTION	-0.169629	down-regulated	5.3165e-68	2.7061e-65	-0.151847	down-regulated	1.76862e-69	9.00229e-67	0/25	1	0.221481
L5/6-CC	REACTOME_GAP_JUNCTION_ASSEMBLY	-0.19108	down-regulated	1.85639e-63	4.7245e-61	-0.168087	down-regulated	2.70635e-68	9.18353e-66	0/13	1	0.0849064
L5/6-CC	REACTOME_ACTIVATION_OF_THE_MRNA_UPON_BINDING_OF_THE_CAP_BINDING_COMPLEX_AND_EIFS_AND_SUBSEQUENT_BINDING_TO_43S	0.201139	up-regulated	4.18654e-41	2.36772e-39	0.233279	up-regulated	7.39348e-60	1.07522e-57	1/31	0.690866	0.0403397
L5/6-CC	REACTOME_NONSENSE_MEDIATED_DECAY_NMD	0.168857	up-regulated	7.0968e-32	1.60545e-30	0.197993	up-regulated	1.18815e-47	4.83813e-46	3/70	0.484337	0.122344
L5/6-CC	REACTOME_CELLULAR_RESPONSE_TO_STARVATION	0.153349	up-regulated	1.04028e-31	2.2532e-30	0.183092	up-regulated	8.00169e-49	3.87892e-47	1/85	0.960311	0.0273367
L5/6-CC	REACTOME_MAPK_TARGETS_NUCLEAR_EVENTS_MEDIATED_BY_MAP_KINASES	-0.144382	down-regulated	2.14449e-31	4.52715e-30	-0.157678	down-regulated	2.24102e-47	8.77444e-46	3/11	0.00670491	0.0268388
L5/6-CC	KEGG_RIBOSOME	0.188416	up-regulated	2.88428e-31	5.87239e-30	0.219295	up-regulated	1.71396e-46	6.01658e-45	1/59	0.893234	0.0707716
L5/6-CC	REACTOME_SELENOAMINO_ACID_METABOLISM	0.172591	up-regulated	1.10318e-30	2.0797e-29	0.201559	up-regulated	5.25144e-46	1.67061e-44	1/67	0.92124	0.0481021
L5/6-CC	REACTOME_SRP_DEPENDENT_COTRANSLATIONAL_PROTEIN_TARGETING_TO_MEMBRANE	0.165911	up-regulated	1.30575e-30	2.41683e-29	0.199634	up-regulated	2.65908e-48	1.12789e-46	1/72	0.934886	0.0347846
L5/6-CC	REACTOME_BASIGIN_INTERACTIONS	-0.145952	down-regulated	3.29065e-30	5.67776e-29	-0.160587	down-regulated	6.76617e-47	2.45999e-45	2/13	0.0818357	0.0783118
L5/6-CC	REACTOME_RESPONSE_OF_EIF2AK4_GCN2_TO_AMINO_ACID_DEFICIENCY	0.175157	up-regulated	4.30451e-30	7.30333e-29	0.205885	up-regulated	1.65022e-45	4.42085e-44	1/65	0.915015	0.0398416
L5/6-CC	REACTOME_ACTIVATION_OF_AMPK_DOWNSTREAM_OF_NMDARS	-0.161872	down-regulated	2.04553e-29	3.35862e-28	-0.152141	down-regulated	1.71606e-34	2.5318e-33	0/10	1	0.0417232
L5/6-CC	REACTOME_EUKARYOTIC_TRANSLATION_INITIATION	0.168252	up-regulated	2.05096e-28	3.02591e-27	0.19873	up-regulated	1.74235e-43	4.32613e-42	2/67	0.716632	0.0587811
L5/6-CC	REACTOME_RRNA_PROCESSING	0.149395	up-regulated	3.77709e-28	5.34038e-27	0.175261	up-regulated	2.04768e-42	4.53161e-41	1/80	0.951983	0.072016
L5/6-CC	REACTOME_EUKARYOTIC_TRANSLATION_ELONGATION	0.163113	up-regulated	9.89349e-25	1.08297e-23	0.191629	up-regulated	5.59652e-38	9.33977e-37	2/63	0.68437	0.0423326
L5/6-CC	GOBP_MYOBLAST_PROLIFERATION	0.248604	up-regulated	6.24669e-89	2.21695e-85	0.290187	up-regulated	5.11464e-148	3.63037e-144	3/10	0.00501309	0.633145
L5/6-CC	GOBP_REGULATION_OF_KETONE_BIOSYNTHETIC_PROCESS	-0.167621	down-regulated	8.99795e-72	1.59669e-68	-0.152678	down-regulated	1.40284e-71	5.85726e-69	0/10	1	0.00632117
L5/6-CC	GOBP_DECIDUALIZATION	-0.161116	down-regulated	1.58017e-65	1.60229e-62	-0.159614	down-regulated	4.14488e-79	2.4517e-76	1/14	0.411269	0.212935
L5/6-CC	GOBP_MATERNAL_PLACENTA_DEVELOPMENT	-0.141729	down-regulated	5.82577e-58	3.75921e-55	-0.140896	down-regulated	3.08224e-72	1.36736e-69	1/18	0.494028	0.0477445
L5/6-CC	GOBP_REGULATION_OF_LIPOPROTEIN_PARTICLE_CLEARANCE	-0.178303	down-regulated	4.85153e-55	2.02566e-52	-0.167492	down-regulated	6.96593e-63	1.49831e-60	2/10	0.0507715	0.567547
L5/6-CC	GOCC_INTRINSIC_COMPONENT_OF_SYNAPTIC_VESICLE_MEMBRANE	-0.151389	down-regulated	6.39937e-46	1.37645e-43	-0.209518	down-regulated	8.09461e-102	2.87278e-98	2/15	0.104997	0.0859882
L5/6-CC	GOCC_INTEGRAL_COMPONENT_OF_SYNAPTIC_VESICLE_MEMBRANE	-0.165049	down-regulated	1.12899e-45	2.35694e-43	-0.225783	down-regulated	1.87024e-94	3.31874e-91	2/11	0.060564	0.062225
L5/6-CC	HP_STRIDOR	-0.152009	down-regulated	3.85189e-45	7.59465e-43	-0.1559	down-regulated	1.30539e-57	1.93035e-55	0/10	1	0.129234
L5/6-CC	GOBP_REGULATION_OF_INCLUSION_BODY_ASSEMBLY	-0.187132	down-regulated	1.17204e-39	1.3205e-37	-0.152168	down-regulated	1.21103e-33	2.9847e-32	0/12	1	0.483072
L5/6-CC	GOCC_CYTOSOLIC_SMALL_RIBOSOMAL_SUBUNIT	0.204798	up-regulated	3.81121e-39	3.92058e-37	0.238424	up-regulated	2.09485e-58	3.37937e-56	0/29	1	0.101555
L5/6-CC	GOCC_SMALL_RIBOSOMAL_SUBUNIT	0.198489	up-regulated	8.03668e-39	8.03442e-37	0.231654	up-regulated	8.56206e-58	1.29305e-55	0/31	1	0.0705251
L5/6-CC	GOMF_S100_PROTEIN_BINDING	0.155031	up-regulated	8.22264e-39	8.10616e-37	0.187825	up-regulated	3.53896e-63	8.10308e-61	1/10	0.315011	0.788744
L5/6-CC	GOBP_MEMBRANE_REPOLARIZATION_DURING_ACTION_POTENTIAL	-0.152204	down-regulated	1.60067e-38	1.43817e-36	-0.168739	down-regulated	1.60164e-57	2.32009e-55	1/11	0.340455	0.121555
L5/6-CC	GOBP_EXCITATORY_SYNAPSE_ASSEMBLY	-0.163711	down-regulated	1.75796e-30	7.56243e-29	-0.226411	down-regulated	3.01211e-68	1.069e-65	4/11	0.000501575	0.336626
L5/6-CC	GOMF_STRUCTURAL_CONSTITUENT_OF_RIBOSOME	0.178849	up-regulated	2.27288e-30	9.60292e-29	0.208748	up-regulated	1.77616e-45	9.55092e-44	1/61	0.901051	0.0936872
L5/6-CC	GOCC_RIBOSOMAL_SUBUNIT	0.17221	up-regulated	7.72278e-29	2.81109e-27	0.202271	up-regulated	1.1033e-43	5.22082e-42	1/64	0.91172	0.0601865
L5/6-CC	GOCC_CYTOSOLIC_RIBOSOME	0.173988	up-regulated	1.17282e-28	4.14164e-27	0.204125	up-regulated	1.73399e-43	8.09726e-42	1/62	0.904743	0.081423
L5/6-CC	GOCC_RIBOSOME	0.149499	up-regulated	1.06757e-25	2.78589e-24	0.173969	up-regulated	1.00126e-38	3.36822e-37	1/75	0.941913	0.0986279
L5/6-CC	HP_ABNORMAL_EYELID_PHYSIOLOGY	-0.148104	down-regulated	1.11871e-25	2.90865e-24	-0.172168	down-regulated	3.07337e-46	1.7881e-44	0/12	1	0.238207
L5/6-CC	GOMF_RRNA_BINDING	0.142427	up-regulated	1.22542e-25	3.17446e-24	0.194253	up-regulated	1.33882e-50	1.17321e-48	0/23	1	0.177944
L5/6-CC	HP_ADENOCARCINOMA_OF_THE_COLON	0.161058	up-regulated	6.3995e-25	1.51919e-23	0.159563	up-regulated	1.28868e-28	2.13217e-27	0/16	1	0.295202
L5/6-CC	HP_ABNORMALITY_OF_THE_THENAR_EMINENCE	0.167819	up-regulated	4.78275e-24	1.03185e-22	0.17063	up-regulated	2.27738e-29	4.04121e-28	0/16	1	0.507588
L5/6-CC	HP_OSTEOSARCOMA	0.145276	up-regulated	3.45775e-23	6.87482e-22	0.14823	up-regulated	1.5449e-28	2.53249e-27	0/19	1	0.603956
L5/6-CC	HP_MALIGNANT_GENITOURINARY_TRACT_TUMOR	0.17274	up-regulated	6.00425e-22	1.0628e-20	0.178313	up-regulated	2.244e-27	3.38172e-26	0/14	1	0.428833
L5/6-CC	HP_ERYTHROID_HYPOPLASIA	0.161763	up-regulated	1.94838e-21	3.25403e-20	0.164082	up-regulated	2.80346e-26	3.81938e-25	1/15	0.433146	0.617157
L5/6-CC	HP_PURE_RED_CELL_APLASIA	0.152677	up-regulated	3.12453e-21	5.0063e-20	0.157696	up-regulated	1.83377e-26	2.53231e-25	0/16	1	0.556728
L5/6-CC	HP_ABNORMAL_ERYTHROCYTE_ENZYME_LEVEL	0.147348	up-regulated	6.18685e-21	9.50525e-20	0.155927	up-regulated	3.37544e-27	4.99143e-26	0/17	1	0.312581
L5/6-CC	GOBP_RIBOSOMAL_LARGE_SUBUNIT_BIOGENESIS	0.140256	up-regulated	7.21334e-20	9.90335e-19	0.173827	up-regulated	2.59522e-33	6.24436e-32	2/12	0.0709376	0.179351
Microglia	GOBP_NEGATIVE_REGULATION_OF_BONE_MINERALIZATION	-0.159956	down-regulated	5.56416e-13	1.93216e-09	-0.147719	down-regulated	2.97765e-10	2.06798e-06	1/11	0.340455	0.0424433
Microglia	GOBP_POSITIVE_REGULATION_OF_VASCULAR_PERMEABILITY	-0.142488	down-regulated	6.36966e-06	0.00184322	-0.145524	down-regulated	5.34703e-06	0.00218442	0/12	1	0.0199146
Microglia	GOBP_POSITIVE_REGULATION_OF_NITRIC_OXIDE_SYNTHASE_ACTIVITY	-0.154452	down-regulated	1.06659e-05	0.00242389	-0.159343	down-regulated	3.14205e-06	0.00201423	1/10	0.315011	0.267066
Neu-mat	REACTOME_UNBLOCKING_OF_NMDA_RECEPTORS_GLUTAMATE_BINDING_AND_ACTIVATION	-0.202791	down-regulated	1.92949e-37	2.41669e-35	-0.151025	down-regulated	2.48419e-35	5.78874e-34	5/12	4.38984e-05	0.190909
Neu-mat	REACTOME_CREB1_PHOSPHORYLATION_THROUGH_NMDA_RECEPTOR_MEDIATED_ACTIVATION_OF_RAS_SIGNALING	-0.180363	down-regulated	3.12752e-31	1.8434e-29	-0.16495	down-regulated	3.13337e-47	1.96227e-45	3/11	0.00670491	0.269728
Neu-mat	REACTOME_NEUREXINS_AND_NEUROLIGINS	-0.143539	down-regulated	4.22127e-26	1.20849e-24	-0.151306	down-regulated	1.07556e-42	4.89868e-41	12/22	2.71029e-12	0.621935
Neu-mat	REACTOME_SYNAPTIC_ADHESION_LIKE_MOLECULES	-0.180966	down-regulated	7.78603e-25	1.85753e-23	-0.145912	down-regulated	2.48795e-25	2.89875e-24	4/10	0.000328788	0.533095
Neu-mat	GOBP_MYOBLAST_PROLIFERATION	0.231509	up-regulated	1.77763e-93	1.24345e-89	0.181913	up-regulated	4.5324e-101	3.17041e-97	3/10	0.00501309	0.28135
Neu-mat	GOCC_INTEGRAL_COMPONENT_OF_SYNAPTIC_VESICLE_MEMBRANE	-0.274864	down-regulated	1.70483e-68	5.96265e-65	-0.244796	down-regulated	1.11806e-96	3.91043e-93	2/11	0.060564	0.922523
Neu-mat	GOCC_SYNAPTIC_VESICLE_MEMBRANE	-0.15309	down-regulated	4.61717e-58	6.45942e-55	-0.140174	down-regulated	2.81959e-90	3.94461e-87	4/40	0.0598339	0.945299
Neu-mat	GOCC_INTRINSIC_COMPONENT_OF_SYNAPTIC_VESICLE_MEMBRANE	-0.203782	down-regulated	3.98795e-57	4.64929e-54	-0.191451	down-regulated	3.25793e-89	3.79821e-86	2/15	0.104997	0.86663
Neu-mat	GOBP_OSTEOBLAST_DEVELOPMENT	-0.322257	down-regulated	1.27459e-56	1.27368e-53	-0.262876	down-regulated	1.00318e-67	1.63104e-65	2/11	0.060564	0.528478
Neu-mat	GOBP_PRESYNAPTIC_ENDOCYTOSIS	-0.178569	down-regulated	3.0598e-54	1.78361e-51	-0.152766	down-regulated	4.37995e-76	1.7021e-73	5/20	0.00067181	0.168407
Neu-mat	HP_SELF_MUTILATION	-0.192592	down-regulated	1.23902e-39	9.96203e-38	-0.154592	down-regulated	1.82082e-45	4.30291e-44	9/15	5.04958e-10	0.44287
Neu-mat	GOMF_ACETYLGALACTOSAMINYLTRANSFERASE_ACTIVITY	-0.166818	down-regulated	6.04549e-36	2.91643e-34	-0.155742	down-regulated	1.29836e-53	5.60618e-52	3/15	0.0165614	0.144407
Neu-mat	HP_TYPICAL_ABSENCE_SEIZURE	-0.184376	down-regulated	1.20438e-35	5.36601e-34	-0.171496	down-regulated	2.42524e-49	7.31229e-48	12/17	3.07223e-14	0.309055
Neu-mat	GOMF_IONOTROPIC_GLUTAMATE_RECEPTOR_ACTIVITY	-0.169119	down-regulated	1.18633e-26	1.9033e-25	-0.15215	down-regulated	1.61877e-34	1.9356e-33	8/13	3.68935e-09	0.856579
Neu-mat	HP_FOCAL_EMOTIONAL_SEIZURE	-0.162209	down-regulated	1.0657e-23	1.31582e-22	-0.15116	down-regulated	9.84102e-33	1.03828e-31	9/13	7.70946e-11	0.613491
OPC	GOBP_MYOBLAST_PROLIFERATION	0.205965	up-regulated	1.48598e-180	1.05312e-176	0.194733	up-regulated	2.06006e-169	1.45996e-165	3/10	0.00501309	0.1004
