# Supplementary material for: Single-nucleus gene and gene set expression-based similarity network fusion identifies autism molecular subtypes
Source: BMC Bioinformatics. 2023 Apr 11;24:142. doi: 10.1186/s12859-023-05278-0 (PMC10091652; doi:10.1186/s12859-023-05278-0)
Supplement: Supplementary file 5 — Additional file 5. Table S5: Molecular subtype-specific DEGSs unique to subtypes along with the regulation direction and |logFC| relative to other molecular subtypes, and those differentially regulated among different molecular subtypes relative to controls. [file 12859_2023_5278_MOESM5_ESM.xlsx]

## Sheet: Supplementary Table 5
Supplementary Table 5
Molecular subtype-specific DEGSs unique to subtypes along with the regulation direction and |logFC| relative to other molecular subtypes, and those differentially regulated among different molecular subtypes relative to controls.

## Sheet: DEGSs unique to subtypeⅠ
Cell type	Geneset	Logfc	Pvalue	Fdr	Change
Endothelial	GOMF_PROTEIN_FOLDING_CHAPERONE	-0.203349	7.37141e-20	1.03952e-16	down-regulated
IN-SST	REACTOME_CARBOXYTERMINAL_POST_TRANSLATIONAL_MODIFICATIONS_OF_TUBULIN	0.172989	1.70686e-31	2.88174e-29	up-regulated
IN-SST	REACTOME_RHO_GTPASES_ACTIVATE_IQGAPS	0.172511	9.97166e-27	1.12237e-24	up-regulated
L2/3	REACTOME_CHOLESTEROL_BIOSYNTHESIS	0.193208	1.7614e-168	8.53858e-167	up-regulated
L2/3	GOMF_NEUROPEPTIDE_HORMONE_ACTIVITY	0.205166	1.76433e-300	3.1361e-297	up-regulated
L2/3	GOBP_MYELIN_ASSEMBLY	0.219556	7.86829e-216	1.36448e-213	up-regulated
L2/3	GOMF_HORMONE_RECEPTOR_BINDING	0.171702	1.00735e-127	4.87228e-126	up-regulated
L2/3	GOBP_PROTEIN_REFOLDING	0.152966	4.04089e-87	7.87144e-86	up-regulated
L2/3	GOBP_POSITIVE_REGULATION_OF_MRNA_SPLICING_VIA_SPLICEOSOME	0.150031	4.80539e-87	9.30962e-86	up-regulated
L4	HP_MACROCYTIC_ANEMIA	-0.191564	2.24898e-95	4.31864e-93	down-regulated
L5/6	REACTOME_CHOLESTEROL_BIOSYNTHESIS	0.164879	7.0522e-24	7.17209e-21	up-regulated
L5/6	REACTOME_RHO_GTPASES_ACTIVATE_IQGAPS	0.174403	2.36915e-17	1.41731e-15	up-regulated
L5/6	GOBP_PROTEIN_REFOLDING	0.181704	5.40965e-20	1.74461e-17	up-regulated

## Sheet: DEGSs unique to subtype Ⅲ
Cell type	Geneset	Logfc	Pvalue	Fdr	Change
AST-PP	GOBP_SYNAPTIC_TRANSMISSION_CHOLINERGIC	-0.172304	1.29336e-154	1.52401e-151	down-regulated
AST-PP	GOBP_MYOBLAST_PROLIFERATION	0.165423	1.35707e-100	2.46013e-98	up-regulated
AST-PP	GOBP_STEROID_CATABOLIC_PROCESS	-0.153772	2.63153e-98	4.42974e-96	down-regulated
AST-PP	GOBP_NEGATIVE_REGULATION_OF_PLATELET_ACTIVATION	-0.174175	2.05686e-79	1.42568e-77	down-regulated
Endothelial	REACTOME_TRAF6_MEDIATED_INDUCTION_OF_TAK1_COMPLEX_WITHIN_TLR4_COMPLEX	0.146012	3.07952e-08	7.96727e-07	up-regulated
Endothelial	GOBP_MYOBLAST_PROLIFERATION	0.224187	5.22198e-33	3.68202e-29	up-regulated
IN-PV	REACTOME_NGF_STIMULATED_TRANSCRIPTION	-0.175501	3.00929e-84	3.04841e-81	down-regulated
IN-PV	REACTOME_ESTROGEN_DEPENDENT_NUCLEAR_EVENTS_DOWNSTREAM_OF_ESR_MEMBRANE_SIGNALING	-0.155263	1.06549e-43	5.1397e-42	down-regulated
IN-PV	REACTOME_FLT3_SIGNALING_IN_DISEASE	0.180722	1.23659e-33	4.81794e-32	up-regulated
IN-PV	REACTOME_APC_CDC20_MEDIATED_DEGRADATION_OF_NEK2A	0.149648	1.2351e-29	3.90986e-28	up-regulated
IN-PV	REACTOME_TGF_BETA_RECEPTOR_SIGNALING_IN_EMT_EPITHELIAL_TO_MESENCHYMAL_TRANSITION	0.166054	1.69336e-27	4.18384e-26	up-regulated
IN-PV	REACTOME_TRANSLESION_SYNTHESIS_BY_POLH	0.174505	1.76568e-26	3.88833e-25	up-regulated
IN-PV	REACTOME_TRANSLESION_SYNTHESIS_BY_POLK	0.155266	2.32839e-24	4.138e-23	up-regulated
IN-PV	REACTOME_REGULATION_OF_TP53_ACTIVITY_THROUGH_METHYLATION	0.155793	1.12695e-23	1.70387e-22	up-regulated
IN-PV	REACTOME_ACTIVATION_OF_IRF3_IRF7_MEDIATED_BY_TBK1_IKK_EPSILON	0.168634	2.96155e-23	4.09375e-22	up-regulated
IN-PV	REACTOME_GLYCOGEN_SYNTHESIS	0.147723	4.85976e-22	5.93125e-21	up-regulated
IN-PV	GOBP_MYOBLAST_PROLIFERATION	0.167683	2.87037e-46	6.33364e-44	up-regulated
IN-SST	REACTOME_METABOLISM_OF_AMINO_ACIDS_AND_DERIVATIVES	0.149331	1.62481e-62	1.37161e-60	up-regulated
IN-SST	REACTOME_SIGNALING_BY_ROBO_RECEPTORS	0.16186	2.28632e-60	1.65432e-58	up-regulated
IN-SST	REACTOME_NEGATIVE_REGULATION_OF_FGFR2_SIGNALING	0.141783	2.64602e-24	6.38194e-23	up-regulated
IN-SST	REACTOME_NEGATIVE_REGULATION_OF_FGFR3_SIGNALING	0.140201	4.13825e-22	7.4858e-21	up-regulated
IN-SST	REACTOME_NEGATIVE_REGULATION_OF_MET_ACTIVITY	0.140935	7.94394e-22	1.41179e-20	up-regulated
IN-SST	GOBP_MYOBLAST_PROLIFERATION	0.189375	2.52693e-64	3.87266e-61	up-regulated
IN-SST	HP_GASTROINTESTINAL_CARCINOMA	0.150609	2.93068e-53	1.48313e-50	up-regulated
IN-SST	HP_NEOPLASM_OF_THE_COLON	0.150191	4.27982e-51	1.2129e-48	up-regulated
IN-SST	GOBP_RIBOSOMAL_SMALL_SUBUNIT_BIOGENESIS	0.162028	4.34442e-49	9.32734e-47	up-regulated
IN-SST	GOCC_POLYSOME	0.151307	3.44696e-43	4.28451e-41	up-regulated
IN-SST	GOMF_RRNA_BINDING	0.154497	3.15814e-35	2.28321e-33	up-regulated
IN-SST	GOBP_RIBOSOME_ASSEMBLY	0.160817	3.62701e-35	2.59569e-33	up-regulated
IN-SST	GOBP_REGULATION_OF_LONG_TERM_NEURONAL_SYNAPTIC_PLASTICITY	-0.155109	4.54484e-21	9.69885e-20	down-regulated
IN-SV2C	REACTOME_NGF_STIMULATED_TRANSCRIPTION	-0.189933	4.46564e-55	4.51029e-52	down-regulated
IN-SV2C	REACTOME_NUCLEAR_EVENTS_KINASE_AND_TRANSCRIPTION_FACTOR_ACTIVATION	-0.145683	5.25071e-43	2.65161e-40	down-regulated
IN-SV2C	REACTOME_SIGNALING_BY_ROBO_RECEPTORS	0.156109	1.4278e-30	4.80691e-28	up-regulated
IN-SV2C	REACTOME_BASIGIN_INTERACTIONS	-0.143503	2.20372e-16	8.90302e-15	down-regulated
IN-SV2C	GOBP_RIBOSOME_ASSEMBLY	0.174347	1.57314e-20	3.56444e-18	up-regulated
IN-SV2C	GOMF_RRNA_BINDING	0.148829	2.07461e-17	2.51242e-15	up-regulated
IN-SV2C	GOCC_INTRINSIC_COMPONENT_OF_SYNAPTIC_VESICLE_MEMBRANE	-0.143945	2.53466e-16	2.3738e-14	down-regulated
IN-SV2C	GOCC_INTEGRAL_COMPONENT_OF_SYNAPTIC_VESICLE_MEMBRANE	-0.144519	5.43771e-13	2.17014e-11	down-regulated
IN-VIP	REACTOME_SIGNALING_BY_ROBO_RECEPTORS	0.221153	1.29838e-183	6.58276e-181	up-regulated
IN-VIP	REACTOME_METABOLISM_OF_AMINO_ACIDS_AND_DERIVATIVES	0.200429	3.93732e-177	3.32703e-175	up-regulated
IN-VIP	REACTOME_GOLGI_ASSOCIATED_VESICLE_BIOGENESIS	0.151453	1.66785e-81	8.05332e-80	up-regulated
IN-VIP	REACTOME_FLT3_SIGNALING_IN_DISEASE	0.196186	9.82734e-78	3.83266e-76	up-regulated
IN-VIP	REACTOME_INTERLEUKIN_3_INTERLEUKIN_5_AND_GM_CSF_SIGNALING	0.152607	8.38627e-77	3.03703e-75	up-regulated
IN-VIP	REACTOME_REGULATION_OF_SIGNALING_BY_CBL	0.209555	6.76998e-76	2.36716e-74	up-regulated
IN-VIP	REACTOME_SIGNALING_BY_EGFR_IN_CANCER	0.200145	1.45986e-73	4.93434e-72	up-regulated
IN-VIP	REACTOME_TRANSLESION_SYNTHESIS_BY_POLH	0.208457	2.01853e-69	6.39622e-68	up-regulated
IN-VIP	REACTOME_CHAPERONE_MEDIATED_AUTOPHAGY	0.179133	8.90019e-68	2.57851e-66	up-regulated
IN-VIP	REACTOME_GAP_FILLING_DNA_REPAIR_SYNTHESIS_AND_LIGATION_IN_GG_NER	0.168482	2.13151e-65	5.38127e-64	up-regulated
IN-VIP	REACTOME_SIGNALING_BY_CSF3_G_CSF	0.160946	2.17586e-65	5.38127e-64	up-regulated
IN-VIP	REACTOME_TRANSLESION_SYNTHESIS_BY_POLK	0.188422	4.58503e-65	1.10696e-63	up-regulated
IN-VIP	REACTOME_DOWNREGULATION_OF_TGF_BETA_RECEPTOR_SIGNALING	0.153838	6.7439e-64	1.55416e-62	up-regulated
IN-VIP	REACTOME_NEGATIVE_REGULATION_OF_MET_ACTIVITY	0.181315	1.18407e-62	2.50135e-61	up-regulated
IN-VIP	REACTOME_FLT3_SIGNALING	0.151655	2.12613e-62	4.31179e-61	up-regulated
IN-VIP	REACTOME_TRAF6_MEDIATED_INDUCTION_OF_TAK1_COMPLEX_WITHIN_TLR4_COMPLEX	0.179059	2.72194e-61	5.01827e-60	up-regulated
IN-VIP	REACTOME_TGF_BETA_RECEPTOR_SIGNALING_IN_EMT_EPITHELIAL_TO_MESENCHYMAL_TRANSITION	0.179846	3.74709e-61	6.66587e-60	up-regulated
IN-VIP	REACTOME_NRIF_SIGNALS_CELL_DEATH_FROM_THE_NUCLEUS	0.158982	8.20677e-61	1.41045e-59	up-regulated
IN-VIP	REACTOME_EGFR_DOWNREGULATION	0.160058	1.60781e-60	2.67265e-59	up-regulated
IN-VIP	REACTOME_REGULATION_OF_FZD_BY_UBIQUITINATION	0.161705	2.92075e-60	4.77685e-59	up-regulated
IN-VIP	REACTOME_P75NTR_RECRUITS_SIGNALLING_COMPLEXES	0.190038	4.14283e-58	5.91666e-57	up-regulated
IN-VIP	REACTOME_APC_CDC20_MEDIATED_DEGRADATION_OF_NEK2A	0.149731	5.19957e-58	7.32273e-57	up-regulated
IN-VIP	REACTOME_NF_KB_IS_ACTIVATED_AND_SIGNALS_SURVIVAL	0.193883	9.3686e-58	1.30134e-56	up-regulated
IN-VIP	REACTOME_INACTIVATION_OF_CSF3_G_CSF_SIGNALING	0.150275	3.05536e-57	4.0765e-56	up-regulated
IN-VIP	REACTOME_P75NTR_SIGNALS_VIA_NF_KB	0.172889	1.63226e-56	2.12194e-55	up-regulated
IN-VIP	REACTOME_LISTERIA_MONOCYTOGENES_ENTRY_INTO_HOST_CELLS	0.173864	6.28611e-56	7.67966e-55	up-regulated
IN-VIP	REACTOME_DISEASES_OF_CARBOHYDRATE_METABOLISM	0.145671	8.03834e-56	9.70343e-55	up-regulated
IN-VIP	REACTOME_REGULATION_OF_TP53_ACTIVITY_THROUGH_METHYLATION	0.180509	3.2612e-55	3.80098e-54	up-regulated
IN-VIP	REACTOME_NEGATIVE_REGULATION_OF_FGFR2_SIGNALING	0.156364	2.58079e-54	2.84448e-53	up-regulated
IN-VIP	REACTOME_JNK_C_JUN_KINASES_PHOSPHORYLATION_AND_ACTIVATION_MEDIATED_BY_ACTIVATED_HUMAN_TAK1	0.159913	4.17385e-54	4.55085e-53	up-regulated
IN-VIP	REACTOME_NEGATIVE_REGULATION_OF_FGFR1_SIGNALING	0.148553	2.38572e-53	2.57353e-52	up-regulated
IN-VIP	REACTOME_NEGATIVE_REGULATION_OF_FGFR4_SIGNALING	0.153861	1.76703e-52	1.79177e-51	up-regulated
IN-VIP	REACTOME_SIGNALING_BY_NOTCH1_HD_DOMAIN_MUTANTS_IN_CANCER	0.167295	3.16217e-52	3.11304e-51	up-regulated
IN-VIP	REACTOME_NEGATIVE_REGULATION_OF_FGFR3_SIGNALING	0.159389	1.81877e-51	1.70762e-50	up-regulated
IN-VIP	REACTOME_INFECTION_WITH_MYCOBACTERIUM_TUBERCULOSIS	0.142105	2.13217e-50	1.94776e-49	up-regulated
IN-VIP	REACTOME_ACTIVATION_OF_IRF3_IRF7_MEDIATED_BY_TBK1_IKK_EPSILON	0.1676	4.02372e-50	3.54787e-49	up-regulated
IN-VIP	REACTOME_GLYCOGEN_SYNTHESIS	0.157311	1.07416e-49	9.15292e-49	up-regulated
IN-VIP	REACTOME_GLYCOGEN_STORAGE_DISEASES	0.153808	4.87352e-48	3.80135e-47	up-regulated
IN-VIP	REACTOME_RESPONSE_OF_MTB_TO_PHAGOCYTOSIS	0.161208	6.18804e-48	4.75354e-47	up-regulated
IN-VIP	REACTOME_ER_QUALITY_CONTROL_COMPARTMENT_ERQC	0.146278	3.82953e-46	2.67803e-45	up-regulated
IN-VIP	REACTOME_IKK_COMPLEX_RECRUITMENT_MEDIATED_BY_RIP1	0.149733	5.17244e-45	3.42801e-44	up-regulated
IN-VIP	GOBP_MYOBLAST_PROLIFERATION	0.254389	1.15885e-171	1.02718e-168	up-regulated
IN-VIP	HP_GASTROINTESTINAL_CARCINOMA	0.181216	1.82145e-125	6.79784e-123	up-regulated
IN-VIP	GOCC_POLYSOME	0.206266	4.11099e-124	1.38814e-121	up-regulated
IN-VIP	GOBP_RIBOSOMAL_SMALL_SUBUNIT_BIOGENESIS	0.205447	4.7141e-123	1.51944e-120	up-regulated
IN-VIP	GOBP_RIBOSOME_ASSEMBLY	0.236941	3.64645e-115	7.83544e-113	up-regulated
IN-VIP	GOMF_RRNA_BINDING	0.218405	3.20637e-114	6.68716e-112	up-regulated
IN-VIP	HP_THROMBOCYTOSIS	0.179828	2.08466e-112	4.22352e-110	up-regulated
IN-VIP	HP_NEOPLASM_OF_THE_COLON	0.166099	1.04772e-106	1.58072e-104	up-regulated
IN-VIP	GOBP_NEGATIVE_REGULATION_OF_UBIQUITIN_PROTEIN_TRANSFERASE_ACTIVITY	0.152225	2.33461e-59	9.68113e-58	up-regulated
L2/3	REACTOME_BASIGIN_INTERACTIONS	-0.194501	1.07197e-166	1.81878e-164	down-regulated
L2/3	REACTOME_ASSEMBLY_AND_CELL_SURFACE_PRESENTATION_OF_NMDA_RECEPTORS	-0.180791	1.71715e-150	1.94229e-148	down-regulated
L2/3	REACTOME_LONG_TERM_POTENTIATION	-0.160415	1.94742e-105	4.83531e-104	down-regulated
L2/3	GOCC_INTEGRAL_COMPONENT_OF_SYNAPTIC_VESICLE_MEMBRANE	-0.296875	0	0	down-regulated
L2/3	GOBP_MYOBLAST_PROLIFERATION	0.306926	0	0	up-regulated
L2/3	GOCC_INTRINSIC_COMPONENT_OF_SYNAPTIC_VESICLE_MEMBRANE	-0.253261	8.60474610110032e-319	1.52949361947058e-315	down-regulated
L2/3	GOCC_SYNAPTIC_VESICLE_MEMBRANE	-0.152505	5.88407e-291	8.36715e-288	down-regulated
L2/3	GOBP_PROTEIN_HETEROOLIGOMERIZATION	-0.184047	3.08633e-210	2.74298e-207	down-regulated
L2/3	GOBP_CARDIAC_MUSCLE_CELL_MEMBRANE_REPOLARIZATION	-0.155387	8.37992e-181	3.50478e-178	down-regulated
L2/3	HP_STRIDOR	-0.17667	1.49974e-180	5.92396e-178	down-regulated
L2/3	HP_HYPERVENTILATION	-0.217705	1.019e-170	2.89803e-168	down-regulated
L2/3	HP_PES_VALGUS	-0.18528	1.1909e-167	3.02403e-165	down-regulated
L2/3	GOBP_MEMBRANE_REPOLARIZATION_DURING_ACTION_POTENTIAL	-0.158627	1.67473e-161	3.50217e-159	down-regulated
L2/3	GOBP_REGULATION_OF_CARDIAC_MUSCLE_CONTRACTION_BY_CALCIUM_ION_SIGNALING	-0.161694	5.28779e-156	9.16981e-154	down-regulated
L2/3	GOBP_CELL_COMMUNICATION_BY_ELECTRICAL_COUPLING_INVOLVED_IN_CARDIAC_CONDUCTION	-0.155714	5.48757e-155	9.07364e-153	down-regulated
L2/3	HP_SELF_MUTILATION	-0.153141	2.09913e-127	1.73544e-125	down-regulated
L2/3	GOBP_OSTEOBLAST_DEVELOPMENT	-0.154242	5.31311e-117	3.17447e-115	down-regulated
L2/3	GOBP_EXCITATORY_SYNAPSE_ASSEMBLY	-0.173357	3.41217e-116	1.9724e-114	down-regulated
L2/3	GOMF_RRNA_BINDING	0.163947	6.47652e-113	3.43642e-111	up-regulated
L2/3	GOBP_VOCALIZATION_BEHAVIOR	-0.164131	2.11826e-106	9.53219e-105	down-regulated
L2/3	GOBP_POSTSYNAPSE_ASSEMBLY	-0.144937	3.35124e-85	8.69611e-84	down-regulated
L2/3	GOBP_RIBOSOME_ASSEMBLY	0.146972	1.32822e-84	3.38481e-83	up-regulated
L4	KEGG_PROXIMAL_TUBULE_BICARBONATE_RECLAMATION	-0.168114	2.59942e-85	2.39856e-83	down-regulated
L4	BIOCARTA_HER2_PATHWAY	0.162176	2.22795e-49	3.01515e-48	up-regulated
L4	GOBP_MYOBLAST_PROLIFERATION	0.229359	1.82563e-186	1.29711e-182	up-regulated
L4	GOCC_INTEGRAL_COMPONENT_OF_SYNAPTIC_VESICLE_MEMBRANE	-0.267946	8.11917e-144	2.88434e-140	down-regulated
L4	GOCC_INTRINSIC_COMPONENT_OF_SYNAPTIC_VESICLE_MEMBRANE	-0.209114	3.98795e-57	9.31124e-120	down-regulated
L4	HP_STRIDOR	-0.196061	4.89813e-121	3.48012e-118	down-regulated
L4	HP_DELUSIONS	-0.169395	1.5824e-90	3.87687e-88	down-regulated
L4	GOBP_OSTEOBLAST_DEVELOPMENT	-0.173606	4.3487e-81	5.82971e-79	down-regulated
L4	GOBP_PURINE_NUCLEOTIDE_CATABOLIC_PROCESS	0.14157	1.10228e-69	7.42426e-68	up-regulated
L4	GOBP_CAMP_METABOLIC_PROCESS	0.145319	2.08508e-52	5.36756e-51	up-regulated
L4	GOMF_CYCLIC_NUCLEOTIDE_PHOSPHODIESTERASE_ACTIVITY	0.154512	1.3217e-50	3.08904e-49	up-regulated
L4	HP_HYPERVENTILATION	-0.142183	9.27538e-44	1.50117e-42	down-regulated
L5/6	REACTOME_METABOLISM_OF_AMINO_ACIDS_AND_DERIVATIVES	0.188182	6.20596e-69	1.57787e-66	up-regulated
L5/6	REACTOME_SIGNALING_BY_ROBO_RECEPTORS	0.198092	9.53236e-68	1.2118e-65	up-regulated
L5/6	REACTOME_REGULATION_OF_SIGNALING_BY_CBL	0.144583	8.5016e-18	9.39796e-17	up-regulated
L5/6	HP_THROMBOCYTOSIS	0.18073	3.13578e-52	1.81269e-49	up-regulated
L5/6	HP_GASTROINTESTINAL_CARCINOMA	0.162844	1.70826e-51	7.57505e-49	up-regulated
L5/6	GOCC_POLYSOME	0.18185	1.497e-46	3.93378e-44	up-regulated
L5/6	GOBP_REGULATION_OF_KETONE_BIOSYNTHETIC_PROCESS	-0.161372	4.7174e-46	1.19535e-43	down-regulated
L5/6	GOBP_NEGATIVE_REGULATION_OF_UBIQUITIN_PROTEIN_TRANSFERASE_ACTIVITY	0.190429	5.89812e-42	9.96361e-40	up-regulated
L5/6	HP_NEOPLASM_OF_THE_COLON	0.150915	1.13009e-41	1.82227e-39	up-regulated
L5/6	GOMF_RRNA_BINDING	0.190484	5.33444e-41	7.88497e-39	up-regulated
L5/6	GOBP_CELL_COMMUNICATION_BY_ELECTRICAL_COUPLING_INVOLVED_IN_CARDIAC_CONDUCTION	-0.155983	3.38022e-40	4.20749e-38	down-regulated
L5/6	GOBP_RIBOSOMAL_SMALL_SUBUNIT_BIOGENESIS	0.160789	7.95723e-40	9.40943e-38	up-regulated
L5/6	HP_STRIDOR	-0.16092	5.55886e-39	6.06771e-37	down-regulated
L5/6	GOBP_RIBOSOME_ASSEMBLY	0.189557	2.09361e-36	1.74755e-34	up-regulated
L5/6	GOBP_REGULATION_OF_UBIQUITIN_PROTEIN_LIGASE_ACTIVITY	0.164821	8.56513e-34	5.6794e-32	up-regulated
L5/6	GOBP_REGULATION_OF_CARDIAC_MUSCLE_CONTRACTION_BY_CALCIUM_ION_SIGNALING	-0.145573	4.53177e-31	2.39947e-29	down-regulated
L5/6	GOBP_MYOBLAST_PROLIFERATION	0.161383	3.39516e-30	1.72062e-28	up-regulated
L5/6	GOBP_SIALYLATION	0.164782	1.69921e-28	7.21908e-27	up-regulated
L5/6	GOMF_SIALYLTRANSFERASE_ACTIVITY	0.164782	1.69921e-28	7.21908e-27	up-regulated
L5/6	HP_HYPERVENTILATION	-0.170462	1.82915e-27	6.94e-26	down-regulated
L5/6	GOBP_POSITIVE_REGULATION_OF_SIGNAL_TRANSDUCTION_BY_P53_CLASS_MEDIATOR	0.147262	2.3914e-25	7.34502e-24	up-regulated
L5/6	GOBP_MITOCHONDRIAL_DEPOLARIZATION	0.141405	1.13526e-23	2.89737e-22	up-regulated
L5/6-CC	REACTOME_NGF_STIMULATED_TRANSCRIPTION	-0.169629	5.3165e-68	2.7061e-65	down-regulated
L5/6-CC	REACTOME_GAP_JUNCTION_ASSEMBLY	-0.19108	1.85639e-63	4.7245e-61	down-regulated
L5/6-CC	REACTOME_MAPK_TARGETS_NUCLEAR_EVENTS_MEDIATED_BY_MAP_KINASES	-0.144382	2.14449e-31	4.52715e-30	down-regulated
L5/6-CC	REACTOME_BASIGIN_INTERACTIONS	-0.145952	3.29065e-30	5.67776e-29	down-regulated
L5/6-CC	GOBP_MYOBLAST_PROLIFERATION	0.248604	6.24669e-89	2.21695e-85	up-regulated
L5/6-CC	GOBP_REGULATION_OF_KETONE_BIOSYNTHETIC_PROCESS	-0.167621	8.99795e-72	1.59669e-68	down-regulated
L5/6-CC	GOBP_DECIDUALIZATION	-0.161116	1.58017e-65	1.60229e-62	down-regulated
L5/6-CC	GOBP_MATERNAL_PLACENTA_DEVELOPMENT	-0.141729	5.82577e-58	3.75921e-55	down-regulated
L5/6-CC	GOBP_REGULATION_OF_LIPOPROTEIN_PARTICLE_CLEARANCE	-0.178303	4.85153e-55	2.02566e-52	down-regulated
L5/6-CC	GOCC_INTRINSIC_COMPONENT_OF_SYNAPTIC_VESICLE_MEMBRANE	-0.151389	6.39937e-46	1.37645e-43	down-regulated
L5/6-CC	GOCC_INTEGRAL_COMPONENT_OF_SYNAPTIC_VESICLE_MEMBRANE	-0.165049	1.12899e-45	2.35694e-43	down-regulated
L5/6-CC	HP_STRIDOR	-0.152009	3.85189e-45	7.59465e-43	down-regulated
L5/6-CC	GOBP_REGULATION_OF_INCLUSION_BODY_ASSEMBLY	-0.187132	1.17204e-39	1.3205e-37	down-regulated
L5/6-CC	GOMF_S100_PROTEIN_BINDING	0.155031	8.22264e-39	8.10616e-37	up-regulated
L5/6-CC	GOBP_MEMBRANE_REPOLARIZATION_DURING_ACTION_POTENTIAL	-0.152204	1.60067e-38	1.43817e-36	down-regulated
L5/6-CC	GOBP_EXCITATORY_SYNAPSE_ASSEMBLY	-0.163711	1.75796e-30	7.56243e-29	down-regulated
L5/6-CC	HP_ABNORMAL_EYELID_PHYSIOLOGY	-0.148104	1.11871e-25	2.90865e-24	down-regulated
L5/6-CC	GOMF_RRNA_BINDING	0.142427	1.22542e-25	3.17446e-24	up-regulated
Microglia	GOBP_NEGATIVE_REGULATION_OF_BONE_MINERALIZATION	-0.159956	5.56416e-13	1.93216e-09	down-regulated
Microglia	GOBP_POSITIVE_REGULATION_OF_VASCULAR_PERMEABILITY	-0.142488	6.36966e-06	0.00184322	down-regulated
Microglia	GOBP_POSITIVE_REGULATION_OF_NITRIC_OXIDE_SYNTHASE_ACTIVITY	-0.154452	1.06659e-05	0.00242389	down-regulated
Neu-mat	REACTOME_UNBLOCKING_OF_NMDA_RECEPTORS_GLUTAMATE_BINDING_AND_ACTIVATION	-0.202791	1.92949e-37	2.41669e-35	down-regulated
Neu-mat	REACTOME_CREB1_PHOSPHORYLATION_THROUGH_NMDA_RECEPTOR_MEDIATED_ACTIVATION_OF_RAS_SIGNALING	-0.180363	3.12752e-31	1.8434e-29	down-regulated
Neu-mat	REACTOME_NEUREXINS_AND_NEUROLIGINS	-0.143539	4.22127e-26	1.20849e-24	down-regulated
Neu-mat	REACTOME_SYNAPTIC_ADHESION_LIKE_MOLECULES	-0.180966	7.78603e-25	1.85753e-23	down-regulated
Neu-mat	GOBP_MYOBLAST_PROLIFERATION	0.231509	1.77763e-93	1.24345e-89	up-regulated
Neu-mat	GOCC_INTEGRAL_COMPONENT_OF_SYNAPTIC_VESICLE_MEMBRANE	-0.274864	1.70483e-68	5.96265e-65	down-regulated
Neu-mat	GOCC_SYNAPTIC_VESICLE_MEMBRANE	-0.15309	4.61717e-58	6.45942e-55	down-regulated
Neu-mat	GOCC_INTRINSIC_COMPONENT_OF_SYNAPTIC_VESICLE_MEMBRANE	-0.203782	3.98795e-57	4.64929e-54	down-regulated
Neu-mat	GOBP_OSTEOBLAST_DEVELOPMENT	-0.322257	1.27459e-56	1.27368e-53	down-regulated
Neu-mat	GOBP_PRESYNAPTIC_ENDOCYTOSIS	-0.178569	3.0598e-54	1.78361e-51	down-regulated
Neu-mat	HP_SELF_MUTILATION	-0.192592	1.23902e-39	9.96203e-38	down-regulated
Neu-mat	GOMF_ACETYLGALACTOSAMINYLTRANSFERASE_ACTIVITY	-0.166818	6.04549e-36	2.91643e-34	down-regulated
Neu-mat	HP_TYPICAL_ABSENCE_SEIZURE	-0.184376	1.20438e-35	5.36601e-34	down-regulated
Neu-mat	GOMF_IONOTROPIC_GLUTAMATE_RECEPTOR_ACTIVITY	-0.169119	1.18633e-26	1.9033e-25	down-regulated
Neu-mat	HP_FOCAL_EMOTIONAL_SEIZURE	-0.162209	1.0657e-23	1.31582e-22	down-regulated
OPC	GOBP_MYOBLAST_PROLIFERATION	0.205965	1.48598e-180	1.05312e-176	up-regulated

## Sheet: DEGSs common to all subtypes
Cell type	Gene Set	Subtype I logFC	Subtype I change	Subtype II logFC	Subtype II change	Subtype III logFC	Subtype III change
L2/3	HP_PURE_RED_CELL_APLASIA	-0.148488	down-regulate	0.157925	up-regulated	0.157409	up-regulated
L2/3	HP_MALIGNANT_GENITOURINARY_TRACT_TUMOR	-0.163496	down-regulate	0.172662	up-regulated	0.179705	up-regulated
