# Supplementary material for: Single-nucleus gene and gene set expression-based similarity network fusion identifies autism molecular subtypes
Source: BMC Bioinformatics. 2023 Apr 11;24:142. doi: 10.1186/s12859-023-05278-0 (PMC10091652; doi:10.1186/s12859-023-05278-0)
Supplement: Supplementary file 6 — Additional file 6. Table S6: The clinical information of ASD patients in each molecular subtype, and the result of t test between each molecular subtype and the other two for each category of ADI-R scores. [file 12859_2023_5278_MOESM6_ESM.xlsx]

## Sheet: Supplementary Table 6
Supplementary Table 6
The clinical information of ASD patients in each molecular subtype, and the result of t test between each molecular subtype and the other two for each category of ADI-R scores.

## Sheet: ASD patient information
ASD subtype	Patient ID	Diagnosis	Age	Sex	PMI	Other diagnoses	Medications	ADI-R					Cause of death
								A	B verbal	B nonverbal	C	D
Subtype I	5278	ASD	15	Female	13	Epilepsy	Valproic acid, Levetiracetam, Vitamin B6, Fluoxetine	22	21	11	5	5	NA
Subtype I	5144	ASD	7	Male	3	NA	NA	28	20	12	3	3	NA
Subtype I	5403	ASD	16	Male	35	NA	NA	30	NA	14	5	5	NA
Subtype I	5419	ASD	19	Female	22	Epilepsy	NA	24	14	NA	6	3	Sudden unexpected death, likely due to epileptic seizure
Subtype I	5945	ASD	20	Male	24	Epilepsy, Developmental Delay	NA	NA	NA	NA	NA	NA	NA
Subtype I	5531	ASD	15	Male	32	Septic pneumonia and myocarditis	NA	NA	NA	NA	NA	NA	Multiorgan failure
Subtype II	4899	ASD	14	Male	9	Epilepsy, Cerebellar Heterotopia	Clonidine, Sertraline, Carbamazepine, Melatonin	22	NA	14	8	4	Accidental drowning
Subtype II	5841	ASD	12	Male	15	Attention-deficit/hyperactivity disorder	NA	NA	NA	NA	NA	NA	Suicide, Hanging
Subtype II	5294	ASD	19	Male	16	Depression, history of suicide attempts	Quetiapine, Fluvoxamine	17	19	14	5	2	Suicide, hanging
Subtype II	4849	ASD	7	Male	20	History of lead poisoning	NA	22	18	NA	8	3	Drowning
Subtype III	5978	ASD	11	Male	21	Attention-deficit/hyperactivity disorder	NA	13	15	NA	9	3	Smoke Inhalation
Subtype III	6033	ASD	14	Female	25	Epilepsy	Topiramate	26	NA	14	7	4	Sudden unexpected death, likely due to epileptic seizure
Subtype III	5864	ASD	20	Male	42	Epilepsy	NA	18	14	NA	7	5	Sudden unexpected death, likely due to epileptic seizure
Subtype III	5939	ASD	21	Male	22	Epilepsy	NA	29	22	0	9	4	Sudden unexpected death, likely due to epileptic seizure
Subtype III	5565	ASD	12	Male	22	Epilepsy, cardiac malformation	NA	27	NA	17	5	4	Sudden unexpected death, likely due to epileptic seizure or cardiac arrhytmia

## Sheet: ADI-R t test
Difference of rank means	A	B verbal	B nonverbal	C	D
Subtype I vs others	3	0.533333	-1.6	-4.5	1.125
Subtype II vs others	-3.33333	0	1.33333	1.33333	-3.33333
Subtype III vs others	-0.171429	-0.533333	0.533333	3.08571	1.54286
P-value (FDR-adjusted P)	A	B verbal	B nonverbal	C	D
Subtype I vs others	0.1772 (0.4431)	0.8052 (0.8052)	0.3411 (0.5687)	0.0157 (0.0783)	0.6655 (0.8052)
Subtype II vs others	0.0690 (0.3450)	1.0000 (1.0000)	0.2678 (0.4464)	0.6029 (0.7537)	0.2126 (0.4464)
Subtype III vs others	0.9421 (0.9421)	0.8227 (0.9421)	0.8251 (0.9421)	0.1476 (0.7378)	0.4407 (0.9421)
